# Supplementary material for: WTAP Mediated m6A Modification Stabilizes PDIA3P1 and Promotes Tumor Progression Driven by Histone Lactylation in Esophageal Squamous Cell Carcinoma
Source: Adv Sci (Weinh). 2025 Jun 5;12(33):e06529. doi: 10.1002/advs.202506529 (PMC12412560; doi:10.1002/advs.202506529)
Supplement: Supplementary file 2 — Supplemental Data 1 [file ADVS-12-e06529-s002.xls]

Chr	start	end	log2FoldChange	pvalue	padj	peakname	annotation	geneChr	geneStart	geneEnd	geneLength	geneStrand	geneId	transcriptId	distanceToTSS	ENSEMBL	SYMBOL
chr1	16980	17594	-0.677070323840799	0.0292325198843879	0.367426505990412	peak3	Promoter (<=1kb)	1	17369	17436	68	2	102466751	ENST00000619216.1	0	ENSG00000278267	MIR6859-1
chr1	772800	773326	-1.02134939025597	0.0268654944464617	0.35594024577606	peak62	Promoter (<=1kb)	1	764723	774280	9558	2	100288069	ENST00000428504.2	954	NA	LOC100288069
chr1	2003361	2003938	-1.62074639342554	0.0122747450185036	0.259569744262938	peak247	Promoter (<=1kb)	1	1921951	2003837	81887	2	85452	ENST00000493964.5	0	ENSG00000142609	CFAP74
chr1	2358780	2359129	-1.19042894973019	0.0101221650571382	0.237559980959483	peak304	Intron	1	2350414	2352820	2407	2	100129534	ENST00000602865.1	-5960	ENSG00000269896	LOC100129534
chr1	2575281	2576274	-0.745614182407031	0.040214058206837	0.411281718480737	peak350	Distal Intergenic	1	2581560	2584533	2974	1	100996583	ENST00000424215.1	-5286	ENSG00000228037	LOC100996583
chr1	2943911	2944927	-0.980450697930914	0.0187579174637738	0.311325127995303	peak392	Distal Intergenic	1	3021467	3022903	1437	1	140625	ENST00000378404.4	-76540	ENSG00000169717	ACTRT2
chr1	2974199	2974598	-0.905551779485055	0.0267050965259082	0.355220154836683	peak398	Distal Intergenic	1	3021467	3022903	1437	1	140625	ENST00000378404.4	-46869	ENSG00000169717	ACTRT2
chr1	3136884	3137280	-1.25884543180071	0.0304075754169292	0.372743318822315	peak413	Intron	1	3127975	3128035	61	1	100422968	ENST00000635819.1	8909	ENSG00000283572	MIR4251
chr1	3347517	3347879	-1.26797551549894	0.0398332142667397	0.410032538719155	peak438	Intron	1	3313052	3323149	10098	2	105378604	ENST00000669140.1	-24368	NA	LOC105378604
chr1	3537145	3537593	-0.723081535081148	0.0475255309482422	0.434738215409779	peak466	Intron	1	3489920	3531448	41529	2	1953	ENST00000294599.8	-5697	ENSG00000162591	MEGF6
chr1	3553261	3553574	-1.11876787013499	0.00512999837521601	0.172052302905056	peak469	Intron	1	3560695	3560790	96	2	693135	ENST00000385042.1	7216	ENSG00000207776	MIR551A
chr1	3613497	3614272	-0.613502858681278	0.0343880618169013	0.389334726359562	peak477	Promoter (1-2kb)	1	3487951	3611508	123558	2	1953	ENST00000356575.9	-1989	ENSG00000162591	MEGF6
chr1	3698407	3699099	-0.708154476654303	0.0227454316400692	0.333194019349925	peak494	Promoter (<=1kb)	1	3698058	3733091	35034	1	7161	ENST00000378290.4	349	ENSG00000078900	TP73
chr1	3717295	3717848	-0.858120568441107	0.00721300428458682	0.201370522005596	peak497	Intron	1	3727478	3733367	5890	1	7161	ENST00000604566.1	-9630	ENSG00000078900	TP73
chr1	3837873	3838382	-1.44099367711439	0.00576749461887661	0.181108014999171	peak516	Promoter (<=1kb)	1	3816323	3837152	20830	2	9731	ENST00000438539.6	-721	ENSG00000116198	CEP104
chr1	4021063	4021655	-1.17667048740977	0.021551134358518	0.327822019558809	peak539	Distal Intergenic	1	3976140	3998855	22716	1	105376673	ENST00000641078.1	44923	ENSG00000284668	LINC02780
chr1	4387698	4388059	-1.44582370364449	0.0412502661933248	0.414625333258338	peak564	Distal Intergenic	1	4412027	4424689	12663	1	284661	ENST00000635002.1	-23968	ENSG00000235054	LINC01777
chr1	4726990	4727406	-1.67080143046176	0.0121577952707733	0.258469024084044	peak584	Intron	1	4711155	4712165	1011	1	55966	ENST00000466761.1	15835	ENSG00000196581	AJAP1
chr1	4731944	4732344	-1.95835385434827	0.0114700065038749	0.252216989515945	peak585	Exon	1	4711155	4712165	1011	1	55966	ENST00000466761.1	20789	ENSG00000196581	AJAP1
chr1	5830631	5831101	-1.7874016061469	0.0101149671900519	0.23752413131928	peak641	Distal Intergenic	1	5862672	5862741	70	2	100616421	ENST00000582517.1	31640	ENSG00000264101	MIR4689
chr1	5867192	5867574	-2.36502043764936	0.00523981054018835	0.173461674532074	peak646	Promoter (<=1kb)	1	5862811	5867652	4842	2	261734	ENST00000460696.1	78	ENSG00000131697	NPHP4
chr1	5908534	5909329	-0.874909491271699	0.0372940292007036	0.401596535022209	peak652	Exon	1	5886495	5905324	18830	2	261734	ENST00000466897.1	-3210	ENSG00000131697	NPHP4
chr1	5979436	5980325	-1.12586646595553	0.00754410003028672	0.205774891278123	peak662	Intron	1	5990927	6090419	99493	1	8514	ENST00000655548.1	-10602	ENSG00000069424	KCNAB2
chr1	6258486	6259235	-0.826164889942088	0.0196303751187571	0.316896072141422	peak694	Promoter (1-2kb)	1	6247353	6261098	13746	2	387509	ENST00000377893.3	1863	ENSG00000158292	GPR153
chr1	6905144	6905527	-1.79453473038283	0.0165610436418096	0.296616480955395	peak760	Intron	1	6874056	6887842	13787	1	23261	ENST00000467267.1	31088	ENSG00000171735	CAMTA1
chr1	7499726	7500486	-1.14712394397252	0.00371124650470442	0.143466589861595	peak809	Intron	1	7441096	7441554	459	2	101928836	ENST00000440032.1	-58172	NA	CAMTA1-AS1
chr1	7641395	7643094	-0.617849722834342	0.0292115530375677	0.367285925057493	peak828	Intron	1	7664285	7767830	103546	1	23261	ENST00000700419.1	-21191	ENSG00000171735	CAMTA1
chr1	7874179	7874522	-2.34407667227107	0.0170971526998141	0.300031246156148	peak844	Distal Intergenic	1	7843083	7853512	10430	2	10911	ENST00000377516.6	-20667	ENSG00000049247	UTS2
chr1	8999436	8999820	-2.04120828850487	0.0144080471364589	0.278367259654284	peak920	Distal Intergenic	1	9002973	9026423	23451	2	155184	ENST00000400906.2	26603	ENSG00000197241	SLC2A7
chr1	9367652	9368283	-1.26095323009258	0.0284836043837213	0.363421611384434	peak963	3' UTR	1	9355707	9367575	11869	1	80176	ENST00000377399.2	11945	ENSG00000171621	SPSB1
chr1	9593366	9594057	-0.72546670737107	0.0162057620508191	0.293599418942549	peak990	Promoter (2-3kb)	1	9596897	9614873	17977	1	199953	ENST00000416541.5	-2840	ENSG00000188807	TMEM201
chr1	10087667	10088107	-2.76323506993315	0.0209978792121317	0.325009978951658	peak1044	Intron	1	10100861	10103185	2325	1	10277	ENST00000462658.1	-12754	ENSG00000130939	UBE4B
chr1	10873835	10874697	-1.19092704940974	0.00340332550449268	0.137732973399311	peak1113	Distal Intergenic	1	10946475	10947870	1396	2	148345	ENST00000468348.1	73173	ENSG00000175262	C1orf127
chr1	11090380	11090738	-1.77140688510687	0.0384807420507102	0.40535118935117	peak1140	Exon	1	11080701	11082623	1923	2	5394	ENST00000485606.1	-7757	ENSG00000171824	EXOSC10
chr1	11144990	11145577	-1.76662100869497	0.0230585962649599	0.335360455778135	peak1144	Promoter (<=1kb)	1	11131594	11145025	13432	2	2475	ENST00000495435.1	0	ENSG00000198793	MTOR
chr1	11175322	11175704	-2.27056814960426	0.0224540969977708	0.332515871154187	peak1146	Intron	1	11189355	11195981	6627	1	10218	ENST00000376819.4	-13651	ENSG00000171819	ANGPTL7
chr1	11175749	11176211	-2.02169567838708	0.0178452814472011	0.305312995010311	peak1147	Intron	1	11189355	11195981	6627	1	10218	ENST00000376819.4	-13144	ENSG00000171819	ANGPTL7
chr1	11262173	11262834	-0.646583702090859	0.0198976233423971	0.318913724000022	peak1156	Promoter (<=1kb)	1	11106535	11262530	155996	2	2475	ENST00000703140.1	0	ENSG00000198793	MTOR
chr1	11346041	11346596	-1.23132155742856	0.048486096821953	0.437251117178248	peak1165	Distal Intergenic	1	11311734	11319093	7360	2	105376737	ENST00000641979.1	-26948	NA	LOC105376737
chr1	11485345	11486002	-1.68817154594608	0.0249170296166076	0.345660753638583	peak1180	Intron	1	11479166	11481960	2795	1	57540	ENST00000423056.2	6179	ENSG00000204624	DISP3
chr1	11496573	11496969	-1.51108019125819	0.0417991593260738	0.416077836371101	peak1182	Intron	1	11500803	11502016	1214	2	112268221	ENST00000649975.1	5047	NA	NA
chr1	11719573	11719975	-1.21114662585823	0.0277407682399122	0.360022676399648	peak1203	3' UTR	1	11736084	11750710	14627	1	57085	ENST00000376637.7	-16109	ENSG00000177674	AGTRAP
chr1	12029190	12030165	-0.92335152599006	0.00804768016992713	0.212987479315364	peak1240	Promoter (<=1kb)	1	12029158	12029222	65	1	102466982	ENST00000618194.1	32	ENSG00000276869	MIR6729
chr1	12540987	12541940	-0.896359770323808	0.0219268726392108	0.32989536092775	peak1268	Distal Intergenic	1	12527724	12528420	697	1	105376744	ENST00000416696.1	13263	NA	LINC02766
chr1	12595192	12596719	-0.627010749748935	0.00512093398053289	0.171928025749577	peak1278	Promoter (<=1kb)	1	12578718	12596308	17591	2	9249	ENST00000430996.2	0	ENSG00000162496	DHRS3
chr1	13273578	13273944	-1.8893753948808	0.00865798075579426	0.219643134062768	peak1301	Exon	1	13281304	13284169	2866	2	391002	ENST00000621519.5	10225	ENSG00000182330	PRAMEF8
chr1	13439259	13439579	-1.79689147176081	0.0441619925706988	0.424681938414193	peak1306	Distal Intergenic	1	13410450	13421328	10879	1	645425	ENST00000602960.2	28809	ENSG00000204478	PRAMEF20
chr1	14911029	14911969	-0.694422239125064	0.0218512445877041	0.329646845259517	peak1350	Intron	1	14924130	15068152	144023	1	23254	ENST00000361144.9	-12161	ENSG00000189337	KAZN
chr1	15400382	15400790	-1.11789664331331	0.0376778218123581	0.402398863989964	peak1405	Downstream (<=300bp)	1	15403025	15407882	4858	2	101927441	ENST00000667833.1	7092	NA	EFHD2-AS1
chr1	16112002	16112692	-0.912950051071758	0.0293370908440171	0.367789497110483	peak1475	Distal Intergenic	1	16133013	16133562	550	2	1969	ENST00000462805.1	20870	ENSG00000142627	EPHA2
chr1	16490492	16490915	-0.930363165665182	0.0282524945372908	0.362468798244978	peak1512	Promoter (<=1kb)	1	16468922	16491082	22161	2	114819	ENST00000591348.5	167	ENSG00000080947	CROCCP3
chr1	16925208	16925945	-0.870943683576097	0.00570127037762722	0.180146026501609	peak1566	Promoter (2-3kb)	1	16922767	16954362	31596	1	9696	ENST00000467938.5	2441	ENSG00000058453	CROCC
chr1	17093548	17094083	-1.65016269068561	0.0250392548341384	0.346544874576232	peak1589	Exon	1	17067786	17083426	15641	2	11240	ENST00000466151.1	-10122	ENSG00000117115	PADI2
chr1	17715490	17715836	-3.33943560374539	0.00480616177820521	0.1659682220583	peak1660	Promoter (1-2kb)	1	17717625	17722352	4728	1	107984028	ENST00000669051.1	-1789	ENSG00000236648	LINC02810
chr1	18056645	18057059	-1.79485231649012	0.0259162615863305	0.351670420104017	peak1680	Distal Intergenic	1	18065657	18074412	8756	1	101927876	ENST00000569711.1	-8598	ENSG00000261781	LINC01654
chr1	18480411	18482104	-1.09022282995802	3.47782533560724e-06	0.0013232247968988	peak1694	Promoter (<=1kb)	1	18480930	18485974	5045	1	127707	ENST00000400664.3	0	ENSG00000179023	KLHDC7A
chr1	18537636	18538023	-2.78197306678993	0.00329868809559738	0.135142856864702	peak1697	Distal Intergenic	1	18480930	18485974	5045	1	127707	ENST00000400664.3	56706	ENSG00000179023	KLHDC7A
chr1	18668938	18669256	-1.5612344773728	0.016885384980543	0.298493804163185	peak1712	Intron	1	18631524	18736102	104579	1	5081	ENST00000400661.3	37414	ENSG00000009709	PAX7
chr1	18707983	18708437	-2.07748337638734	0.0414815956788263	0.415334226362473	peak1716	Intron	1	18631524	18736102	104579	1	5081	ENST00000400661.3	76459	ENSG00000009709	PAX7
chr1	18745247	18745685	-1.6705993226287	0.0423296247517066	0.417888344971852	peak1720	3' UTR	1	18631524	18736102	104579	1	5081	ENST00000400661.3	113723	ENSG00000009709	PAX7
chr1	18820560	18821391	-0.875692483791076	0.0220462567963342	0.330151569629111	peak1724	Distal Intergenic	1	18839599	18859660	20062	2	80834	ENST00000375371.4	38269	ENSG00000179002	TAS1R2
chr1	18851523	18851875	-1.23936585736006	0.0359950230776053	0.395728093524904	peak1728	Intron	1	18839599	18859660	20062	2	80834	ENST00000375371.4	7785	ENSG00000179002	TAS1R2
chr1	19355951	19356630	-1.06849772536795	0.0117711226112868	0.255142851280561	peak1773	Intron	1	19339137	19346362	7226	2	832	ENST00000674299.1	-9589	ENSG00000077549	CAPZB
chr1	19478157	19478754	-1.62951461765199	0.00684212084658538	0.196575389664726	peak1788	Intron	1	19484403	19626630	142228	1	440574	ENST00000648702.1	-5649	ENSG00000173436	MICOS10
chr1	19695236	19695947	-0.870423198472156	0.0235541542528239	0.337624469587678	peak1807	Intron	1	19694492	19701210	6719	2	255104	ENST00000494342.1	5263	ENSG00000162542	TMCO4
chr1	19734747	19735123	-1.68050392167038	0.0431205715978702	0.420401886602525	peak1812	Intron	1	19682242	19738419	56178	2	255104	ENST00000489814.5	3296	ENSG00000162542	TMCO4
chr1	19782815	19783162	-2.55357846965458	0.0027807245957464	0.123140966634966	peak1819	Promoter (2-3kb)	1	19737372	19780764	43393	2	255104	ENST00000489135.5	-2051	ENSG00000162542	TMCO4
chr1	20178517	20179029	-1.87658266910366	0.0185805297447608	0.310007400130851	peak1848	Promoter (1-2kb)	1	20161253	20177424	16172	2	391013	ENST00000429261.2	-1093	ENSG00000187980	PLA2G2C
chr1	20443570	20444713	-0.71597618626719	0.0257894288585711	0.350982934208039	peak1864	Distal Intergenic	1	20398716	20431234	32519	2	339505	ENST00000423486.1	-12336	NA	LINC01141
chr1	20896676	20897054	-1.31526568150196	0.0250899115414144	0.346898662766346	peak1908	Intron	1	20893111	20941398	48288	2	8672	ENST00000374933.3	44344	ENSG00000075151	EIF4G3
chr1	21478528	21478910	-2.10406135886218	0.0260776981368897	0.352333532402201	peak1953	Intron	1	21473395	21480221	6827	1	84224	ENST00000477050.1	5133	ENSG00000142794	NBPF3
chr1	21541522	21541947	-1.42950207632963	0.00506551448020879	0.170758585770859	peak1960	Intron	1	21547404	21554002	6599	1	249	ENST00000696766.1	-5457	ENSG00000162551	ALPL
chr1	21602197	21602521	-0.987487919490662	0.0352206322673782	0.392960264367811	peak1969	Intron	1	21586472	21591187	4716	1	105376834	ENST00000457706.1	15725	ENSG00000233431	LINC02596
chr1	21667440	21668034	-1.21257981241312	0.0202902702723466	0.321030491391275	peak1979	Promoter (<=1kb)	1	21620041	21667681	47641	2	5909	ENST00000482984.5	0	ENSG00000076864	RAP1GAP
chr1	22291602	22291923	-1.52974776880673	0.036116091095013	0.396297319052327	peak2040	Distal Intergenic	1	22266239	22266300	62	1	100616433	ENST00000581169.1	25363	ENSG00000266564	MIR4418
chr1	22626573	22627222	-1.40184379804317	0.0107940048377193	0.245352847425972	peak2074	Distal Intergenic	1	22633258	22633366	109	2	102466615	ENST00000614019.2	6144	ENSG00000276835	MIR6127
chr1	22641954	22642606	-1.02978543118968	0.00746522992413308	0.204827091701069	peak2075	Promoter (<=1kb)	1	22643014	22648110	5097	1	714	ENST00000695749.1	-408	ENSG00000159189	C1QC
chr1	22678519	22679285	-1.02387566297097	0.0244489790294501	0.343418101969381	peak2079	Distal Intergenic	1	22659399	22661535	2137	1	713	ENST00000695763.1	19120	ENSG00000173369	C1QB
chr1	22849886	22850481	-1.60539802492278	0.0047602089495437	0.165052765735228	peak2101	Intron	1	22863159	22863226	68	2	100422914	ENST00000581187.1	12745	ENSG00000264014	MIR4253
chr1	23673409	23674091	-1.042000302984	0.018447991611694	0.309275592166658	peak2178	Intron	1	23691742	23696417	4676	1	6135	ENST00000374550.8	-17651	ENSG00000142676	RPL11
chr1	24070467	24070979	-2.8563024119708	0.00284878315873512	0.125020130119866	peak2220	Intron	1	24066774	24083565	16792	1	107985737	ENST00000429191.1	3693	NA	MYOM3-AS1
chr1	24944163	24944613	-1.22397609617858	0.0461380696017381	0.43078212146246	peak2284	Intron	1	24899511	24930276	30766	2	864	ENST00000308873.11	-13887	ENSG00000020633	RUNX3
chr1	24980565	24981242	-1.18635995834778	0.0286353079336218	0.364233140880114	peak2290	Distal Intergenic	1	24929737	24965121	35385	2	864	ENST00000479341.1	-15444	ENSG00000020633	RUNX3
chr1	24981288	24981609	-1.41045689057952	0.0492651528605401	0.439733570760098	peak2291	Distal Intergenic	1	24929737	24965121	35385	2	864	ENST00000479341.1	-16167	ENSG00000020633	RUNX3
chr1	25194502	25195133	-0.733449063410295	0.0391726477471174	0.407665018173714	peak2315	Distal Intergenic	1	25229015	25232432	3418	2	25949	ENST00000474160.1	37299	ENSG00000117614	SYF2
chr1	25581516	25582109	-1.18778933822567	0.0120644459897077	0.257671527217027	peak2354	Promoter (<=1kb)	1	25581478	25590356	8879	1	26119	ENST00000412797.1	38	ENSG00000157978	LDLRAP1
chr1	25810582	25811083	-0.856112645397155	0.0114118532405167	0.251638721056705	peak2372	Promoter (<=1kb)	1	25811470	25823308	11839	1	57190	ENST00000559265.1	-387	ENSG00000162430	SELENON
chr1	25963359	25963790	-2.19054942452408	0.0312904910986413	0.376371862572182	peak2390	Intron	1	25982404	25984109	1706	2	5051	ENST00000476611.1	20319	ENSG00000158006	PAFAH2
chr1	26188445	26189155	-0.845440828817962	0.0119516891271613	0.25673074623019	peak2412	Promoter (1-2kb)	1	26187293	26188853	1561	1	10256	ENST00000484874.2	1152	ENSG00000142675	CNKSR1
chr1	27100875	27101604	-0.702487421217736	0.0377448137410119	0.402764307027869	peak2510	Promoter (1-2kb)	1	27100345	27102795	2451	2	6548	ENST00000447808.1	1191	ENSG00000090020	SLC9A1
chr1	27366604	27367061	-0.803978907347675	0.0125064702646576	0.261938654931671	peak2537	Promoter (<=1kb)	1	27355184	27366961	11778	2	9064	ENST00000357582.3	0	ENSG00000142733	MAP3K6
chr1	27497024	27497350	-2.2418471487	0.00861585724514824	0.219144236557177	peak2547	Distal Intergenic	1	27404230	27490167	85938	2	10163	ENST00000618852.5	-6857	ENSG00000158195	WASF2
chr1	27672322	27672625	-1.1732172561278	0.0451200047042012	0.427704126878047	peak2569	Promoter (<=1kb)	1	27666065	27672212	6148	2	2537	ENST00000679644.1	-110	ENSG00000126709	IFI6
chr1	29191112	29191612	-1.16350619909591	0.0256814095518694	0.350468020714127	peak2682	Distal Intergenic	1	29193817	29200589	6773	2	51102	ENST00000483435.5	8977	ENSG00000116353	MECR
chr1	29302918	29303245	-1.87013158850248	0.0334338061194698	0.385529945484533	peak2706	Intron	1	29311346	29312659	1314	1	10076	ENST00000526080.1	-8101	ENSG00000060656	PTPRU
chr1	29353483	29353958	-2.67694237017507	0.00297233324647433	0.128103778970612	peak2713	Distal Intergenic	1	29329620	29350114	20495	2	101928460	ENST00000417651.1	-3369	ENSG00000230523	LINC01756
chr1	29554170	29554927	-1.05614150749565	0.0200463959830754	0.319692463366557	peak2728	Distal Intergenic	1	29329620	29350114	20495	2	101928460	ENST00000417651.1	-204056	ENSG00000230523	LINC01756
chr1	29727986	29728887	-1.17679768207638	0.0215608795552054	0.32783266819843	peak2739	Distal Intergenic	1	30013952	30037612	23661	2	101929406	ENST00000445180.2	308725	ENSG00000233399	LINC01648
chr1	29767018	29767385	-2.21766077364999	0.00370054319269436	0.143260678787979	peak2747	Intron	1	30013952	30037612	23661	2	101929406	ENST00000445180.2	270227	ENSG00000233399	LINC01648
chr1	29800226	29800774	-1.19264505329506	0.0387298961397915	0.4062990752579	peak2749	Distal Intergenic	1	30013952	30037612	23661	2	101929406	ENST00000445180.2	236838	ENSG00000233399	LINC01648
chr1	30111614	30112038	-1.55236041085469	0.0210632386315411	0.325336821868758	peak2777	Distal Intergenic	1	30013952	30037612	23661	2	101929406	ENST00000445180.2	-74002	ENSG00000233399	LINC01648
chr1	30272915	30274006	-1.40113630718986	0.00338885742901426	0.137281414487641	peak2792	Distal Intergenic	1	30013952	30037612	23661	2	101929406	ENST00000445180.2	-235303	ENSG00000233399	LINC01648
chr1	30572836	30573369	-1.25963383129156	0.036097901286024	0.396226596349809	peak2816	Distal Intergenic	1	30713767	30716135	2369	2	4146	ENST00000494561.1	142766	ENSG00000162510	MATN1
chr1	30729685	30730127	-1.25728037288451	0.0201048948466131	0.32010180357233	peak2836	Distal Intergenic	1	30725720	30726364	645	1	100129196	ENST00000443076.1	3965	ENSG00000186056	MATN1-AS1
chr1	30773022	30773979	-0.775433318825801	0.0425789821405867	0.418800166063478	peak2845	Distal Intergenic	1	30732469	30757774	25306	2	7805	ENST00000294507.4	-15248	ENSG00000162511	LAPTM5
chr1	30840937	30841626	-1.01203625111462	0.0402647109448384	0.41144462883494	peak2849	Distal Intergenic	1	30824677	30833844	9168	1	105378622	ENST00000667276.1	16260	ENSG00000223382	LINC01778
chr1	30905615	30906236	-0.811804040845051	0.0339430512978959	0.387309874167978	peak2856	Promoter (2-3kb)	1	30869466	30908758	39293	2	9672	ENST00000339394.7	2522	ENSG00000162512	SDC3
chr1	31200276	31200876	-1.6864631342318	0.0122993012938788	0.259738944977653	peak2887	Intron	1	31182551	31193920	11370	2	79570	ENST00000530145.1	-6356	ENSG00000084628	NKAIN1
chr1	31317100	31317776	-1.77987513943561	0.00529801238789985	0.174552409332978	peak2901	Intron	1	31297036	31364552	67517	1	51538	ENST00000627541.1	20064	ENSG00000121766	ZCCHC17
chr1	31388576	31388951	-0.981862940833938	0.0303669266116721	0.372511894907228	peak2908	Distal Intergenic	1	31365891	31376850	10960	2	2170	ENST00000482018.1	-11726	ENSG00000121769	FABP3
chr1	31499637	31500165	-0.98934727248441	0.0284582396179022	0.363297356652954	peak2923	Promoter (<=1kb)	1	31500085	31508566	8482	1	149086	ENST00000562339.5	0	ENSG00000260386	LDC1P
chr1	31755175	31755611	-0.757214840100594	0.0299794523155572	0.370744728514769	peak2953	Promoter (<=1kb)	1	31739515	31756264	16750	2	576	ENST00000530134.5	653	ENSG00000121753	ADGRB2
chr1	31769377	31769790	-1.0869602636218	0.0356666280103687	0.394687022089168	peak2957	Distal Intergenic	1	31741800	31764893	23094	2	576	ENST00000533175.1	-4484	ENSG00000121753	ADGRB2
chr1	31987404	31988024	-1.14521589678301	0.0380300872018617	0.403867361921664	peak2983	Distal Intergenic	1	32013868	32043877	30010	1	10657	ENST00000327300.12	-25844	ENSG00000121774	KHDRBS1
chr1	32091518	32092128	-1.29647674519962	0.0180486272641972	0.306734210734134	peak2992	3' UTR	1	32086949	32087007	59	1	100847018	ENST00000577515.1	4569	ENSG00000266203	MIR5585
chr1	32324581	32325114	-0.923988377691752	0.0467476367976673	0.432628991560594	peak3016	Promoter (2-3kb)	1	32327189	32331781	4593	1	3065	ENST00000490081.5	-2075	ENSG00000116478	HDAC1
chr1	32331341	32331714	-1.55768549150511	0.00900902013036426	0.224227955343696	peak3017	Promoter (<=1kb)	1	32331536	32333079	1544	1	3065	ENST00000471488.1	0	ENSG00000116478	HDAC1
chr1	32491717	32492102	-1.93613824353812	0.0207144962150115	0.32342763637047	peak3035	3' UTR	1	32465072	32496686	31615	1	728116	ENST00000609129.2	26645	ENSG00000273274	ZBTB8B
chr1	32781040	32781374	-1.12641882722898	0.0347278988224498	0.390650784849894	peak3065	Promoter (<=1kb)	1	32775244	32780711	5468	2	8565	ENST00000490826.1	-329	ENSG00000134684	YARS1
chr1	33624032	33624964	-0.89424206217327	0.027199501207214	0.357871482928388	peak3151	Promoter (1-2kb)	1	33598689	33626584	27896	2	114784	ENST00000373377.1	1620	ENSG00000121904	CSMD2
chr1	33634957	33635627	-1.05265549585541	0.00897733424686245	0.223881624337736	peak3153	Exon	1	33598689	33626584	27896	2	114784	ENST00000373377.1	-8373	ENSG00000121904	CSMD2
chr1	33732651	33733364	-1.50629851182027	0.00632805416906314	0.189220460778869	peak3162	Intron	1	33591807	33709504	117698	2	114784	ENST00000373380.5	-23147	ENSG00000121904	CSMD2
chr1	34188773	34190027	-0.928151956946896	0.0123943171483784	0.260987063822424	peak3180	Intron	1	34176907	34219131	42225	1	84970	ENST00000488417.2	11866	ENSG00000142698	C1orf94
chr1	34549477	34549894	-1.92949622846058	0.0119851332180275	0.256970116859108	peak3198	Distal Intergenic	1	34669599	34669694	96	2	693137	ENST00000385206.1	119800	ENSG00000207941	MIR552
chr1	34851292	34851909	-0.946452509187039	0.00487634001733088	0.167132064898672	peak3232	3' UTR	1	34855689	34859045	3357	2	113444	ENST00000417239.1	7136	ENSG00000163866	SMIM12
chr1	34929864	34930214	-1.04358504332927	0.0427883195968133	0.419405930805753	peak3241	Promoter (<=1kb)	1	34865436	34929650	64215	2	58512	ENST00000373347.6	-214	ENSG00000116544	DLGAP3
chr1	34967322	34968296	-0.958884511746581	0.0245651040873337	0.343947320256248	peak3242	Distal Intergenic	1	34975699	34978706	3008	2	653160	ENST00000311990.4	10410	ENSG00000241014	GPR199P
chr1	35003853	35004413	-2.92890384814618	0.0245231574725585	0.343732405885112	peak3246	Exon	1	35003865	35008792	4928	2	9204	ENST00000466345.1	4379	ENSG00000163867	ZMYM6
chr1	35046920	35047769	-0.701056243719191	0.0478219869779969	0.43525984603418	peak3248	Intron	1	35059786	35113215	53430	1	79830	ENST00000417119.5	-12017	ENSG00000197056	ZMYM1
chr1	35060440	35061222	-1.08460309712346	0.00986046578302464	0.234848971622198	peak3249	Promoter (<=1kb)	1	35059786	35115856	56071	1	79830	ENST00000611874.4	654	ENSG00000197056	ZMYM1
chr1	35435998	35436584	-1.27692821178381	0.00177397531904704	0.0960755611331233	peak3277	Intron	1	35442267	35443255	989	2	79932	ENST00000473423.1	6671	ENSG00000142687	KIAA0319L
chr1	35620782	35621229	-1.10857117366811	0.0484508279889576	0.437217130098689	peak3291	Intron	1	35599544	35631537	31994	2	5690	ENST00000621781.4	10308	ENSG00000126067	PSMB2
chr1	35695825	35696237	-1.40456295143126	0.0443923056274278	0.425228456150659	peak3297	Distal Intergenic	1	35716160	35716911	752	2	127703	ENST00000503824.1	20674	ENSG00000142686	C1orf216
chr1	35707284	35707726	-0.799339319937604	0.0473381510993469	0.434195157933444	peak3298	Distal Intergenic	1	35716160	35716911	752	2	127703	ENST00000503824.1	9185	ENSG00000142686	C1orf216
chr1	35752456	35752818	-2.31785144675861	0.0137563579817741	0.273051802114397	peak3302	Intron	1	35746965	35748774	1810	2	63967	ENST00000517467.1	-3682	ENSG00000092853	CLSPN
chr1	35777288	35777855	-1.05232800092339	0.0318913703213146	0.37912883391801	peak3307	Distal Intergenic	1	35732112	35769978	37867	2	63967	ENST00000318121.8	-7310	ENSG00000092853	CLSPN
chr1	36081945	36082295	-1.54937296206623	0.0199550023314407	0.319401338455779	peak3334	Promoter (1-2kb)	1	36084094	36088275	4182	1	27285	ENST00000207457.8	-1799	ENSG00000092850	TEKT2
chr1	36515273	36515939	-0.748338306570739	0.0291495930609626	0.36694024465806	peak3385	Distal Intergenic	1	36466043	36483278	17236	2	1441	ENST00000373104.5	-31995	ENSG00000119535	CSF3R
chr1	36626553	36627267	-1.19094269564493	0.0179668080834049	0.306203167062932	peak3401	Distal Intergenic	1	36466043	36483278	17236	2	1441	ENST00000373104.5	-143275	ENSG00000119535	CSF3R
chr1	36674769	36675136	-2.43863441937601	0.0266134971076563	0.354776052290081	peak3407	Distal Intergenic	1	36849948	36853687	3740	2	2899	ENST00000479620.1	178551	ENSG00000163873	GRIK3
chr1	36705436	36706413	-0.728848703589841	0.0359494569696154	0.395680493425023	peak3410	Intron	1	36849948	36853687	3740	2	2899	ENST00000479620.1	147274	ENSG00000163873	GRIK3
chr1	36709111	36709510	-1.64391809873637	0.0209913173762954	0.325009978951658	peak3411	Exon	1	36849948	36853687	3740	2	2899	ENST00000479620.1	144177	ENSG00000163873	GRIK3
chr1	36776349	36776675	-2.78814524509289	0.0122089602551263	0.258924544853253	peak3419	Distal Intergenic	1	36849948	36853687	3740	2	2899	ENST00000479620.1	77012	ENSG00000163873	GRIK3
chr1	37908518	37908840	-1.51515367620647	0.0254803223623074	0.349314984990289	peak3520	Intron	1	37885509	37888344	2836	2	3633	ENST00000467066.1	-20174	ENSG00000204084	INPP5B
chr1	38048453	38048882	-0.899386177669821	0.0403033310909378	0.411687111125764	peak3531	Promoter (1-2kb)	1	38047425	38119025	71601	1	105378653	ENST00000428151.1	1028	NA	MIR3659HG
chr1	38117465	38118333	-0.834508985383953	0.00774178221451442	0.208621740095631	peak3540	Intron	1	38129464	38140593	11130	2	105378655	ENST00000641212.1	22260	NA	LINC02786
chr1	38445121	38445467	-1.44739768867527	0.0494202692356372	0.439935162393874	peak3565	Distal Intergenic	1	38474825	38476482	1658	1	105378656	ENST00000658664.1	-29358	NA	LINC01685
chr1	38603541	38604128	-1.02853091310806	0.0391784882423599	0.407677950010059	peak3577	Distal Intergenic	1	38474917	38496029	21113	1	105378656	ENST00000634298.1	128624	NA	LINC01685
chr1	38677844	38678189	-1.70507580434915	0.0444367204872753	0.425358273434747	peak3580	Distal Intergenic	1	38839349	38848074	8726	2	64121	ENST00000474456.1	169885	ENSG00000116954	RRAGC
chr1	38772550	38773037	-1.43765114510801	0.0205105039595693	0.322179842946854	peak3589	Intron	1	38839349	38848074	8726	2	64121	ENST00000474456.1	75037	ENSG00000116954	RRAGC
chr1	38941184	38941702	-1.46544657724702	0.0176590937672528	0.304290491619108	peak3608	Promoter (<=1kb)	1	38915503	38941799	26297	2	54933	ENST00000540558.1	97	ENSG00000158315	RHBDL2
chr1	39034490	39034870	-1.56191514251484	0.0319879046153728	0.379628765669908	peak3616	3' UTR	1	39026350	39034615	8266	1	4725	ENST00000372969.8	8140	ENSG00000168653	NDUFS5
chr1	39498718	39499415	-0.833648798623974	0.0344163947243967	0.389443721809816	peak3664	Intron	1	39491636	39529869	38234	1	353500	ENST00000331593.6	7082	ENSG00000183682	BMP8A
chr1	39659283	39659706	-1.43512078598823	0.0112810630062101	0.250021512764382	peak3683	Exon	1	39651229	39672107	20879	2	84618	ENST00000235628.2	12401	ENSG00000116981	NT5C1A
chr1	39690652	39691126	-1.79589568757456	0.00272411782553996	0.121870478350957	peak3686	Promoter (<=1kb)	1	39678648	39691433	12786	2	51440	ENST00000372844.8	307	ENSG00000116983	HPCAL4
chr1	39764433	39764870	-0.848575448738853	0.0257739555624934	0.350916297307563	peak3695	Exon	1	39761199	39763914	2716	1	10450	ENST00000467741.2	3234	ENSG00000084072	PPIE
chr1	40402904	40403764	-1.1880877611713	0.00938647141684928	0.228866134789576	peak3764	Intron	1	40396800	40423324	26525	1	64744	ENST00000539317.2	6104	ENSG00000084070	SMAP2
chr1	40477004	40478056	-0.58576822716195	0.02845851965729	0.363297356652954	peak3769	Promoter (<=1kb)	1	40477290	40496343	19054	1	339559	ENST00000372706.6	0	ENSG00000187815	ZFP69
chr1	40538902	40539476	-2.18507339601823	0.0108048532668038	0.245431302448297	peak3774	Promoter (1-2kb)	1	40541314	40546708	5395	1	127396	ENST00000472043.1	-1838	ENSG00000117010	ZNF684
chr1	40624715	40625074	-1.45034079994194	0.00932622406213337	0.228250745441977	peak3780	3' UTR	1	40659848	40667480	7633	1	105378675	ENST00000658681.1	-34774	NA	LOC105378675
chr1	41088062	41088519	-1.53545355013457	0.0430980523462008	0.420386630509019	peak3829	Intron	1	41041422	41070631	29210	2	22955	ENST00000482530.1	-17431	ENSG00000010803	SCMH1
chr1	41575443	41576371	-1.26997033969237	8.41691820661574e-05	0.0131598238505265	peak3889	Exon	1	41510230	41579900	69671	2	59269	ENST00000460604.1	3529	ENSG00000127124	HIVEP3
chr1	41680278	41680600	-1.33643835635582	0.0488837028872858	0.43838355814099	peak3903	Intron	1	41506365	41662325	155961	2	59269	ENST00000643665.1	-17953	ENSG00000127124	HIVEP3
chr1	41698901	41699536	-1.14850417700995	0.0335805221104388	0.386094543341722	peak3905	Intron	1	41506365	41662325	155961	2	59269	ENST00000643665.1	-36576	ENSG00000127124	HIVEP3
chr1	41803064	41803395	-1.01598599970239	0.0413946286203901	0.415064721829706	peak3919	Intron	1	41847948	41869630	21683	2	59269	ENST00000479350.1	66235	ENSG00000127124	HIVEP3
chr1	42004628	42005054	-1.63125541104716	0.0282077963764818	0.362289876515051	peak3950	Intron	1	41847191	42035925	188735	2	59269	ENST00000489103.5	30871	ENSG00000127124	HIVEP3
chr1	42020956	42021388	-1.76671905003409	0.0357771688594719	0.39512288331024	peak3951	Intron	1	41847191	42035925	188735	2	59269	ENST00000489103.5	14537	ENSG00000127124	HIVEP3
chr1	42633097	42633473	-2.04399354302668	0.035343851945515	0.393680626313412	peak3988	Promoter (2-3kb)	1	42630281	42654155	23875	1	728621	ENST00000656306.1	2816	ENSG00000186409	CCDC30
chr1	42665142	42665656	-2.18367401042	0.0136271640176289	0.272030006906427	peak3990	Promoter (<=1kb)	1	42664863	42676758	11896	1	10465	ENST00000461351.1	279	ENSG00000171960	PPIH
chr1	42735325	42736732	-0.616892380228294	0.0027900420553214	0.123306408049131	peak3995	3' UTR	1	42734995	42740140	5146	2	149461	ENST00000372539.3	3408	ENSG00000164007	CLDN19
chr1	42738562	42738921	-1.21575389985918	0.00498846757766448	0.169171174763631	peak3996	Promoter (1-2kb)	1	42734995	42740140	5146	2	149461	ENST00000372539.3	1219	ENSG00000164007	CLDN19
chr1	43021505	43022241	-0.640573315220794	0.0149674989386655	0.283292962781965	peak4028	Distal Intergenic	1	42959100	42996814	37715	1	440584	ENST00000664148.1	62405	ENSG00000227533	SLC2A1-DT
chr1	43055788	43056216	-1.22279531998042	0.0253364705602262	0.348687930030223	peak4031	Distal Intergenic	1	43145153	43156396	11244	1	440585	ENST00000410048.5	-88937	ENSG00000186973	FAM183A
chr1	43278981	43279694	-0.978337468361668	0.0268162215693795	0.355734709914406	peak4052	Distal Intergenic	1	43281877	43285581	3705	2	149466	ENST00000523677.6	5887	ENSG00000253313	C1orf210
chr1	43389410	43390500	-0.650577664488056	0.000975280997413076	0.066578781406528	peak4069	Promoter (<=1kb)	1	43383917	43389800	5884	2	112950	ENST00000372457.9	0	ENSG00000159479	MED8
chr1	43460888	43461265	-2.68668578568303	0.00408676863396606	0.151531617141114	peak4076	Distal Intergenic	1	43451003	43453989	2987	2	81888	ENST00000583037.5	-6899	ENSG00000178922	HYI
chr1	43604987	43605480	-1.41347034117735	0.000282880460804953	0.0304320304809023	peak4093	Promoter (<=1kb)	1	43605582	43606868	1287	1	5792	ENST00000463041.1	-102	ENSG00000142949	PTPRF
chr1	43666172	43666910	-1.28177801777865	1.92537075043829e-05	0.00470688631819949	peak4100	Promoter (<=1kb)	1	43666285	43667062	778	1	9682	ENST00000472265.1	0	ENSG00000066135	KDM4A
chr1	43792137	43792648	-1.2930674490323	0.029289026216432	0.367648483051456	peak4116	Promoter (<=1kb)	1	43792107	43920550	128444	1	6487	ENST00000461375.2	30	ENSG00000126091	ST3GAL3
chr1	43984674	43985188	-0.78562976419638	0.0378257761543512	0.402989350090029	peak4142	3' UTR	1	43979936	43991170	11235	1	8704	ENST00000309519.8	4738	ENSG00000117411	B4GALT2
chr1	44219816	44220774	-0.684693729237647	0.0198184787016167	0.318257460552935	peak4165	Promoter (<=1kb)	1	44219420	44220681	1262	1	55929	ENST00000494092.1	396	ENSG00000178028	DMAP1
chr1	44294706	44295150	-1.18922822231113	0.0304278987507732	0.372763668862677	peak4170	Intron	1	44221070	44319744	98675	2	79033	ENST00000456170.6	24594	ENSG00000117419	ERI3
chr1	44761760	44762363	-0.866142345740474	0.0258104946853845	0.351086494721374	peak4220	Promoter (<=1kb)	1	44762140	44766879	4740	1	11004	ENST00000472235.1	0	ENSG00000142945	KIF2C
chr1	44784551	44785300	-1.10908197308004	0.00521378187893061	0.173049418796007	peak4223	Promoter (2-3kb)	1	44783585	44788170	4586	2	266675	ENST00000372207.4	2870	ENSG00000142959	BEST4
chr1	44958618	44959158	-1.69456624026038	0.0261511878360498	0.352866609448413	peak4245	Exon	1	44926628	44986586	59959	2	8891	ENST00000477953.5	27428	ENSG00000070785	EIF2B3
chr1	45347998	45348455	-1.70466167551278	0.00123988337137714	0.0778797928162211	peak4274	Exon	1	45341296	45342859	1564	1	114034	ENST00000460057.1	6702	ENSG00000132773	TOE1
chr1	45613065	45613534	-1.39795259847142	0.00179644846551691	0.0966615136552722	peak4296	Promoter (<=1kb)	1	45613169	45618213	5045	1	4678	ENST00000531612.5	0	ENSG00000132780	NASP
chr1	45643944	45644477	-1.24177428429446	0.0306752907908627	0.373523790035798	peak4302	Promoter (1-2kb)	1	45645816	45646197	382	2	728963	ENST00000432472.1	1720	NA	RPS15AP10
chr1	45653222	45653731	-1.6470970269341	0.0328455621972656	0.382872024187885	peak4303	Promoter (1-2kb)	1	45641670	45655246	13577	2	60313	ENST00000498128.1	1515	ENSG00000159592	GPBP1L1
chr1	45657203	45657771	-1.62393804659418	0.0276096427525413	0.359616897557382	peak4304	Promoter (1-2kb)	1	45654271	45656159	1889	2	60313	ENST00000496278.1	-1044	ENSG00000159592	GPBP1L1
chr1	45788794	45789241	-1.63799605597127	0.0159940022108195	0.291912976647179	peak4314	Promoter (1-2kb)	1	45786987	45917509	130523	1	23139	ENST00000470809.1	1807	ENSG00000086015	MAST2
chr1	46104729	46105312	-2.00531779735911	0.0194774857356739	0.316058072604298	peak4345	Exon	1	46043662	46132616	88955	2	8503	ENST00000423209.5	27304	ENSG00000117461	PIK3R3
chr1	46218561	46219002	-1.33027629323876	0.0136421976003957	0.272132611458242	peak4357	Promoter (1-2kb)	1	46188697	46220302	31606	2	55624	ENST00000693223.1	1300	ENSG00000085998	POMGNT1
chr1	46254951	46255437	-1.58135978458197	0.00552784721422151	0.17781617041411	peak4363	Intron	1	46258707	46260161	1455	1	8438	ENST00000668565.1	-3270	ENSG00000085999	RAD54L
chr1	46408583	46408947	-0.90518500913585	0.0351588070732345	0.392821377533767	peak4377	Promoter (1-2kb)	1	46410052	46411651	1600	1	2166	ENST00000493636.1	-1105	ENSG00000117480	FAAH
chr1	46423312	46423642	-1.58732222882674	0.020341743051211	0.321205798419984	peak4379	Distal Intergenic	1	46432129	46445321	13193	1	729041	ENST00000446499.1	-8487	NA	FAAHP1
chr1	47006625	47007082	-1.24580070913734	0.0294941787324893	0.36876842358911	peak4439	Distal Intergenic	1	47023669	47050751	27083	1	260293	ENST00000371901.4	-16587	ENSG00000186377	CYP4X1
chr1	47150471	47151064	-1.44877076135748	0.0291088347276358	0.366705442471394	peak4452	Intron	1	47137455	47146483	9029	1	284541	ENST00000294337.7	13016	ENSG00000162365	CYP4A22
chr1	47411475	47411852	-1.4835846268381	0.00570688538652162	0.180153705251348	peak4477	Promoter (2-3kb)	1	47380928	47408477	27550	2	102724077	ENST00000420876.1	-2998	NA	LINC01389
chr1	47503035	47503565	-1.71236252677465	0.0138095430994265	0.273570618801739	peak4485	Distal Intergenic	1	47438044	47440691	2648	1	2306	ENST00000334793.6	64991	ENSG00000186564	FOXD2
chr1	47680773	47681139	-2.77006201881476	0.00076606093350053	0.0576324490138787	peak4500	Distal Intergenic	1	47688463	47704029	15567	1	107984953	ENST00000454285.2	-7324	ENSG00000227947	LINC01738
chr1	47784843	47785291	-1.55549738162968	0.0209504337610784	0.324839550621464	peak4505	Intron	1	47761132	47765547	4416	2	388630	ENST00000438589.1	-19296	ENSG00000269113	TRABD2B
chr1	47859037	47860046	-1.07950633892194	0.0215208003206634	0.327705250853121	peak4520	Intron	1	47761132	47765547	4416	2	388630	ENST00000438589.1	-93490	ENSG00000269113	TRABD2B
chr1	47922890	47923245	-1.75923404709083	0.0191116918275708	0.313619667840562	peak4527	Intron	1	47775238	47994212	218975	2	388630	ENST00000435576.2	70967	ENSG00000269113	TRABD2B
chr1	48226472	48227675	-0.877289583211534	0.00684970673403576	0.196689856498008	peak4539	Promoter (1-2kb)	1	48229080	48231578	2499	1	200010	ENST00000527929.1	-1405	ENSG00000117834	SLC5A9
chr1	48677769	48678123	-2.57222528271307	0.00578522492486679	0.181198560540056	peak4548	Intron	1	48727867	48758933	31067	2	79656	ENST00000476079.5	80810	ENSG00000162373	BEND5
chr1	48954440	48955010	-2.45998611022609	0.00620766777056329	0.187721691736283	peak4557	Intron	1	49025595	49187585	161991	1	105378706	ENST00000456002.2	-70585	NA	LOC105378706
chr1	49160601	49161118	-1.53425262582483	0.0367272509667062	0.39905419726568	peak4560	Intron	1	49257411	49269285	11875	1	101929721	ENST00000420071.1	-96293	ENSG00000230114	AGBL4-AS1
chr1	49982558	49983406	-1.09469280750958	0.0478747265044652	0.43529145977082	peak4573	Intron	1	48817507	50023900	1206394	2	84871	ENST00000371836.1	40494	ENSG00000186094	AGBL4
chr1	50079492	50079889	-2.7386165435787	0.0390550357502742	0.407386830018447	peak4577	Intron	1	50064073	50180886	116814	1	1996	ENST00000652252.1	15419	ENSG00000162374	ELAVL4
chr1	50713484	50713808	-1.61377974207549	0.037184666263419	0.401189380012348	peak4607	Intron	1	50441276	50706051	264776	2	11124	ENST00000494400.5	-7433	ENSG00000185104	FAF1
chr1	50921311	50921929	-1.47906300818451	0.0249485187236831	0.345837296357952	peak4618	Intron	1	50705784	50959738	253955	2	11124	ENST00000487898.1	37809	ENSG00000185104	FAF1
chr1	50932174	50932603	-2.42784861970618	0.00451867896077882	0.160159378247432	peak4619	Intron	1	50705784	50959738	253955	2	11124	ENST00000487898.1	27135	ENSG00000185104	FAF1
chr1	51042619	51042940	-3.07618646318151	0.00677061134463593	0.195365525157005	peak4626	Distal Intergenic	1	51059837	51059905	69	1	100616189	ENST00000578133.1	-16897	ENSG00000265538	MIR4421
chr1	51085699	51086040	-1.99691350894384	0.0464913694295813	0.431970447798496	peak4630	Distal Intergenic	1	51102221	51147849	45629	1	284546	ENST00000648827.1	-16181	ENSG00000204006	C1orf185
chr1	51210213	51210706	-1.81487779094966	0.0092956000061499	0.227790850631501	peak4640	Intron	1	51195095	51235096	40002	2	105378716	ENST00000366181.2	24390	ENSG00000203356	LINC01562
chr1	51246461	51246823	-1.4826318075685	0.0397600415305814	0.409770999588939	peak4643	Intron	1	51236339	51271562	35224	1	26994	ENST00000494873.1	10122	ENSG00000123091	RNF11
chr1	51313934	51314426	-0.901680402199434	0.0280227615227307	0.361231252163808	peak4654	Intron	1	51287258	51322210	34953	2	22996	ENST00000447632.6	7784	ENSG00000085831	TTC39A
chr1	51511127	51511613	-2.54398533657053	0.0444852072576437	0.42541484743396	peak4666	Intron	1	51518288	51561637	43350	1	105378720	ENST00000702775.1	-6675	NA	EPS15-AS1
chr1	51936118	51937229	-0.949644518227481	0.00929615220814418	0.227790850631501	peak4698	Intron	1	51907956	51990700	82745	2	5865	ENST00000371655.4	53471	ENSG00000169213	RAB3B
chr1	52127328	52127896	-1.05956865849978	0.0109366840735308	0.2472072095525	peak4713	Distal Intergenic	1	52142089	52346634	204546	1	9372	ENST00000287727.8	-14193	ENSG00000157077	ZFYVE9
chr1	52176261	52177270	-0.738901599585774	0.00108245367397986	0.0711666446098653	peak4717	Intron	1	52142374	52346515	204142	1	9372	ENST00000357206.6	33887	ENSG00000157077	ZFYVE9
chr1	52211016	52211558	-2.02750625536365	0.0122045606872814	0.258924544853253	peak4721	Intron	1	52142374	52346515	204142	1	9372	ENST00000357206.6	68642	ENSG00000157077	ZFYVE9
chr1	52904626	52905271	-0.882848415986831	0.0447396609426578	0.426362777035194	peak4767	Promoter (<=1kb)	1	52896232	52904847	8616	2	55268	ENST00000479183.6	0	ENSG00000121310	ECHDC2
chr1	52914054	52914763	-1.20161796867573	0.00354823269250173	0.140077505154934	peak4769	Promoter (<=1kb)	1	52904789	52914077	9289	2	55268	ENST00000487851.5	0	ENSG00000121310	ECHDC2
chr1	52921025	52921807	-0.612213405227506	0.0312223189659154	0.376157223725751	peak4771	Promoter (<=1kb)	1	52895910	52921740	25831	2	55268	ENST00000371522.9	0	ENSG00000121310	ECHDC2
chr1	53069635	53070185	-1.70036676577888	5.54038211082634e-05	0.0097695999576664	peak4779	Promoter (<=1kb)	1	53070909	53073754	2846	1	127435	ENST00000471210.1	-724	ENSG00000174348	PODN
chr1	53277863	53278389	-0.79749429066771	0.0259349684731006	0.351693927982472	peak4804	Promoter (<=1kb)	1	53245591	53277070	31480	2	7804	ENST00000653217.1	-793	ENSG00000157193	LRP8
chr1	53490465	53490833	-1.56416692304852	0.0304085310568967	0.372743318822315	peak4827	Distal Intergenic	1	53459976	53464679	4704	1	63948	ENST00000463126.1	30489	ENSG00000143006	DMRTB1
chr1	53547055	53547496	-1.47765403889662	0.00785548773323213	0.210248998645156	peak4836	Intron	1	53459976	53464679	4704	1	63948	ENST00000463126.1	87079	ENSG00000143006	DMRTB1
chr1	53582373	53582690	-1.70842095746391	0.00733601261184997	0.203129548346179	peak4838	Intron	1	53459976	53464679	4704	1	63948	ENST00000463126.1	122397	ENSG00000143006	DMRTB1
chr1	53582695	53583195	-1.49319616749311	0.00989607830607002	0.235392994258537	peak4839	Intron	1	53459976	53464679	4704	1	63948	ENST00000463126.1	122719	ENSG00000143006	DMRTB1
chr1	53658854	53659341	-2.08232553522605	0.00427799384027911	0.155602369207822	peak4851	Intron	1	53506237	53734204	227968	2	148979	ENST00000312233.4	74863	ENSG00000174332	GLIS1
chr1	53908371	53908727	-1.68352482848999	0.00854577362666841	0.218366104375715	peak4879	Intron	1	53894211	53909999	15789	1	1733	ENST00000532493.5	14160	ENSG00000211452	DIO1
chr1	54114101	54114502	-1.50450069971553	0.00292586402775568	0.126991838297307	peak4896	Distal Intergenic	1	54132687	54153000	20314	2	200008	ENST00000530059.3	38498	ENSG00000157211	CDCP2
chr1	54176931	54177303	-1.22450384197471	0.00636276186038155	0.189523541153784	peak4905	Intron	1	54141224	54172694	31471	2	200008	ENST00000525949.1	-4237	ENSG00000157211	CDCP2
chr1	54177387	54177844	-1.00799993683815	0.0292226589684359	0.367358231910952	peak4906	Intron	1	54141224	54172694	31471	2	200008	ENST00000525949.1	-4693	ENSG00000157211	CDCP2
chr1	54223501	54223907	-0.949323846835045	0.0478070915227504	0.4352096502733	peak4912	Intron	1	54225433	54229455	4023	2	23648	ENST00000528930.6	5548	ENSG00000157216	SSBP3
chr1	54258691	54259097	-0.897680859215574	0.0377107528641275	0.402556220101127	peak4919	Promoter (1-2kb)	1	54239096	54257266	18171	2	23648	ENST00000420121.5	-1425	ENSG00000157216	SSBP3
chr1	54273116	54273975	-0.829937565534514	0.00668116506734347	0.194135300319917	peak4922	Intron	1	54239096	54257266	18171	2	23648	ENST00000420121.5	-15850	ENSG00000157216	SSBP3
chr1	54358254	54358559	-1.55423879511975	0.0119203143783602	0.256484867024176	peak4928	Promoter (1-2kb)	1	54225433	54356818	131386	2	23648	ENST00000326956.12	-1436	ENSG00000157216	SSBP3
chr1	54375877	54376238	-0.91577043798238	0.0441879177476865	0.424816059774585	peak4930	Intron	1	54225433	54356818	131386	2	23648	ENST00000326956.12	-19059	ENSG00000157216	SSBP3
chr1	54581433	54582266	-1.41476105812323	5.62137567536665e-07	0.000355921048343339	peak4959	Intron	1	54597264	54599658	2395	1	26027	ENST00000479837.1	-14998	ENSG00000162390	ACOT11
chr1	54584621	54585193	-1.0660599182265	0.00860316412620036	0.219117820766378	peak4960	Exon	1	54597264	54599658	2395	1	26027	ENST00000479837.1	-12071	ENSG00000162390	ACOT11
chr1	54691591	54692375	-1.41620791900085	0.0168439503085641	0.298381362201556	peak4973	Intron	1	54697192	54710266	13075	1	374977	ENST00000371287.3	-4817	ENSG00000184313	MROH7
chr1	54748096	54748618	-0.828266356575789	0.0332204355492971	0.384490558206905	peak4978	Distal Intergenic	1	54736689	54742307	5619	1	7268	ENST00000486091.1	11407	ENSG00000243725	TTC4
chr1	54794403	54795606	-0.72298823286424	0.0126573063680146	0.263604321445604	peak4988	Exon	1	54784551	54801198	16648	2	55001	ENST00000371274.8	5592	ENSG00000006555	TTC22
chr1	54810371	54811229	-0.753093131050114	0.0132519274016507	0.268675610759063	peak4993	Intron	1	54806063	54842252	36190	1	163747	ENST00000371273.4	4308	ENSG00000162398	LEXM
chr1	54943299	54943661	-1.86707856572808	0.0228372167719233	0.333632530043509	peak5003	Intron	1	54975195	54980452	5258	2	105378736	ENST00000641734.1	36791	ENSG00000284601	LOC105378736
chr1	55033518	55033933	-1.11315186625495	0.0471412856124981	0.433802782721074	peak5012	Distal Intergenic	1	55039447	55052694	13248	1	255738	ENST00000673726.1	-5514	ENSG00000169174	PCSK9
chr1	55477452	55477945	-2.23239654600262	0.00174870523862868	0.0952710121312893	peak5036	Intron	1	55225641	55225723	83	1	100616272	ENST00000581938.1	251811	ENSG00000265822	MIR4422
chr1	55550883	55551207	-1.56228040418558	0.0399364178523222	0.410448622722562	peak5043	Intron	1	55823816	56070513	246698	1	105378737	ENST00000646266.1	-272609	NA	LOC105378737
chr1	55776689	55777065	-4.09274131222373	0.0339767709973712	0.387508051594426	peak5054	Intron	1	55823816	56070513	246698	1	105378737	ENST00000646266.1	-46751	NA	LOC105378737
chr1	55812846	55813522	-2.26986376009328	0.0230963343783591	0.335592646758647	peak5056	Intron	1	55823816	56070513	246698	1	105378737	ENST00000646266.1	-10294	NA	LOC105378737
chr1	55937782	55939157	-1.0636239552343	0.00540183185861989	0.175857504094574	peak5064	Exon	1	55915603	55944974	29372	2	105378739	ENST00000458145.2	5817	ENSG00000230250	LINC01753
chr1	56340000	56341077	-1.1653833050901	0.0412303833608141	0.414536015903194	peak5074	Intron	1	56414918	56415966	1049	1	105378744	ENST00000451914.3	-73841	ENSG00000223956	LINC01767
chr1	56404266	56404824	-2.05106221864058	0.013327498473351	0.269373357073652	peak5082	Intron	1	56414918	56415966	1049	1	105378744	ENST00000451914.3	-10094	ENSG00000223956	LINC01767
chr1	57062612	57063297	-2.14811167174726	0.00921743583687962	0.226917387703915	peak5110	Exon	1	57071178	57136583	65406	2	1600	ENST00000489267.1	73286	ENSG00000173406	DAB1
chr1	57282308	57282667	-2.51687464618246	0.0115776040181171	0.253188435667199	peak5116	Intron	1	57010695	57291065	280371	2	1600	ENST00000371231.5	8398	ENSG00000173406	DAB1
chr1	57324763	57325126	-2.25542488536924	0.0122300096014126	0.259172151603159	peak5119	Intron	1	57145417	57307364	161948	2	1600	ENST00000473821.1	-17399	ENSG00000173406	DAB1
chr1	58552308	58552818	-1.19620101722857	0.0154045064470608	0.287064094558949	peak5160	Intron	1	58534303	58546802	12500	2	115209	ENST00000426139.5	-5506	ENSG00000162600	OMA1
chr1	58807662	58808144	-1.20039376144509	0.0341850406890019	0.388361446704319	peak5189	Intron	1	58814435	58816042	1608	1	101926907	ENST00000702876.1	-6291	ENSG00000234807	LOC101926907
chr1	59057113	59057607	-1.12369976505633	0.0223585410872116	0.331966936746581	peak5220	Promoter (<=1kb)	1	59056660	59104116	47457	1	101926925	ENST00000662910.1	453	NA	LINC01358
chr1	59187106	59187723	-1.34198035895963	0.0344185562685611	0.389443721809816	peak5229	Intron	1	59132514	59198621	66108	2	729467	ENST00000436225.1	10898	ENSG00000224609	HSD52
chr1	59435113	59435605	-1.28595512029987	0.0115902538463955	0.253188435667199	peak5239	Intron	1	59393208	59626023	232816	1	55277	ENST00000475949.5	41905	ENSG00000172456	FGGY
chr1	59566759	59567162	-3.31428896463638	0.0103763227133624	0.240678254903219	peak5248	Intron	1	59553918	59762728	208811	1	55277	ENST00000371210.1	12841	ENSG00000172456	FGGY
chr1	61349499	61350030	-1.83710862540536	0.0401991595741704	0.411205400769588	peak5321	Intron	1	61404076	61458037	53962	1	4774	ENST00000357977.5	-54046	ENSG00000162599	NFIA
chr1	61812489	61813054	-1.17065556375312	0.0124556120173604	0.261514252717866	peak5356	Intron	1	61805510	62163504	357995	1	10207	ENST00000484937.5	6979	ENSG00000132849	PATJ
chr1	62081837	62082305	-1.84931624993525	0.0333447407099765	0.385118761910136	peak5371	Promoter (2-3kb)	1	62078789	62078856	68	2	100422946	ENST00000636415.1	-2981	ENSG00000283690	MIR3116-2
chr1	62669878	62670839	-0.899312340267268	0.023539581178436	0.337473900522618	peak5417	Intron	1	62627559	62663106	35548	2	85440	ENST00000635827.1	-6772	ENSG00000116641	DOCK7
chr1	62814181	62814540	-1.84313808979447	0.0204743821465442	0.322058963696546	peak5434	Intron	1	62821183	62835529	14347	1	84938	ENST00000414558.2	-6643	ENSG00000125703	ATG4C
chr1	62887740	62888157	-2.76690200173751	0.00860117287079807	0.219117820766378	peak5436	Distal Intergenic	1	62821183	62835529	14347	1	84938	ENST00000414558.2	66557	ENSG00000125703	ATG4C
chr1	62962755	62963120	-2.05844782484402	0.010861500840424	0.246077818890388	peak5440	Distal Intergenic	1	63000497	63011115	10619	2	105378769	ENST00000420285.6	47995	ENSG00000229537	LINC01739
chr1	63373715	63374340	-2.28594997382518	0.0228312138374458	0.333574209076305	peak5462	Intron	1	63367737	63370939	3203	1	29929	ENST00000650331.1	5978	ENSG00000088035	ALG6
chr1	63707778	63708152	-1.68774979702222	0.00815229795928305	0.214388118511666	peak5487	Distal Intergenic	1	63651355	63654445	3091	1	5236	ENST00000483707.1	56423	ENSG00000079739	PGM1
chr1	63898899	63899640	-1.39663429463652	0.00969942115038758	0.232616434346443	peak5507	Intron	1	63775290	64140364	365075	1	4919	ENST00000482426.1	123609	ENSG00000185483	ROR1
chr1	64098324	64098706	-1.37250542064686	0.0494036252827205	0.439935162393874	peak5521	Intron	1	64106630	64108361	1732	2	101927034	ENST00000675824.1	9655	ENSG00000223949	ROR1-AS1
chr1	64263294	64263789	-1.51918476695772	0.000844214795276414	0.0611330260689848	peak5532	Intron	1	64220864	64267249	46386	1	148581	ENST00000608956.1	42430	ENSG00000177414	UBE2U
chr1	64965907	64966693	-0.660463708535751	0.0295754396904917	0.369176408460683	peak5574	Promoter (<=1kb)	1	64833229	64966549	133321	2	3716	ENST00000342505.5	0	ENSG00000162434	JAK1
chr1	65056528	65057761	-0.760236916941988	0.0467937909867612	0.432691282353448	peak5581	Promoter (<=1kb)	1	65057755	65057842	88	2	100500854	ENST00000580455.1	81	ENSG00000265996	MIR3671
chr1	65296104	65296917	-1.10582493616859	0.0336107165407326	0.386361370299529	peak5610	Intron	1	65279456	65306521	27066	2	102724416	ENST00000435739.1	9604	NA	LOC102724416
chr1	65563798	65564693	-0.700861073459304	0.0113225022853412	0.250634632587188	peak5629	Promoter (<=1kb)	1	65565546	65626234	60689	1	3953	ENST00000371058.1	-853	ENSG00000116678	LEPR
chr1	65685414	65685783	-1.70958714250658	0.0486770365481138	0.438019395815403	peak5634	Distal Intergenic	1	65619940	65623384	3445	1	3953	ENST00000471762.1	65474	ENSG00000116678	LEPR
chr1	67289522	67290125	-1.63196413799317	0.0305842537239728	0.37334978385243	peak5684	Distal Intergenic	1	67307364	67396900	89537	1	3595	ENST00000262345.5	-17239	ENSG00000081985	IL12RB2
chr1	67307310	67308342	-1.60130794207128	0.00274603248962812	0.122140883282465	peak5685	Promoter (<=1kb)	1	67307364	67396900	89537	1	3595	ENST00000262345.5	0	ENSG00000081985	IL12RB2
chr1	67355375	67355757	-2.65497485103278	0.0200778571133412	0.319910565663625	peak5690	Intron	1	67343724	67397023	53300	1	3595	ENST00000696763.1	11651	ENSG00000081985	IL12RB2
chr1	67355907	67356728	-2.27525610745189	2.86023988582352e-05	0.00630115025152199	peak5691	Intron	1	67343724	67397023	53300	1	3595	ENST00000696763.1	12183	ENSG00000081985	IL12RB2
chr1	67360221	67360679	-1.52622380237453	0.046216108032465	0.43110124347772	peak5692	Intron	1	67343724	67397023	53300	1	3595	ENST00000696763.1	16497	ENSG00000081985	IL12RB2
chr1	67370343	67370746	-1.72250827040926	0.0274779043790692	0.359027366427732	peak5693	Intron	1	67379928	67395763	15836	1	3595	ENST00000465396.1	-9182	ENSG00000081985	IL12RB2
chr1	67395663	67396069	-2.10356426754698	0.0214356835851322	0.32743105367282	peak5695	3' UTR	1	67379928	67395763	15836	1	3595	ENST00000465396.1	15735	ENSG00000081985	IL12RB2
chr1	67561871	67562422	-1.08563851226587	0.0175767638687165	0.303732991352829	peak5708	Distal Intergenic	1	67522367	67532334	9968	1	102724481	ENST00000657691.1	39504	ENSG00000235200	LINC01702
chr1	68221539	68222427	-0.931179989241586	0.040601945087748	0.412577939649082	peak5766	Intron	1	68153517	68231687	78171	2	79971	ENST00000533537.5	9260	ENSG00000116729	WLS
chr1	68528559	68529154	-1.74668179654268	0.0101304406853659	0.237561268585425	peak5776	Intron	1	68474152	68497221	23070	2	55635	ENST00000370966.9	-31338	ENSG00000024526	DEPDC1
chr1	69315160	69316401	-1.22560348711546	2.38193253816047e-05	0.00548793948552535	peak5792	Distal Intergenic	1	69215835	69249477	33643	2	105378786	ENST00000650525.1	-65683	NA	LINC02791
chr1	69334502	69334991	-2.22177093638983	0.0184708508964281	0.309391395184072	peak5794	Distal Intergenic	1	69215835	69249477	33643	2	105378786	ENST00000650525.1	-85025	NA	LINC02791
chr1	69509471	69510243	-1.4526291277648	0.0374538673545665	0.402046986234254	peak5805	Distal Intergenic	1	69551848	69563715	11868	1	105378789	ENST00000662276.1	-41605	NA	LOC105378789
chr1	69524088	69524551	-1.484477207363	0.00977739394701698	0.233696073849926	peak5807	Distal Intergenic	1	69551848	69563715	11868	1	105378789	ENST00000662276.1	-27297	NA	LOC105378789
chr1	69773638	69774182	-1.8245299076781	0.0257556502450749	0.35074308591836	peak5816	Intron	1	69760187	70121994	361808	1	57554	ENST00000415775.2	13451	ENSG00000033122	LRRC7
chr1	69910503	69911560	-0.980429519628518	0.0180578221839081	0.306796184824044	peak5821	Intron	1	69919322	69920317	996	1	5301	ENST00000412108.1	-7762	ENSG00000229359	PIN1P1
chr1	72298225	72298603	-3.38870586241231	0.045273486062576	0.428137421207765	peak5885	Intron	1	72283350	72669337	385988	1	105378797	ENST00000688733.1	14875	NA	LOC105378797
chr1	74038023	74038491	-1.7525671376066	0.0373787700544687	0.401925276764834	peak5902	Intron	1	74026015	74074790	48776	2	127255	ENST00000417067.5	36299	ENSG00000162620	LRRIQ3
chr1	74951491	74952587	-0.956906027385445	0.0407224018215094	0.413004900519256	peak5917	Distal Intergenic	1	75128434	75161533	33100	1	431707	ENST00000294638.9	-175847	ENSG00000162624	LHX8
chr1	75421741	75422227	-2.3562004995196	0.0496881685212971	0.440818133139332	peak5923	Intron	1	75204475	75611084	406610	2	204962	ENST00000370855.5	188857	ENSG00000137968	SLC44A5
chr1	75589994	75590416	-1.7829812431055	0.0117359695415065	0.254833408222585	peak5925	Intron	1	75204475	75611084	406610	2	204962	ENST00000370855.5	20668	ENSG00000137968	SLC44A5
chr1	77405453	77405771	-1.44724694541148	0.0248625884193701	0.345520788342802	peak5973	Intron	1	77417693	77558729	141037	1	26289	ENST00000527263.1	-11922	ENSG00000154027	AK5
chr1	77713442	77713789	-1.82954479563028	0.0203618496480805	0.321385932689926	peak5990	Promoter (<=1kb)	1	77711502	77713508	2007	2	23032	ENST00000477949.1	0	ENSG00000077254	USP33
chr1	77930879	77931275	-2.60078035323471	0.0239877846418748	0.340472842393166	peak6005	Promoter (<=1kb)	1	77931662	77943199	11538	1	91624	ENST00000480732.2	-387	ENSG00000162614	NEXN
chr1	78237340	78237694	-3.85589330917914	0.00799157590691894	0.212283422613984	peak6026	Intron	1	78229622	78369464	139843	1	149047	ENST00000413519.1	7718	ENSG00000237413	MGC27382
chr1	78240808	78241436	-1.43009393000595	0.0424762970692578	0.418415737470763	peak6027	Intron	1	78229622	78369464	139843	1	149047	ENST00000413519.1	11186	ENSG00000237413	MGC27382
chr1	83298569	83299064	-1.48710301992306	0.0171896106029063	0.300889831601174	peak6102	Distal Intergenic	1	83445967	83462702	16736	1	101927542	ENST00000446227.3	-146903	NA	LINC01712
chr1	86307669	86308011	-1.89334644946927	0.0309107180265809	0.374765381625086	peak6224	Intron	1	86288721	86296783	8063	2	105378824	ENST00000647509.1	-10886	NA	LINC02795
chr1	86362617	86362993	-1.81680775224671	0.0483106931478551	0.436788049904766	peak6226	Promoter (1-2kb)	1	86356576	86360921	4346	2	57489	ENST00000472144.5	-1696	ENSG00000122417	ODF2L
chr1	86594480	86595002	-3.42300352396481	0.00994489440061795	0.235828190186863	peak6239	Intron	1	86571116	86572956	1841	1	22802	ENST00000496322.1	23364	ENSG00000016602	CLCA4
chr1	87528607	87529006	-2.23419583057665	0.0338095503585638	0.386744233921603	peak6281	Distal Intergenic	1	87353521	87371683	18163	2	100505768	ENST00000452509.2	-156924	ENSG00000227290	LINC01364
chr1	88708005	88708717	-1.59076692096687	0.0209889740824596	0.325009978951658	peak6298	Intron	1	88537513	88685204	147692	2	101927891	ENST00000458097.5	-22801	ENSG00000237505	PKN2-AS1
chr1	89115703	89116226	-2.37667416501561	0.046739934370752	0.432628991560594	peak6328	Promoter (2-3kb)	1	89108117	89113050	4934	2	2634	ENST00000493802.5	-2653	ENSG00000162645	GBP2
chr1	89338594	89338914	-2.29029655508129	0.0270115668556322	0.356842222742714	peak6332	Distal Intergenic	1	89364059	89388160	24102	1	163351	ENST00000370456.5	-25145	ENSG00000183347	GBP6
chr1	89963966	89964515	-1.81005720541718	0.0221070625743036	0.330468550752328	peak6371	Distal Intergenic	1	89993593	89994321	729	2	492303	ENST00000380526.2	29806	NA	GEMIN8P4
chr1	90779091	90779542	-3.71853195920703	0.000745893297819627	0.0566674345125107	peak6395	Exon	1	90782984	90789672	6689	2	105378853	ENST00000664159.1	10130	ENSG00000233593	LINC02609
chr1	91275083	91275467	-2.28683744984203	0.0400589972416026	0.41093239965003	peak6417	Intron	1	91316140	91328937	12798	2	164045	ENST00000497520.1	53470	ENSG00000162669	HFM1
chr1	91872589	91873118	-0.904268549718126	0.0487118571595553	0.438040700920542	peak6463	Intron	1	91680343	91862046	181704	2	7049	ENST00000533089.5	-10543	ENSG00000069702	TGFBR3
chr1	92308638	92309038	-1.5785200555748	0.0137317535103603	0.272902766811206	peak6491	Intron	1	92299085	92324084	25000	1	79871	ENST00000484158.1	9553	ENSG00000122484	RPAP2
chr1	92386418	92386753	-1.53400302297838	0.0286675582327076	0.364383973070966	peak6496	Intron	1	92333242	92387233	53992	1	79871	ENST00000477322.1	53176	ENSG00000122484	RPAP2
chr1	92486942	92487354	-1.38537993347362	0.0351103951523497	0.392529863906041	peak6509	Promoter (<=1kb)	1	92482864	92486925	4062	2	2672	ENST00000696668.1	-17	ENSG00000162676	GFI1
chr1	93212448	93213124	-2.45805331510756	0.00152087131106177	0.0880910541822987	peak6565	Intron	1	93205555	93246892	41338	1	343099	ENST00000455267.1	6893	ENSG00000122483	CCDC18
chr1	93358006	93358856	-0.917475996032808	0.0227629600466865	0.333194019349925	peak6578	Intron	1	93354975	93360935	5961	1	1810	ENST00000481583.1	3031	ENSG00000117505	DR1
chr1	93746310	93746638	-1.40226804464058	0.0159053411363662	0.291210732573615	peak6624	Intron	1	93752924	93775444	22521	2	8412	ENST00000433544.1	28806	ENSG00000137936	BCAR3
chr1	93810711	93811125	-1.16409629314539	0.0376946405088743	0.402493058200929	peak6634	Intron	1	93720189	93845712	125524	2	8412	ENST00000469315.1	34587	ENSG00000137936	BCAR3
chr1	94069125	94069565	-1.67294291844366	0.0491650366215731	0.43925896875774	peak6668	Intron	1	94059469	94061439	1971	2	24	ENST00000472033.1	-7686	ENSG00000198691	ABCA4
chr1	94131396	94131993	-1.86504615315683	0.00661589669139662	0.192948532778782	peak6672	Distal Intergenic	1	93992834	94121148	128315	2	24	ENST00000370225.4	-10248	ENSG00000198691	ABCA4
chr1	94847610	94849184	-0.8509249666222	0.00316212366595184	0.132196373128466	peak6751	Intron	1	94616406	94855421	239016	2	101928079	ENST00000634339.1	6237	ENSG00000224081	SLC44A3-AS1
chr1	95091381	95092190	-0.960784234952403	0.0059609234667223	0.183935958170417	peak6774	Distal Intergenic	1	94974405	95072951	98547	2	199857	ENST00000370205.6	-18430	ENSG00000172339	ALG14
chr1	95142535	95142831	-1.85369461446888	0.0383501134737904	0.404848241938823	peak6779	Promoter (1-2kb)	1	95140672	95150229	9558	1	100527978	ENST00000463375.1	1863	ENSG00000271092	TLCD4-RWDD3
chr1	95614207	95614957	-2.05210301948483	0.00224402550730861	0.109473962651184	peak6805	Intron	1	95625433	95778601	153169	1	101928219	ENST00000664663.1	-10476	NA	LOC101928219
chr1	95723128	95723532	-1.61097853823721	0.00514854600089633	0.172104071038229	peak6814	Intron	1	95774247	95778046	3800	1	101928219	ENST00000664740.1	-50715	NA	LOC101928219
chr1	95742337	95743321	-1.05315585969361	4.48175729984394e-06	0.00159885004989078	peak6815	Exon	1	95774247	95778046	3800	1	101928219	ENST00000664740.1	-30926	NA	LOC101928219
chr1	95797174	95797791	-1.17536491765911	0.0195239865979044	0.316402382634498	peak6818	Distal Intergenic	1	95776666	95778043	1378	1	101928219	ENST00000656764.1	20508	NA	LOC101928219
chr1	96601085	96601510	-3.3966202038322	0.00793322001842938	0.211374569418117	peak6859	Distal Intergenic	1	96721665	96813711	92047	1	58155	ENST00000482253.5	-120155	ENSG00000117569	PTBP2
chr1	96825621	96825962	-1.89223038260809	0.0368949108212398	0.400115067028541	peak6872	Distal Intergenic	1	96806811	96812928	6118	1	58155	ENST00000462433.1	18810	ENSG00000117569	PTBP2
chr1	97652320	97652925	-3.6839580278335	0.0210495267076857	0.325336821868758	peak6912	Intron	1	97691207	97721654	30448	2	1806	ENST00000474241.1	68729	ENSG00000188641	DPYD
chr1	99579932	99581062	-0.985622353122739	0.000244828866219343	0.0275714625360242	peak7016	Intron	1	99472386	99600995	128610	2	101928270	ENST00000635551.1	19933	ENSG00000224445	LINC01708
chr1	99695848	99696237	-1.3948757379898	0.0396517566054286	0.4092050762444	peak7020	Distal Intergenic	1	99683266	99694541	11276	1	54873	ENST00000496843.1	12582	ENSG00000099260	PALMD
chr1	100248168	100248498	-1.11088671118514	0.018308037984143	0.308550797223969	peak7060	Promoter (1-2kb)	1	100210543	100249820	39278	2	1629	ENST00000370131.3	1322	ENSG00000137992	DBT
chr1	100297616	100297986	-1.37371767040859	0.0345435965501684	0.390092100736284	peak7065	Distal Intergenic	1	100281241	100281308	68	1	693138	ENST00000385017.1	16375	ENSG00000207750	MIR553
chr1	100430889	100431224	-3.62319101508078	0.0193306040887229	0.315257255169996	peak7073	Intron	1	100423732	100443114	19383	1	8556	ENST00000469387.1	7157	ENSG00000079335	CDC14A
chr1	101324532	101324868	-2.59383567890303	0.0283115865515575	0.362749992915595	peak7133	Promoter (<=1kb)	1	101323837	101377313	53477	1	104355286	ENST00000439146.1	695	ENSG00000231671	LINC01307
chr1	103539012	103539456	-1.90941545424193	0.015414072334235	0.28717365423509	peak7179	Promoter (1-2kb)	1	103537388	103552778	15391	1	55599	ENST00000533834.1	1624	ENSG00000185946	RNPC3
chr1	107226674	107227373	-1.42519494223932	0.0392137496608514	0.407840206268944	peak7253	Intron	1	107260803	107334023	73221	1	22854	ENST00000477948.1	-33430	ENSG00000162631	NTNG1
chr1	107480867	107481264	-1.7728390786572	0.0147082922053957	0.281109312083206	peak7259	3' UTR	1	107596295	107673649	77355	2	10451	ENST00000529033.5	192385	ENSG00000134215	VAV3
chr1	107562146	107562505	-1.76647492665419	0.033231332121856	0.384585321033788	peak7264	Distal Intergenic	1	107596295	107673649	77355	2	10451	ENST00000529033.5	111144	ENSG00000134215	VAV3
chr1	107572829	107573949	-0.704662929746053	0.0357525789676371	0.394971235162787	peak7265	3' UTR	1	107596295	107673649	77355	2	10451	ENST00000529033.5	99700	ENSG00000134215	VAV3
chr1	107620036	107620528	-1.7011600176229	0.0346990549660771	0.39053078704656	peak7267	Intron	1	107596295	107673649	77355	2	10451	ENST00000529033.5	53121	ENSG00000134215	VAV3
chr1	107696505	107696871	-2.62896698471001	0.008126027297346	0.214036565620012	peak7273	Intron	1	107609814	107688528	78715	2	10451	ENST00000479977.6	-7977	ENSG00000134215	VAV3
chr1	107817797	107818138	-2.3075659037571	0.0336677266741193	0.386388058599612	peak7279	Promoter (2-3kb)	1	107766515	107820896	54382	2	10451	ENST00000524574.5	2758	ENSG00000134215	VAV3
chr1	108174297	108174996	-1.54767048027366	0.0499245239920705	0.441503563595424	peak7305	Intron	1	108134823	108192818	57996	2	29957	ENST00000370041.4	17822	ENSG00000085491	SLC25A24
chr1	108536073	108536749	-0.954026697568764	0.0248543727865124	0.345520788342802	peak7332	Distal Intergenic	1	108560089	108644900	84812	1	284611	ENST00000405454.1	-23340	ENSG00000162636	EEIG2
chr1	108796816	108797465	-1.3441458036007	0.0362759925919973	0.396832447460207	peak7355	Promoter (<=1kb)	1	108796235	108807481	11247	1	6814	ENST00000472099.1	581	ENSG00000116266	STXBP3
chr1	109050304	109050841	-0.881243399835254	0.0219860404344338	0.330062672700617	peak7379	Distal Intergenic	1	108970214	109042113	71900	2	22911	ENST00000369965.8	-8191	ENSG00000085433	WDR47
chr1	109436644	109437220	-1.64039205411632	0.00242168890391977	0.113965023320436	peak7420	Distal Intergenic	1	109399042	109426448	27407	2	5686	ENST00000271308.9	-10196	ENSG00000143106	PSMA5
chr1	109631446	109631797	-0.819774009866944	0.00851420362114167	0.218080271122716	peak7450	Promoter (<=1kb)	1	109630638	109631500	863	1	271	ENST00000528958.1	808	ENSG00000116337	AMPD2
chr1	109782827	109783852	-0.708221677445993	0.00157338093813097	0.0897884767798556	peak7476	Distal Intergenic	1	109750081	109764027	13947	2	79574	ENST00000369805.7	-18800	ENSG00000198758	EPS8L3
chr1	109892357	109893181	-0.89314314364111	0.00715113376881147	0.200860163817614	peak7489	Distal Intergenic	1	109910242	109921880	11639	1	1435	ENST00000527192.5	-17061	ENSG00000184371	CSF1
chr1	109928343	109930032	-1.53771958560949	4.35298183497802e-17	1.444206195318e-12	peak7494	3' UTR	1	109915657	109922549	6893	1	1435	ENST00000526001.1	12686	ENSG00000184371	CSF1
chr1	110060058	110060467	-0.949359665779618	0.0282053501581778	0.362289876515051	peak7511	3' UTR	1	110060397	110064924	4528	2	257	ENST00000649954.1	4457	ENSG00000156150	ALX3
chr1	110319367	110319894	-1.26401966823627	0.0080504800405377	0.212993264135209	peak7542	Intron	1	110338506	110346673	8168	1	64783	ENST00000652747.1	-18612	ENSG00000162775	RBM15
chr1	110387848	110388192	-1.75843687131386	0.0090151593856858	0.224347096461635	peak7548	Promoter (2-3kb)	1	110378944	110391022	12079	2	9122	ENST00000497687.1	2830	ENSG00000168679	SLC16A4
chr1	110453093	110453651	-0.886279688440588	0.0370484294124452	0.400642295302627	peak7556	Promoter (1-2kb)	1	110451149	110457358	6210	1	84432	ENST00000271331.4	1944	ENSG00000143125	PROK1
chr1	110482882	110483208	-1.08386890907018	0.0264750796217589	0.353729469775991	peak7562	Promoter (2-3kb)	1	110480752	110491277	10526	1	643160	ENST00000474680.5	2130	ENSG00000240194	CYMP
chr1	110555407	110556481	-0.69082599162767	0.0169775416342286	0.299071195611901	peak7571	Intron	1	110517217	110519175	1959	2	3744	ENST00000369771.4	-36232	ENSG00000143105	KCNA10
chr1	110630990	110631369	-0.995987246328915	0.041690698309146	0.415849346722808	peak7589	Promoter (<=1kb)	1	110593580	110631474	37895	2	3737	ENST00000369770.7	105	ENSG00000177301	KCNA2
chr1	111105182	111105529	-2.4542934012567	0.0280788667651942	0.361527319077279	peak7610	Distal Intergenic	1	111118560	111120596	2037	2	128338	ENST00000477588.5	15067	ENSG00000156171	DRAM2
chr1	111109978	111110558	-1.17024231661338	0.0341428309765813	0.388147738638442	peak7611	Distal Intergenic	1	111118560	111120596	2037	2	128338	ENST00000477588.5	10038	ENSG00000156171	DRAM2
chr1	111202741	111203320	-0.820073406608028	0.0383795766311605	0.404948526849075	peak7616	Promoter (<=1kb)	1	111195914	111204302	8389	2	79961	ENST00000463713.5	982	ENSG00000162777	DENND2D
chr1	111516579	111517116	-1.15894694586715	0.00592834517392563	0.183613778167849	peak7647	Intron	1	111483348	111503633	20286	2	57413	ENST00000369716.9	-12946	ENSG00000121933	TMIGD3
chr1	111532522	111532975	-1.3085478412898	0.0422789148422418	0.41773106152081	peak7648	Intron	1	111542218	111713113	170896	1	5906	ENST00000356415.5	-9243	ENSG00000116473	RAP1A
chr1	111897026	111897459	-1.37392373396342	0.0213287154876835	0.32685865937471	peak7699	Intron	1	111909336	111910161	826	1	100873995	ENST00000441125.1	-11877	ENSG00000237556	KCND3-AS1
chr1	111964026	111964368	-1.37662034654831	0.0436430940568182	0.422713957132213	peak7705	Intron	1	111770662	111982796	212135	2	3752	ENST00000369697.5	18428	ENSG00000171385	KCND3
chr1	111977326	111978022	-1.21899900704865	0.0224572735076997	0.332532245092068	peak7707	Intron	1	111770662	111982796	212135	2	3752	ENST00000369697.5	4774	ENSG00000171385	KCND3
chr1	112260200	112260815	-1.28009888289074	0.0273132046023421	0.358148767735289	peak7725	Intron	1	112234569	112252134	17566	2	105378909	ENST00000690217.1	-8066	ENSG00000231246	LINC02884
chr1	112413787	112414111	-2.31765021359566	0.0131151275412713	0.267365106305568	peak7736	Intron	1	112396519	112456306	59788	1	55917	ENST00000441739.1	17268	ENSG00000143079	CTTNBP2NL
chr1	112763423	112764203	-0.972386838520378	0.0125422891798086	0.262304932573236	peak7789	Distal Intergenic	1	112720419	112727235	6817	1	284467	ENST00000369630.7	43004	ENSG00000184599	TAFA3
chr1	112782753	112783324	-1.00237043630825	0.0444698587728386	0.42541484743396	peak7791	Distal Intergenic	1	112820170	112825741	5572	2	100996702	ENST00000691250.1	42417	ENSG00000215866	LINC01356
chr1	113232106	113232960	-0.960014069246796	0.0319050081125621	0.379236606532573	peak7839	Distal Intergenic	1	113103201	113124997	21797	1	9860	ENST00000466161.1	128905	ENSG00000198799	LRIG2
chr1	113336978	113337445	-3.06160906418717	0.00682571655122948	0.19622760040184	peak7852	Distal Intergenic	1	113390515	113685923	295409	1	260425	ENST00000307546.14	-53070	ENSG00000081026	MAGI3
chr1	113789343	113789717	-2.35306969889239	0.00468091658460736	0.163371178091892	peak7886	Intron	1	113766145	113768034	1890	2	54665	ENST00000369581.2	-21309	ENSG00000081019	RSBN1
chr1	113843445	113843905	-1.74066463393978	0.0172679546355003	0.301465921976346	peak7896	Intron	1	113856635	113901237	44603	1	100287722	ENST00000419536.1	-12730	ENSG00000226167	AP4B1-AS1
chr1	114231395	114232398	-1.05946087859572	0.0203723659285537	0.321438526357602	peak7940	Intron	1	114206427	114262278	55852	2	107985443	ENST00000420156.2	29880	NA	LOC107985443
chr1	114350736	114351132	-1.36914383132115	0.00876964856055665	0.220989015762579	peak7957	Distal Intergenic	1	114397608	114399609	2002	2	51592	ENST00000478032.1	48477	ENSG00000197323	TRIM33
chr1	114853478	114853950	-1.6739435290015	0.0484582590628303	0.437218348656895	peak7989	Promoter (<=1kb)	1	114854863	114995370	140508	1	6847	ENST00000369522.8	-913	ENSG00000198765	SYCP1
chr1	115082266	115082632	-1.53773562907475	0.0223830088404185	0.331966936746581	peak8008	Intron	1	115050383	115089414	39032	2	10100	ENST00000433172.3	6782	ENSG00000134198	TSPAN2
chr1	115307868	115308306	-2.17897437166734	0.0340626946135387	0.387813212793393	peak8038	Intron	1	115283034	115368072	85039	1	112840934	ENST00000425449.1	24834	ENSG00000228035	NGF-AS1
chr1	115660081	115660923	-0.920699847744011	0.0101287353714857	0.237561268585425	peak8072	Intron	1	115651402	115691854	40453	1	81839	ENST00000369509.1	8679	ENSG00000173218	VANGL1
chr1	115782341	115783466	-0.587550047653045	0.0245131286243672	0.343650043990104	peak8092	Distal Intergenic	1	115700021	115768714	68694	2	845	ENST00000261448.6	-13627	ENSG00000118729	CASQ2
chr1	116243362	116244204	-1.22732778357858	0.0122794608561586	0.259569744262938	peak8133	Distal Intergenic	1	116289237	116297621	8385	2	105378920	ENST00000660713.1	53417	NA	LOC105378920
chr1	116484224	116485377	-0.727085216414675	0.0117520169689883	0.255037524716713	peak8152	Distal Intergenic	1	116452646	116478842	26197	2	101929023	ENST00000443219.5	-5382	ENSG00000233154	LINC01762
chr1	116693049	116693595	-1.11134712049699	0.0112233026046276	0.24954090033325	peak8177	Promoter (<=1kb)	1	116694112	116706603	12492	1	388667	ENST00000624685.1	-517	ENSG00000203864	LINC02868
chr1	116693870	116694468	-0.676090229068122	0.0159831567547326	0.291843469958428	peak8178	Promoter (<=1kb)	1	116694112	116706603	12492	1	388667	ENST00000624685.1	0	ENSG00000203864	LINC02868
chr1	116911566	116912377	-0.604127477223776	0.0381032939814828	0.403913421222201	peak8200	Promoter (1-2kb)	1	116909916	116990353	80438	1	5738	ENST00000393203.3	1650	ENSG00000134247	PTGFRN
chr1	116963569	116963988	-1.17327505228854	0.0346584446358219	0.390440444700917	peak8208	Intron	1	116967060	116974497	7438	1	5738	ENST00000496699.1	-3072	ENSG00000134247	PTGFRN
chr1	116982347	116983056	-0.713694708737829	0.0417891984412234	0.416077836371101	peak8210	Intron	1	116967060	116974497	7438	1	5738	ENST00000496699.1	15287	ENSG00000134247	PTGFRN
chr1	117567404	117567763	-1.8171688290336	0.0205015797797481	0.322173815981842	peak8258	Distal Intergenic	1	117604624	117605685	1062	2	100996263	ENST00000456126.1	37922	ENSG00000236866	TENT5C-DT
chr1	117832661	117833042	-1.5757832775448	0.0141724149678507	0.277208743945364	peak8291	Distal Intergenic	1	117870184	117887733	17550	2	54834	ENST00000491626.5	54691	ENSG00000196505	GDAP2
chr1	118461630	118462046	-2.45676366008772	0.0180725058074996	0.306833027760546	peak8318	Distal Intergenic	1	118185349	118207051	21703	1	105378930	ENST00000664031.1	276281	ENSG00000287980	LOC105378930
chr1	119246019	119246372	-1.48245344156267	0.0416077177224272	0.41559910413256	peak8352	Intron	1	119327399	119330815	3417	1	105378934	ENST00000420059.6	-81027	ENSG00000232650	LINC01780
chr1	119445013	119445421	-1.56639920663086	0.0388018592345413	0.406564175267834	peak8372	Exon	1	119417413	119422023	4611	1	3284	ENST00000448448.2	27600	ENSG00000203859	HSD3B2
chr1	119518229	119518566	-1.88730623571787	0.00830380797118292	0.215973843682494	peak8383	Distal Intergenic	1	119507318	119514800	7483	1	3283	ENST00000528909.1	10911	ENSG00000203857	HSD3B1
chr1	119617100	119617510	-1.07829604380073	0.0282096110022208	0.362289876515051	peak8395	Distal Intergenic	1	119597702	119599271	1570	2	644242	ENST00000562811.1	-17829	ENSG00000260941	LINC00622
chr1	119743143	119743680	-1.37208179141984	0.010482294778055	0.241533324889438	peak8412	Intron	1	119739462	119744213	4752	1	26227	ENST00000482968.1	3681	ENSG00000092621	PHGDH
chr1	121012354	121012730	-1.75559185941273	0.00770984392162922	0.208241784904681	peak8546	Intron	1	121029592	121042572	12981	2	101929798	ENST00000636462.1	29842	ENSG00000275585	PDE4DIPP4
chr1	121343192	121344167	-0.763419029081112	0.020522509620155	0.322235452281936	peak8580	Intron	1	121396754	121463129	66376	1	107985194	ENST00000417218.1	-52587	ENSG00000227082	LINC02798
chr1	121518834	121519497	-1.06393910218479	0.0360254432938965	0.395737227600506	peak8591	Promoter (<=1kb)	1	121519103	121569426	50324	1	647121	ENST00000618253.2	0	ENSG00000231752	EMBP1
chr1	143320613	143321151	-0.620976140808583	0.0100606608558056	0.237064324912929	peak8983	Distal Intergenic	1	143419625	143420207	583	2	107985200	ENST00000622095.1	99056	ENSG00000232527	LOC107985200
chr1	143389294	143389674	-1.47562348650139	0.0247798638947978	0.345114371750174	peak8990	Distal Intergenic	1	143419625	143420207	583	2	107985200	ENST00000622095.1	30533	ENSG00000232527	LOC107985200
chr1	143795164	143795541	-1.54311940553034	0.0196518989698022	0.316975862346146	peak9009	Exon	1	143811359	143825837	14479	2	199882	ENST00000449024.2	30296	NA	PDE4DIPP3
chr1	144084313	144084980	-0.844089580983058	0.0444861342868151	0.42541484743396	peak9028	Distal Intergenic	1	143975087	144068350	93264	1	100996712	ENST00000605551.2	109226	NA	SRGAP2D
chr1	145115007	145115530	-1.44101165761917	0.0484012939467319	0.437007862022615	peak9098	Distal Intergenic	1	145095974	145112696	16723	1	728833	ENST00000400889.3	19033	ENSG00000215784	FAM72D
chr1	145233983	145234883	-1.25055476388425	0.00818220208655068	0.214466329912795	peak9114	Distal Intergenic	1	145241415	145242174	760	2	645142	ENST00000544708.3	7291	ENSG00000289549	PPIAL4D
chr1	145425082	145426188	-0.702389381543982	0.00950337068382859	0.230413985112115	peak9124	Promoter (<=1kb)	1	145290005	145425603	135599	2	100288142	ENST00000698833.1	0	ENSG00000162825	NBPF20
chr1	145452878	145454114	-0.690502198733573	0.00743480432375474	0.204427641917804	peak9129	Distal Intergenic	1	145290005	145425603	135599	2	100288142	ENST00000698833.1	-27275	ENSG00000162825	NBPF20
chr1	145480761	145481149	-1.25317181245014	0.0496345446991382	0.440699882325264	peak9132	Exon	1	145507444	145508607	1164	1	101060254	ENST00000525886.2	-26295	NA	PDE4DIPP5
chr1	145541015	145541825	-1.15660388860824	0.00954748686637486	0.230797324938296	peak9135	Distal Intergenic	1	145509047	145520594	11548	1	101060254	ENST00000444680.3	31968	NA	PDE4DIPP5
chr1	146510779	146511215	-1.64386832891343	0.0176968647090783	0.304304864796337	peak9229	Intron	1	146516247	146573981	57735	1	100288805	ENST00000649458.1	-5032	NA	HYDIN2
chr1	147927998	147929080	-0.646936474347066	0.00778087577757794	0.209247938105722	peak9318	Promoter (<=1kb)	1	147928393	147993339	64947	1	51463	ENST00000488165.5	0	ENSG00000188092	GPR89B
chr1	147950318	147950896	-1.27655976992764	0.0421348668775817	0.417289969580767	peak9321	Promoter (2-3kb)	1	147953433	147986289	32857	1	51463	ENST00000461786.5	-2537	ENSG00000188092	GPR89B
chr1	148044745	148045373	-1.18360451232648	0.0247781391737655	0.345114371750174	peak9328	Distal Intergenic	1	148038753	148038916	164	2	26864	ENST00000383858.1	-5829	ENSG00000206585	RNVU1-7
chr1	148237995	148238543	-1.07295064186952	0.0321403063824015	0.38018104712332	peak9344	Intron	1	148208088	148246463	38376	2	101927468	ENST00000464343.6	7920	ENSG00000227733	LOC101927468
chr1	148588198	148588869	-0.924008050991012	0.0395508562961732	0.409009079583596	peak9375	Intron	1	148532118	148593685	61568	2	25832	ENST00000621066.4	4816	ENSG00000270629	NBPF14
chr1	149034105	149034427	-2.06137432978257	0.0139724240391605	0.275180280966902	peak9418	Promoter (2-3kb)	1	149031149	149032144	996	1	9659	ENST00000526182.1	2956	ENSG00000178104	PDE4DIP
chr1	149868687	149869149	-1.33807132740366	0.0275029181980498	0.359113090206003	peak9477	Distal Intergenic	1	149860764	149861159	396	2	554313	ENST00000579512.3	-7528	ENSG00000270276	H4C15
chr1	149891610	149891929	-1.38990677817073	0.0465247404833473	0.432020411658145	peak9481	Intron	1	149887469	149887965	497	2	317772	ENST00000331128.6	-3645	ENSG00000184270	H2AC21
chr1	149950074	149950461	-1.82319678680952	0.0349651437890263	0.391821713812638	peak9490	Exon	1	149928651	149936879	8229	2	10903	ENST00000439741.4	-13195	ENSG00000014914	MTMR11
chr1	149987142	149987550	-2.35560250256107	0.0198903840333683	0.318879897730772	peak9492	Intron	1	149960927	149971261	10335	2	56957	ENST00000619871.1	-15881	ENSG00000264522	OTUD7B
chr1	149995772	149996242	-1.10956203384677	0.0119886807102821	0.256979748932236	peak9493	Intron	1	149947291	150010675	63385	2	56957	ENST00000417191.2	14433	ENSG00000264522	OTUD7B
chr1	150259624	150260493	-0.766204607813927	0.0113457676891631	0.25098217957757	peak9508	Promoter (1-2kb)	1	150258094	150263376	5283	1	23632	ENST00000483993.3	1530	ENSG00000118298	CA14
chr1	150504861	150505165	-1.38102101973478	0.0109075502238766	0.246918775107562	peak9533	Promoter (<=1kb)	1	150504333	150506935	2603	1	80222	ENST00000483046.1	528	ENSG00000143374	TARS2
chr1	150741261	150741622	-2.55446975074398	0.0393287295191054	0.408063857501616	peak9557	Intron	1	150732527	150748062	15536	2	1520	ENST00000681357.1	6440	ENSG00000163131	CTSS
chr1	150826285	150826701	-2.83148488644471	0.0188247979835206	0.311711027574946	peak9564	Exon	1	150829110	150830382	1273	2	405	ENST00000478972.2	3681	ENSG00000143437	ARNT
chr1	151132458	151132786	-1.3654512539414	0.0252379235159067	0.34803651466099	peak9586	Promoter (2-3kb)	1	151134331	151134875	545	2	10500	ENST00000489944.1	2089	ENSG00000143434	SEMA6C
chr1	151137643	151138008	-1.01932163716614	0.0340822571229075	0.38783121054656	peak9587	Promoter (1-2kb)	1	151137712	151139461	1750	2	10500	ENST00000485745.1	1453	ENSG00000143434	SEMA6C
chr1	151356386	151356781	-1.55715042945471	0.0145749925130261	0.279676319607675	peak9607	Distal Intergenic	1	151341829	151347326	5498	2	5993	ENST00000368870.6	-9060	ENSG00000143390	RFX5
chr1	151563020	151563928	-0.803798135484893	0.0363799761246758	0.39716782490254	peak9625	Promoter (<=1kb)	1	151562522	151565021	2500	1	7286	ENST00000461859.1	498	ENSG00000143367	TUFT1
chr1	151620422	151620974	-1.52841022678231	0.0173968835556556	0.302451918554285	peak9632	Intron	1	151613926	151694445	80520	1	81609	ENST00000644970.1	6496	ENSG00000143376	SNX27
chr1	151707231	151707843	-0.77426340934923	0.038868658025613	0.406852919857071	peak9638	Promoter (1-2kb)	1	151707507	151709537	2031	2	11189	ENST00000419910.6	1694	ENSG00000159409	CELF3
chr1	152001221	152001828	-0.651280265659636	0.0480265304073545	0.435640527421388	peak9672	Intron	1	151994531	152042774	48244	1	441908	ENST00000432386.1	6690	NA	NBPF18P
chr1	152409358	152410982	-0.646391917012302	0.0211931809639497	0.326321179691239	peak9711	3' UTR	1	152409243	152414263	5021	2	49860	ENST00000271835.3	3281	ENSG00000143536	CRNN
chr1	152486500	152486988	-1.10678425521411	0.0371564509329954	0.401156666184302	peak9717	Distal Intergenic	1	152510803	152512177	1375	1	254910	ENST00000334269.3	-23815	ENSG00000186207	LCE5A
chr1	152535134	152535592	-1.65792821976867	0.0307137166366073	0.373639400350961	peak9720	Distal Intergenic	1	152514482	152516008	1527	1	54544	ENST00000368790.4	20652	ENSG00000169509	CRCT1
chr1	153388432	153388798	-2.06395144372502	0.0316042630056774	0.378018341424962	peak9787	Promoter (2-3kb)	1	153390032	153390976	945	2	6279	ENST00000368732.5	2178	ENSG00000143546	S100A8
chr1	154153946	154154676	-1.38576390057309	0.0215929612407225	0.32805369106909	peak9875	Promoter (<=1kb)	1	153992685	154155116	162432	2	91181	ENST00000368559.7	440	ENSG00000143552	NUP210L
chr1	154196697	154197308	-0.818980094700039	0.022652281041332	0.333091971279816	peak9879	Promoter (2-3kb)	1	154191203	154194648	3446	2	7170	ENST00000515609.1	-2049	ENSG00000143549	TPM3
chr1	154686724	154687530	-1.69005604599216	0.0224840493640023	0.332641786213759	peak9925	Distal Intergenic	1	154582107	154628013	45907	2	103	ENST00000649724.1	-58711	ENSG00000160710	ADAR
chr1	154813341	154814170	-0.676541851287771	0.0331585433943926	0.384399423929922	peak9938	Intron	1	154707426	154859843	152418	2	3782	ENST00000361147.8	45673	ENSG00000143603	KCNN3
chr1	154897089	154897934	-0.777991967125777	0.0103399966981225	0.240296404585349	peak9944	Distal Intergenic	1	154697455	154870281	172827	2	3782	ENST00000271915.9	-26808	ENSG00000143603	KCNN3
chr1	154925827	154926240	-1.09540901905708	0.0329586035054161	0.383327761319705	peak9948	Intron	1	154924740	154936719	11980	2	10654	ENST00000368467.4	10479	ENSG00000163344	PMVK
chr1	155828032	155828593	-1.29281977634973	0.0225765044329324	0.33287250829845	peak10053	Intron	1	155784375	155821520	37146	2	54856	ENST00000467009.1	-6512	ENSG00000116580	GON4L
chr1	155859128	155859959	-0.831124371707267	0.00540405865767936	0.175857504094574	peak10057	Promoter (<=1kb)	1	155859567	155885199	25633	1	23208	ENST00000368324.5	0	ENSG00000132718	SYT11
chr1	156306596	156307203	-1.06567443392371	0.0493726734129689	0.439935162393874	peak10114	Distal Intergenic	1	156298624	156299307	684	2	391104	ENST00000339922.5	-7289	ENSG00000189030	VHLL
chr1	156574116	156574428	-2.11621109764654	0.0111319615556739	0.248954451627378	peak10154	Promoter (1-2kb)	1	156525405	156572604	47200	2	128239	ENST00000491900.1	-1512	ENSG00000183856	IQGAP3
chr1	156635071	156635551	-1.31435382282515	0.0310476987506237	0.37542380576514	peak10162	Distal Intergenic	1	156641390	156647144	5755	1	63827	ENST00000441358.5	-5839	ENSG00000132692	BCAN
chr1	156645915	156646284	-1.47141096172247	0.00813975112161159	0.214261963552964	peak10164	Promoter (<=1kb)	1	156647128	156651551	4424	1	63827	ENST00000491823.1	-844	ENSG00000132692	BCAN
chr1	157003866	157004456	-1.79490834725865	0.046555832588565	0.432020411658145	peak10208	Intron	1	156967911	156971825	3915	2	9826	ENST00000483682.1	-32041	ENSG00000132694	ARHGEF11
chr1	157043532	157043855	-1.38807270940853	0.0478444906149903	0.435282875435273	peak10210	Promoter (1-2kb)	1	156935524	157045073	109550	2	9826	ENST00000361409.2	1218	ENSG00000132694	ARHGEF11
chr1	157277038	157277358	-1.69010823736547	0.0345694575217403	0.390197146455272	peak10232	Promoter (2-3kb)	1	157274874	157283966	9093	1	105371455	ENST00000662968.1	2164	NA	LINC02772
chr1	157564999	157565304	-2.24876632423733	0.0462124024306385	0.43110124347772	peak10256	Distal Intergenic	1	157513377	157552515	39139	2	83416	ENST00000361835.8	-12484	ENSG00000143297	FCRL5
chr1	157716328	157716695	-2.03033187809665	0.023268697091673	0.336280470875237	peak10259	Distal Intergenic	1	157676481	157700769	24289	2	115352	ENST00000368184.8	-15559	ENSG00000160856	FCRL3
chr1	158124613	158125102	-1.51561662791149	0.0324183112577022	0.381051257677776	peak10290	Distal Intergenic	1	158127287	158128301	1015	2	117981789	ENST00000672824.1	3199	ENSG00000288460	SMIM42
chr1	158999523	159000873	-0.803397676240246	0.00414282882960002	0.152584690509738	peak10308	Promoter (<=1kb)	1	158999968	159014929	14962	1	3428	ENST00000566111.5	0	ENSG00000163565	IFI16
chr1	159058094	159058473	-2.19148571161444	0.0114134495087684	0.251640470316463	peak10315	Distal Intergenic	1	159063532	159073265	9734	2	9447	ENST00000481829.5	14792	ENSG00000163568	AIM2
chr1	160232946	160233469	-1.48454339179963	0.031419380928165	0.377058920443812	peak10379	Intron	1	160221088	160238985	17898	2	50717	ENST00000466253.1	5516	ENSG00000132716	DCAF8
chr1	161284289	161284852	-1.23284556499989	0.0267962644220417	0.355609535005233	peak10472	3' UTR	1	161305695	161306190	496	2	4359	ENST00000488271.1	21338	ENSG00000158887	MPZ
chr1	161763222	161763698	-0.984494137361037	0.0414762087959233	0.415330169643972	peak10528	Promoter (2-3kb)	1	161749452	161766127	16676	2	102724329	ENST00000702792.1	2429	NA	ATF6-DT
chr1	161911524	161911855	-2.32123611236327	0.0107668127662322	0.245036941878442	peak10533	Intron	1	161840075	161860244	20170	1	22926	ENST00000476437.1	71449	ENSG00000118217	ATF6
chr1	162204314	162204826	-1.33287058299431	0.0423061513553559	0.417765374717895	peak10560	Intron	1	162167905	162175243	7339	2	105371475	ENST00000671049.1	-29071	NA	LOC105371475
chr1	162465605	162466087	-1.31311444650388	0.0314126880075776	0.377058920443812	peak10592	Distal Intergenic	1	162497251	162529629	32379	1	127933	ENST00000545294.5	-31164	ENSG00000152332	UHMK1
chr1	162475155	162476144	-0.991044610051546	0.0155742994000269	0.288893414354497	peak10595	Distal Intergenic	1	162497251	162529629	32379	1	127933	ENST00000545294.5	-21107	ENSG00000152332	UHMK1
chr1	163268295	163268811	-1.70839644365822	0.0478608920614966	0.43528375585913	peak10650	Promoter (1-2kb)	1	163266576	163336786	70211	1	83540	ENST00000534289.5	1719	ENSG00000143228	NUF2
chr1	163425250	163425622	-3.06191520863961	0.0380693117984299	0.403913421222201	peak10657	Distal Intergenic	1	163340255	163343815	3561	1	83540	ENST00000531529.1	84995	ENSG00000143228	NUF2
chr1	165452345	165452962	-1.34768790464851	0.0378299887328741	0.402989350090029	peak10703	Distal Intergenic	1	165400923	165445355	44433	2	6258	ENST00000619224.1	-6990	ENSG00000143171	RXRG
chr1	165857280	165857913	-0.973317208743937	0.0229102131216315	0.334198603949005	peak10724	Intron	1	165827805	165911608	83804	1	7371	ENST00000642653.1	29475	ENSG00000143179	UCK2
chr1	165903494	165903983	-0.985433157770055	0.0404955092500205	0.412228678384766	peak10728	Promoter (<=1kb)	1	165903993	165907948	3956	1	7371	ENST00000475333.2	-10	ENSG00000143179	UCK2
chr1	167065022	167065419	-1.49640894461599	0.0208547440116605	0.324260091842002	peak10778	Intron	1	167052551	167058542	5992	1	105371600	ENST00000417644.1	12471	NA	LOC105371600
chr1	167183044	167183522	-1.58684485929231	0.0372936628657831	0.401596535022209	peak10791	Intron	1	167176074	167195480	19407	2	101928484	ENST00000428030.5	11958	ENSG00000231605	LINC01363
chr1	167663151	167663665	-0.847620395581248	0.00103101891645651	0.0689647721750893	peak10831	Exon	1	167630266	167641741	11476	1	92241	ENST00000461790.1	32885	ENSG00000198771	RCSD1
chr1	167898855	167899859	-1.48594524872722	0.00281980390176364	0.124109527686884	peak10856	5' UTR	1	167904610	167914089	9480	2	55811	ENST00000476818.2	14230	ENSG00000143199	ADCY10
chr1	168266103	168266899	-0.681190543499867	0.0447817964289268	0.426545582464709	peak10882	Distal Intergenic	1	168280877	168314426	33550	1	9095	ENST00000367821.8	-13978	ENSG00000143178	TBX19
chr1	169569942	169570287	-4.16911541824836	0.0421627198070521	0.417289969580767	peak10960	Intron	1	169511951	169586481	74531	2	2153	ENST00000367797.9	16194	ENSG00000198734	F5
chr1	170191716	170192066	-1.70576786942711	0.0426865627994177	0.419138178975265	peak10994	Intron	1	170204621	170241564	36944	1	105371609	ENST00000661826.1	-12555	ENSG00000233985	LINC01681
chr1	170417404	170418030	-1.3454425987029	0.0381220038638256	0.403956873520182	peak10998	Distal Intergenic	1	170461317	170494540	33224	2	101928650	ENST00000446102.1	76510	NA	GORAB-AS1
chr1	171248454	171248856	-2.61702468152127	0.0174758308393405	0.303122991745332	peak11017	Promoter (<=1kb)	1	171248471	171285978	37508	1	2326	ENST00000402921.6	0	ENSG00000010932	FMO1
chr1	171549228	171549604	-1.23745755142535	0.0402509044312723	0.41138967252779	peak11040	Intron	1	171541830	171593511	51682	1	23215	ENST00000495585.1	7398	ENSG00000117523	PRRC2C
chr1	171699152	171699904	-1.1288979174625	0.0165883247623989	0.296778728182944	peak11054	Distal Intergenic	1	171701092	171742060	40969	2	8674	ENST00000474047.5	42156	ENSG00000117533	VAMP4
chr1	172307525	172308008	-1.99567705252194	0.00732302671702413	0.202973255306096	peak11077	Intron	1	172387188	172389222	2035	1	26052	ENST00000491124.1	-79180	ENSG00000197959	DNM3
chr1	172565094	172565584	-1.58854484660028	0.0355998258101707	0.394360487757715	peak11101	Intron	1	172569027	172570513	1487	1	51430	ENST00000608673.1	-3443	ENSG00000094975	SUCO
chr1	173455110	173455561	-2.1235844655621	0.0386387865499766	0.406068857516776	peak11161	Intron	1	173417793	173461362	43570	2	101928673	ENST00000367716.3	5801	ENSG00000203739	PRDX6-AS1
chr1	173617304	173617753	-1.07393069999263	0.0379481739282809	0.403558479930812	peak11173	Intron	1	173500460	173603072	102613	2	284525	ENST00000367714.4	-14232	ENSG00000162753	SLC9C2
chr1	173691323	173691701	-1.43533044602999	0.0364356695121456	0.39748809077741	peak11177	Distal Intergenic	1	173608336	173669851	61516	2	339416	ENST00000333279.3	-21472	ENSG00000183831	ANKRD45
chr1	174708616	174709210	-2.3074247368022	0.000345615892883992	0.0349592583066139	peak11223	Intron	1	174701022	174990513	289492	1	9910	ENST00000347255.6	7594	ENSG00000152061	RABGAP1L
chr1	174711035	174711751	-1.12946816497986	0.0117737889439962	0.255142851280561	peak11224	Intron	1	174701022	174990513	289492	1	9910	ENST00000347255.6	10013	ENSG00000152061	RABGAP1L
chr1	174889781	174890150	-2.10103078762405	0.00865181252079092	0.219620998261124	peak11234	Intron	1	174877440	174995301	117862	1	9910	ENST00000392064.6	12341	ENSG00000152061	RABGAP1L
chr1	175108403	175108760	-1.63412955342664	0.00699039372018161	0.199062083721862	peak11247	Intron	1	175077419	175147936	70518	1	63923	ENST00000621086.1	30984	ENSG00000120332	TNN
chr1	175221923	175222582	-1.19520107605954	0.00078269331496716	0.0585122334114273	peak11256	Distal Intergenic	1	175161044	175192999	31956	2	9674	ENST00000563563.2	-28924	ENSG00000235750	KIAA0040
chr1	175801636	175802168	-1.88189646451575	0.015958790141498	0.291709975694827	peak11282	Distal Intergenic	1	175322799	175743616	420818	2	7143	ENST00000263525.6	-58020	ENSG00000116147	TNR
chr1	175887422	175888776	-0.717930679796145	0.0306856761266551	0.373523790035798	peak11285	Distal Intergenic	1	175877343	175880468	3126	1	101928751	ENST00000457217.1	10079	ENSG00000224718	LINC01657
chr1	176132497	176133251	-0.850379325410996	0.0349103516547672	0.391480666866381	peak11289	Promoter (1-2kb)	1	176043216	176135082	91867	2	64326	ENST00000459744.5	1831	ENSG00000143207	COP1
chr1	176920324	176920703	-2.77886762888998	0.0209164121413057	0.324644065006361	peak11312	Intron	1	177029363	177029445	83	2	574441	ENST00000365739.4	108742	ENSG00000202609	MIR488
chr1	176950179	176950629	-2.70028092116486	0.0343578451403699	0.38933447155097	peak11313	Intron	1	177029363	177029445	83	2	574441	ENST00000365739.4	78816	ENSG00000202609	MIR488
chr1	177275814	177276137	-1.98880696313376	0.0337529411492421	0.386523136022665	peak11319	Intron	1	177256860	177281814	24955	1	57795	ENST00000478325.1	18954	ENSG00000198797	BRINP2
chr1	177907757	177908410	-1.12514569785493	0.0160643156830635	0.292359971005634	peak11339	Intron	1	177927566	177936366	8801	2	89866	ENST00000495165.5	27956	ENSG00000120341	SEC16B
chr1	178485123	178485452	-1.54773180531039	0.0239098139616461	0.340136121143605	peak11391	Promoter (1-2kb)	1	178479247	178486921	7675	2	400797	ENST00000646925.1	1469	ENSG00000188585	CLEC20A
chr1	178520724	178521363	-1.02721605089959	0.0320984356692235	0.379985678614804	peak11397	Promoter (<=1kb)	1	178520829	178521812	984	1	84066	ENST00000442872.1	0	ENSG00000240021	TEX35
chr1	178768718	178769663	-1.21411388880968	0.0215025157600822	0.327639780779876	peak11416	Intron	1	178724306	178726285	1980	2	646976	ENST00000608517.1	-42433	NA	RALGPS2-AS1
chr1	178973310	178973790	-2.01062220959233	0.00486162477237775	0.166832488755721	peak11424	Distal Intergenic	1	179025804	179050316	24513	1	9917	ENST00000440702.5	-52014	ENSG00000116199	FAM20B
chr1	179073909	179074297	-4.22644274195021	0.0326061826740288	0.38206836372442	peak11438	3' UTR	1	179082070	179085855	3786	1	64222	ENST00000367625.8	-7773	ENSG00000186283	TOR3A
chr1	179741729	179742433	-1.88222771169848	0.0311743497998496	0.37594166870804	peak11476	Promoter (<=1kb)	1	179742009	179742697	689	1	148753	ENST00000451471.1	0	ENSG00000143340	FAM163A
chr1	179800219	179800839	-1.43745885272096	0.0102485589450057	0.23898791562361	peak11479	Intron	1	179816184	179817424	1241	2	105371634	ENST00000453051.5	16585	NA	LOC105371634
chr1	179806013	179806897	-0.686458274411252	0.046201499474413	0.431059633360727	peak11480	Intron	1	179816184	179817424	1241	2	105371634	ENST00000453051.5	10527	NA	LOC105371634
chr1	179988185	179988562	-2.34471400874087	0.0100480291927714	0.23684587560689	peak11495	Promoter (2-3kb)	1	179986182	179992221	6040	1	9857	ENST00000357434.2	2003	ENSG00000135837	CEP350
chr1	180045638	180046124	-2.33758297934292	0.0150147974999058	0.283750252092375	peak11498	Intron	1	180041662	180048705	7044	1	9857	ENST00000490047.1	3976	ENSG00000135837	CEP350
chr1	180108442	180109191	-1.42097671104769	0.0114057384827402	0.251561841304689	peak11501	Intron	1	180095147	180111031	15885	1	9857	ENST00000496440.1	13295	ENSG00000135837	CEP350
chr1	180435293	180435896	-1.66378740080383	0.0172354404454072	0.301244246196607	peak11525	Promoter (2-3kb)	1	180438314	180438390	77	2	100423032	ENST00000579680.1	2494	ENSG00000265435	MIR3121
chr1	180521671	180522290	-1.29643502997013	0.00492171233256084	0.16809719862292	peak11531	Intron	1	180509380	180566523	57144	1	148756	ENST00000673955.1	12291	ENSG00000236719	OVAAL
chr1	180593682	180594055	-2.41814495896109	0.0020559286198859	0.104517185681252	peak11539	Distal Intergenic	1	180561591	180566516	4926	1	148756	ENST00000660699.1	32091	ENSG00000236719	OVAAL
chr1	180986588	180987160	-1.1372322582297	0.020095391989389	0.320034245724409	peak11566	Promoter (1-2kb)	1	180987725	180988301	577	2	10228	ENST00000496476.1	1141	ENSG00000135823	STX6
chr1	181044311	181045122	-0.685502502425116	0.0379840617025838	0.403723647247146	peak11571	Promoter (<=1kb)	1	181044861	181052389	7529	1	3140	ENST00000684375.1	0	ENSG00000153029	MR1
chr1	181240132	181240483	-1.79138028349248	0.0221692062282626	0.330896447146643	peak11596	Distal Intergenic	1	181236388	181238604	2217	1	100287948	ENST00000319701.2	3744	ENSG00000179452	LINC01699
chr1	181404821	181405131	-1.72184358270922	0.0404849277997249	0.412171548908369	peak11606	Intron	1	181483311	181652094	168784	1	777	ENST00000533229.1	-78180	ENSG00000198216	CACNA1E
chr1	181410457	181411199	-2.1303347752392	0.01063002015267	0.243426581041685	peak11607	Intron	1	181483311	181652094	168784	1	777	ENST00000533229.1	-72112	ENSG00000198216	CACNA1E
chr1	181413098	181413773	-1.7826365371311	0.00571916306270839	0.180415567493624	peak11609	5' UTR	1	181483311	181652094	168784	1	777	ENST00000533229.1	-69538	ENSG00000198216	CACNA1E
chr1	181778774	181779193	-2.03602042883119	0.0201463512670915	0.320289620474201	peak11631	Promoter (2-3kb)	1	181776101	181783784	7684	1	777	ENST00000644521.1	2673	ENSG00000198216	CACNA1E
chr1	181889223	181889843	-1.83669775048739	0.0223256602190088	0.331859486571551	peak11637	Distal Intergenic	1	181793668	181813262	19595	1	777	ENST00000700190.1	95555	ENSG00000198216	CACNA1E
chr1	182087805	182088317	-1.00557945311824	0.00454935276307856	0.160809393097979	peak11646	Exon	1	182062677	182069253	6577	2	127665	ENST00000411509.1	-18552	ENSG00000179930	ZNF648
chr1	182120750	182121248	-1.3565641989065	0.0144964756284484	0.279096755541653	peak11649	Exon	1	182062677	182069253	6577	2	127665	ENST00000411509.1	-51497	ENSG00000179930	ZNF648
chr1	182446010	182446532	-1.22113989013126	0.0242434526254009	0.342153617974297	peak11671	Promoter (1-2kb)	1	182447886	182472408	24523	1	353299	ENST00000634723.1	-1354	ENSG00000121446	RGSL1
chr1	182634250	182634822	-1.02949552750366	0.0239898353621747	0.340472842393166	peak11682	Distal Intergenic	1	182615254	182616629	1376	1	284648	ENST00000566297.1	18996	ENSG00000261504	LINC01686
chr1	182643740	182644360	-1.49744383189269	0.000879640875563104	0.0627572455407967	peak11684	3' UTR	1	182646735	182671853	25119	2	85397	ENST00000367556.5	27493	ENSG00000135824	RGS8
chr1	182785059	182785437	-2.238438436079	0.0204259596904894	0.321809084539173	peak11692	Distal Intergenic	1	182789293	182830384	41092	1	80896	ENST00000488424.5	-3856	ENSG00000135838	NPL
chr1	184617370	184617845	-1.76674668792905	0.0223608495184314	0.331966936746581	peak11797	Intron	1	184629542	184630439	898	2	107985236	ENST00000702746.1	12594	NA	LOC107985236
chr1	184660662	184661032	-1.5550145897311	0.0226908339438335	0.333151127641386	peak11801	Intron	1	184664282	184668535	4254	1	105371648	ENST00000658878.1	-3250	NA	LOC105371648
chr1	184828001	184828850	-0.914834986073768	0.0268424295255912	0.355826283099868	peak11807	Intron	1	184790724	184805985	15262	2	116496	ENST00000417056.5	-22016	ENSG00000135842	NIBAN1
chr1	184883097	184883648	-2.29569246845947	0.00315077658722992	0.132188385363128	peak11811	Intron	1	184887739	184890185	2447	2	116496	ENST00000496299.1	6537	ENSG00000135842	NIBAN1
chr1	184903508	184903929	-1.80531877480847	0.0194751847575406	0.316058072604298	peak11813	Intron	1	184887739	184890185	2447	2	116496	ENST00000496299.1	-13323	ENSG00000135842	NIBAN1
chr1	184911560	184911967	-1.80502532975747	0.0279211867114627	0.360822079940072	peak11816	Intron	1	184887739	184890185	2447	2	116496	ENST00000496299.1	-21375	ENSG00000135842	NIBAN1
chr1	186927971	186928508	-0.872116662673797	0.0491838949896712	0.439316441159858	peak11906	Intron	1	186854286	186939230	84945	1	5321	ENST00000466600.1	73685	ENSG00000116711	PLA2G4A
chr1	191025800	191026143	-2.27675128623594	0.0355555237168584	0.394211947788965	peak11959	Intron	1	191221159	191228467	7309	2	105371660	ENST00000434983.2	202324	ENSG00000233882	LINC01680
chr1	200887701	200888528	-1.05641724929449	0.00716553712138345	0.200924519346676	peak12072	Promoter (2-3kb)	1	200891048	200899538	8491	1	55765	ENST00000532631.5	-2520	ENSG00000163362	INAVA
chr1	201288552	201289043	-1.04418496664971	0.0210391375087229	0.325328057784258	peak12117	Intron	1	201283703	201328836	45134	1	5317	ENST00000352845.3	4849	ENSG00000081277	PKP1
chr1	202254700	202255160	-1.51373187124106	0.0426955805129768	0.419138178975265	peak12226	Intron	1	202276270	202306921	30652	1	59352	ENST00000308543.3	-21110	ENSG00000133067	LGR6
chr1	202317830	202318185	-1.45749960919381	0.0401108709184465	0.410961153977415	peak12234	3' UTR	1	202333010	202341925	8916	2	29089	ENST00000699429.1	23740	ENSG00000077152	UBE2T
chr1	203296790	203297316	-1.41114322295382	0.0362382475188289	0.396656674481728	peak12296	Distal Intergenic	1	203300514	203305301	4788	2	730227	ENST00000689493.1	7985	ENSG00000233791	BTG2-DT
chr1	203507251	203508019	-1.35603156818592	0.0113555908934063	0.251065561313408	peak12312	Intron	1	203495970	203499709	3740	1	26254	ENST00000448911.1	11281	ENSG00000188770	OPTC
chr1	204045537	204045854	-1.67585401963191	0.01792878465186	0.306045719236787	peak12353	Distal Intergenic	1	204032934	204041265	8332	2	284573	ENST00000427799.1	-4272	ENSG00000176754	LINC00303
chr1	204752031	204752683	-1.50464581078225	0.00534990534632876	0.175333037581178	peak12429	Distal Intergenic	1	204617170	204685738	68569	2	10446	ENST00000367177.4	-66293	ENSG00000170382	LRRN2
chr1	205021116	205021457	-1.76261648376134	0.00578523720870281	0.181198560540056	peak12445	3' UTR	1	205008445	205021031	12587	1	23114	ENST00000503221.1	12671	ENSG00000163531	NFASC
chr1	205226336	205226987	-1.31037163041433	0.00553238774664112	0.177868010729885	peak12465	Promoter (<=1kb)	1	205227946	205273343	45398	1	9911	ENST00000358024.8	-959	ENSG00000133069	TMCC2
chr1	205317195	205318136	-0.607142967945719	0.0369391683123959	0.4002705390878	peak12478	Intron	1	205302063	205321745	19683	2	81788	ENST00000367157.6	3609	ENSG00000163545	NUAK2
chr1	205631088	205631769	-0.877302453597032	0.0335561650649337	0.386024096568867	peak12511	Promoter (<=1kb)	1	205597556	205631893	34338	2	2005	ENST00000616704.4	124	ENSG00000158711	ELK4
chr1	206388262	206388663	-2.12192915102512	0.011278447077691	0.250021512764382	peak12566	Intron	1	206404963	206408031	3069	1	23380	ENST00000604423.1	-16300	ENSG00000266028	SRGAP2
chr1	206477073	206477483	-1.41286059522154	0.0376193457007607	0.402332165593892	peak12579	Promoter (2-3kb)	1	206474803	206474864	62	1	102466202	ENST00000622159.1	2270	ENSG00000278465	MIR6769B
chr1	206590110	206590881	-0.94368568235454	0.00508550128079286	0.171161556887453	peak12589	Intron	1	206584475	206589283	4809	1	83593	ENST00000579942.2	5635	ENSG00000266094	RASSF5
chr1	206723795	206724331	-1.09756268384048	0.0276972746381282	0.359847178113592	peak12599	Intron	1	206728934	206729470	537	1	9261	ENST00000493447.1	-4603	ENSG00000162889	MAPKAPK2
chr1	207013503	207013949	-2.25717030363334	0.0297300919517222	0.369748959413613	peak12616	Distal Intergenic	1	207018522	207032756	14235	2	79098	ENST00000359470.6	18807	ENSG00000182795	C1orf116
chr1	207329199	207329515	-1.89632578078644	0.0438076331920554	0.423432220694501	peak12629	Promoter (2-3kb)	1	207326832	207373252	46421	1	1604	ENST00000635614.2	2367	ENSG00000196352	CD55
chr1	207509298	207509643	-2.97498342496419	0.0484730482466251	0.437227369609478	peak12633	Intron	1	207496341	207630627	134287	1	1378	ENST00000529814.1	12957	ENSG00000203710	CR1
chr1	207658954	207659387	-1.42901060726577	0.0439146117458528	0.424056301221508	peak12636	Exon	1	207669116	207678267	9152	1	1379	ENST00000430248.5	-9729	ENSG00000197721	CR1L
chr1	207662912	207663641	-1.25600240750274	0.0363179634316768	0.397041360245091	peak12637	Intron	1	207669116	207678267	9152	1	1379	ENST00000430248.5	-5475	ENSG00000197721	CR1L
chr1	207816611	207816963	-1.53110335585759	0.0410612818080287	0.414226031092706	peak12645	Intron	1	207814924	207822702	7779	2	100128537	ENST00000655169.1	5739	NA	MIR29B2CHG
chr1	207843906	207844332	-1.46662476809532	0.0289264224711561	0.36543750876719	peak12647	Intron	1	207813560	207822728	9169	2	100128537	ENST00000487977.2	-21178	NA	MIR29B2CHG
chr1	207922661	207923208	-1.73385832583691	0.00923124762790375	0.227033947405496	peak12654	Distal Intergenic	1	207886539	207911402	24864	2	947	ENST00000356522.4	-11259	ENSG00000174059	CD34
chr1	208174589	208174935	-1.62666531045658	0.0254433515912965	0.349174378491285	peak12672	Intron	1	208209987	208217014	7028	2	5362	ENST00000460870.1	42079	ENSG00000076356	PLXNA2
chr1	210718899	210719658	-1.74557679068735	0.0220136986713274	0.330151569629111	peak12769	Intron	1	210439583	210676296	236714	1	55733	ENST00000367009.2	279316	ENSG00000054392	HHAT
chr1	211162332	211162839	-1.85444433192667	0.025438220207076	0.349153569046105	peak12777	Intron	1	211082872	211188533	105662	2	3756	ENST00000638880.1	25694	ENSG00000143473	KCNH1
chr1	211633014	211633410	-1.48605428951399	0.0220254768290472	0.330151569629111	peak12805	Distal Intergenic	1	211639440	211654627	15188	1	105748977	ENST00000670044.1	-6030	ENSG00000227764	NTRAS
chr1	211713373	211713772	-2.18985996039478	0.0158136401023127	0.290571257825913	peak12811	Distal Intergenic	1	211681764	211687459	5696	1	91548	ENST00000421933.1	31609	ENSG00000231057	NEK2-DT
chr1	211830276	211831027	-0.891705509945245	0.0473321232504924	0.434195157933444	peak12814	Promoter (<=1kb)	1	211830961	211853643	22683	1	102723727	ENST00000430623.5	0	ENSG00000229258	LPGAT1-AS1
chr1	212767879	212768506	-1.07776773352392	0.0405459577161245	0.412413225069272	peak12937	Intron	1	212726153	212791581	65429	2	25936	ENST00000366978.5	23075	ENSG00000117697	NSL1
chr1	212820714	212821253	-0.625617288672751	0.0335644183319031	0.386046500462352	peak12945	Distal Intergenic	1	212804619	212815844	11226	1	128387	ENST00000527693.1	16095	ENSG00000203705	TATDN3
chr1	212873278	212873718	-0.909056127202728	0.00398548255754034	0.149579127833189	peak12952	Intron	1	212864412	212885565	21154	1	28982	ENST00000474693.1	8866	ENSG00000162769	FLVCR1
chr1	212961461	212961800	-0.890656849922685	0.0486665028378267	0.437972123705233	peak12963	Promoter (<=1kb)	1	212961227	212966155	4929	1	79805	ENST00000481097.1	234	ENSG00000143494	VASH2
chr1	213102657	213103334	-0.754158992887999	0.011374307674434	0.251311904260634	peak12988	Intron	1	213129527	213176704	47178	1	26750	ENST00000468069.1	-26193	ENSG00000136643	RPS6KC1
chr1	213163800	213164117	-1.17932171629566	0.035203902036543	0.392960264367811	peak12996	Intron	1	213129527	213176704	47178	1	26750	ENST00000468069.1	34273	ENSG00000136643	RPS6KC1
chr1	213258359	213258906	-0.969833497985697	0.0316637310173731	0.378129821271252	peak13014	Intron	1	213242060	213262816	20757	1	26750	ENST00000491616.1	16299	ENSG00000136643	RPS6KC1
chr1	213385346	213385705	-0.929058554612948	0.0268703376265385	0.35594024577606	peak13034	Distal Intergenic	1	213492288	213579267	86980	1	105372912	ENST00000417161.2	-106583	NA	NA
chr1	213802401	213802698	-1.93393052054291	0.0480262963096501	0.435640527421388	peak13091	Distal Intergenic	1	213832591	213841041	8451	2	100505832	ENST00000609394.5	38343	ENSG00000230461	PROX1-AS1
chr1	213927237	213927570	-1.23499646640524	0.0310444340894034	0.37542380576514	peak13107	Intron	1	213832541	213937423	104883	2	100505832	ENST00000600591.5	9853	ENSG00000230461	PROX1-AS1
chr1	214307321	214308193	-0.668652339639654	0.0145025417522753	0.279096755541653	peak13164	Intron	1	214327494	214331070	3577	1	56950	ENST00000484459.1	-19301	ENSG00000143499	SMYD2
chr1	214573900	214575356	-0.632286726525675	0.000928298407689018	0.0646484626180975	peak13207	Distal Intergenic	1	214464702	214552449	87748	2	5784	ENST00000486173.1	-21451	ENSG00000152104	PTPN14
chr1	214672257	214673575	-0.653068072232941	0.000812905399023474	0.0598030204918491	peak13223	Distal Intergenic	1	214655148	214657410	2263	1	1063	ENST00000469862.1	17109	ENSG00000117724	CENPF
chr1	214927054	214927393	-1.46479454037042	0.0271702008595878	0.357845364620287	peak13256	Distal Intergenic	1	215005775	215236020	230246	1	3776	ENST00000486921.5	-78382	ENSG00000082482	KCNK2
chr1	215057532	215058292	-0.817190406875326	0.0167274953433413	0.297477182850693	peak13271	Intron	1	215081793	215169245	87453	1	3776	ENST00000478774.5	-23501	ENSG00000082482	KCNK2
chr1	215531996	215532571	-1.18126301239614	0.00854229258854865	0.218366104375715	peak13333	Distal Intergenic	1	215567304	215621807	54504	1	51133	ENST00000259154.9	-34733	ENSG00000136636	KCTD3
chr1	215605445	215606036	-1.09497224079198	0.013367852684651	0.26964408782815	peak13343	Intron	1	215602170	215618951	16782	1	51133	ENST00000452413.1	3275	ENSG00000136636	KCTD3
chr1	215894740	215895159	-1.22615983845614	0.0107816023423596	0.245138112358417	peak13383	Intron	1	216072465	216086917	14453	1	102723833	ENST00000446411.5	-177306	ENSG00000233620	USH2A-AS2
chr1	216097818	216098174	-1.04432564266472	0.0327696396179314	0.3826822713654	peak13405	Intron	1	216083370	216089139	5770	2	7399	ENST00000481786.1	-8679	ENSG00000042781	USH2A
chr1	216220756	216221828	-0.594700915624371	0.0059929062496741	0.184442530434079	peak13419	Intron	1	216194051	216204366	10316	1	105372918	ENST00000420867.1	26705	NA	USH2A-AS1
chr1	216345438	216346106	-1.18860742987493	0.0274843027257457	0.359027366427732	peak13431	Intron	1	216173946	216423396	249451	2	7399	ENST00000366942.3	77290	ENSG00000042781	USH2A
chr1	216526762	216527135	-1.47782057987712	0.0169250922070366	0.298718243531086	peak13454	Intron	1	215622891	216423448	800558	2	7399	ENST00000674083.1	-103314	ENSG00000042781	USH2A
chr1	216685476	216685866	-1.70889351332264	0.043618466984699	0.422598798778809	peak13465	Intron	1	216503246	216715253	212008	2	2104	ENST00000616180.4	29387	ENSG00000196482	ESRRG
chr1	216813043	216813369	-1.39514925910782	0.0390358955440172	0.407341672527642	peak13475	Intron	1	216503254	216805367	302114	2	2104	ENST00000360012.7	-7676	ENSG00000196482	ESRRG
chr1	217074557	217074919	-2.51799709359573	0.00120758405000746	0.0764909164007957	peak13502	Promoter (1-2kb)	1	216506788	217076889	570102	2	2104	ENST00000493748.5	1970	ENSG00000196482	ESRRG
chr1	217089799	217090159	-1.56428314690277	0.0261743607683951	0.352978285800147	peak13505	Promoter (<=1kb)	1	216503255	217089806	586552	2	2104	ENST00000673908.1	0	ENSG00000196482	ESRRG
chr1	218834400	218835186	-1.69739570090119	0.00778419970086242	0.20925255805817	peak13666	Distal Intergenic	1	218912757	218916184	3428	2	105372925	ENST00000446002.1	80998	NA	LINC01710
chr1	218965506	218965863	-1.77148171577795	0.0430514094907078	0.420215958662039	peak13680	Distal Intergenic	1	218912793	218918714	5922	2	105372925	ENST00000655362.1	-46792	NA	LINC01710
chr1	219146405	219146730	-1.94846375296979	0.014280739090307	0.277992268454931	peak13699	Intron	1	218983023	219173493	190471	2	643723	ENST00000663684.1	26763	ENSG00000228063	LYPLAL1-DT
chr1	219154823	219155254	-1.35376066426836	0.0385472095053033	0.40550946744461	peak13701	Intron	1	218983023	219173493	190471	2	643723	ENST00000663684.1	18239	ENSG00000228063	LYPLAL1-DT
chr1	219398971	219399805	-1.13179460828999	0.00167178297368581	0.0929691794018831	peak13714	Distal Intergenic	1	219409538	219433030	23493	2	107984018	ENST00000658964.1	33225	NA	LOC107984018
chr1	219671512	219672049	-1.45408912289893	0.0123711054827572	0.260663733674348	peak13730	Distal Intergenic	1	219608012	219613105	5094	2	643136	ENST00000651890.2	-58407	ENSG00000215817	ZC3H11B
chr1	219770909	219771462	-1.23939949035009	9.25710096362518e-05	0.0140482325495309	peak13739	Intron	1	219914264	219919030	4767	2	55532	ENST00000484079.1	147568	ENSG00000196660	SLC30A10
chr1	219915462	219915915	-1.67953154799806	0.0156698581708277	0.289597121081378	peak13749	3' UTR	1	219914264	219919030	4767	2	55532	ENST00000484079.1	3115	ENSG00000196660	SLC30A10
chr1	219984477	219985303	-1.58317663242591	0.00118159907550312	0.0753470236992965	peak13754	Promoter (<=1kb)	1	219982510	219984258	1749	2	2058	ENST00000485821.1	-219	ENSG00000136628	EPRS1
chr1	220180861	220181414	-1.44522192055026	0.00701906119344893	0.199310339643557	peak13774	Intron	1	220181551	220195547	13997	2	25782	ENST00000693454.1	14133	ENSG00000118873	RAB3GAP2
chr1	220436945	220437875	-1.02910706398948	0.0392775622075935	0.407946853582489	peak13801	Distal Intergenic	1	220485104	220487558	2455	2	105372929	ENST00000446169.2	49683	NA	LINC02779
chr1	220595800	220596202	-1.87535675822812	0.00950682610746879	0.230422692480905	peak13824	Promoter (1-2kb)	1	220593998	220631036	37039	1	4139	ENST00000678409.1	1802	ENSG00000116141	MARK1
chr1	220626146	220626798	-1.40928727873688	0.0190919481720861	0.313567840176232	peak13827	Promoter (2-3kb)	1	220629416	220637068	7653	1	4139	ENST00000677551.1	-2618	ENSG00000116141	MARK1
chr1	220765183	220766000	-0.894031523980187	0.0211037233619875	0.32564958600595	peak13844	Intron	1	220756278	220761764	5487	1	54996	ENST00000496078.1	8905	ENSG00000117791	MTARC2
chr1	221541393	221541715	-1.84018463642409	0.00536602749463924	0.175468993298486	peak13905	Distal Intergenic	1	221549362	221554314	4953	1	107985462	ENST00000663688.1	-7647	NA	LOC107985462
chr1	221689262	221689703	-1.13111748217224	0.0453942957309386	0.428402417190785	peak13922	Distal Intergenic	1	221702427	221711816	9390	2	11221	ENST00000494642.1	22113	ENSG00000143507	DUSP10
chr1	221852754	221853297	-1.39789097733571	0.00989925121773834	0.23541975752609	peak13942	Distal Intergenic	1	221834206	221840717	6512	2	101929771	ENST00000431729.2	-12037	NA	LINC01655
chr1	222325841	222326411	-1.42569813603135	0.0132796507163057	0.269009820292564	peak13985	Intron	1	222479174	222486207	7034	2	105372956	ENST00000617077.1	159796	NA	LOC105372956
chr1	223519564	223520146	-2.30813836780213	0.0180602326275518	0.306805715298175	peak14062	Distal Intergenic	1	223538007	223543166	5160	2	388743	ENST00000484873.6	23020	ENSG00000203697	CAPN8
chr1	224454538	224454860	-1.18109283770408	0.0304024547312445	0.372743318822315	peak14135	Intron	1	224419562	224437033	17472	2	80232	ENST00000445239.1	-17505	ENSG00000162923	WDR26
chr1	225508741	225509133	-1.33204895663499	0.03599596259594	0.395728093524904	peak14179	Promoter (<=1kb)	1	225497634	225508583	10950	2	55740	ENST00000483952.1	-158	ENSG00000154380	ENAH
chr1	225721487	225721790	-2.81123075368119	0.0213892235764665	0.327132436127527	peak14190	Intron	1	225735855	225745604	9750	1	107985352	ENST00000665855.1	-14065	NA	LOC107985352
chr1	226634057	226634871	-0.841614986287103	0.018184223470021	0.30755773641633	peak14269	3' UTR	1	226656640	226659670	3031	2	100506443	ENST00000443422.1	24799	ENSG00000228382	ITPKB-IT1
chr1	226724020	226724682	-1.0620296299779	0.0168443787567339	0.298381362201556	peak14276	Intron	1	226631690	226737829	106140	2	3707	ENST00000272117.8	13147	ENSG00000143772	ITPKB
chr1	227742608	227743263	-0.920401095883078	0.0485426645001466	0.437450944477174	peak14335	Intron	1	227739223	227781208	41986	1	116841	ENST00000681465.1	3385	ENSG00000143740	SNAP47
chr1	227845181	227846561	-1.22228475440808	0.000416699679939263	0.0393650682266996	peak14344	3' UTR	1	227815675	227846470	30796	1	339501	ENST00000366757.4	29506	ENSG00000185888	PRSS38
chr1	227903344	227903990	-0.702718589842005	0.0310999135377566	0.375697011144614	peak14349	Distal Intergenic	1	227941590	227941683	94	2	100847072	ENST00000584300.1	37693	ENSG00000264483	MIR5008
chr1	228062804	228063771	-0.725378714041055	0.0073853728209515	0.203680355968276	peak14368	Distal Intergenic	1	228073909	228076550	2642	2	100506571	ENST00000623471.1	12779	ENSG00000276255	LINC02809
chr1	228678456	228678868	-2.31001032920622	0.0219696323607211	0.330025935291401	peak14442	Distal Intergenic	1	228646040	228646158	119	2	100169768	ENST00000363500.1	-32298	ENSG00000200370	RNA5S17
chr1	228902956	228903295	-2.1326747344869	0.000726831728162882	0.055949853777149	peak14459	Distal Intergenic	1	229022773	229038274	15502	2	105373158	ENST00000632635.1	134979	NA	LINC02815
chr1	228979138	228979450	-1.65408677233342	0.0450845834560252	0.427617989527774	peak14463	Distal Intergenic	1	229022773	229038274	15502	2	105373158	ENST00000632635.1	58824	NA	LINC02815
chr1	229130474	229130865	-4.14236525017223	0.00397592084172721	0.149558635072926	peak14474	Intron	1	229092815	229094905	2091	2	112267873	ENST00000433734.1	-35569	NA	LINC02814
chr1	229478589	229478920	-2.10722564312887	0.0207752561283341	0.323781842767137	peak14495	Intron	1	229448772	229451070	2299	2	55746	ENST00000485119.1	-27519	ENSG00000069248	NUP133
chr1	229644347	229644821	-1.56880622136098	0.00332704230075971	0.135872246712488	peak14507	Intron	1	229650847	229659126	8280	1	9816	ENST00000434387.1	-6026	ENSG00000135763	URB2
chr1	230052802	230053109	-1.44292400097678	0.0390632803278348	0.407397968331744	peak14524	Distal Intergenic	1	230057990	230243427	185438	1	2590	ENST00000494106.1	-4881	ENSG00000143641	GALNT2
chr1	230340890	230341281	-2.71078401646397	0.0411655050525875	0.414518846133873	peak14543	Intron	1	230323542	230336295	12754	2	79605	ENST00000530424.1	-4595	ENSG00000177614	PGBD5
chr1	230467066	230467367	-2.92929997464544	0.0185377135855818	0.309722175237209	peak14549	Intron	1	230426586	230641800	215215	1	105373164	ENST00000685406.1	40480	NA	LOC105373164
chr1	230848283	230848709	-2.18289448182051	0.0366287557681139	0.398650728782647	peak14567	Intron	1	230839621	230856036	16416	2	84886	ENST00000523410.1	7327	ENSG00000119280	C1orf198
chr1	231124682	231125202	-1.74636083636011	0.0270636346348615	0.357112503945038	peak14581	Distal Intergenic	1	231162058	231221565	59508	1	440730	ENST00000366653.6	-36856	ENSG00000119283	TRIM67
chr1	232887693	232888057	-3.95402005067408	0.00571241104744911	0.180291996086033	peak14632	Intron	1	232843386	232897660	54275	1	101927711	ENST00000667494.1	44307	ENSG00000286774	LOC101927711
chr1	234396127	234396589	-1.14903439694077	0.0420593480321117	0.417247436009108	peak14683	Intron	1	234391598	234392724	1127	2	6894	ENST00000471918.1	-3403	ENSG00000059588	TARBP1
chr1	234414501	234415093	-1.26665645925622	0.0376105420613036	0.402332165593892	peak14685	Intron	1	234400251	234410531	10281	2	6894	ENST00000481183.1	-3970	ENSG00000059588	TARBP1
chr1	234437708	234438057	-1.54916553680763	0.0110676939571568	0.248247769535947	peak14689	Intron	1	234410404	234420814	10411	2	6894	ENST00000463793.1	-16894	ENSG00000059588	TARBP1
chr1	234448070	234448937	-1.33957460674778	0.0113862059664118	0.251440834551404	peak14691	Exon	1	234410404	234420814	10411	2	6894	ENST00000463793.1	-27256	ENSG00000059588	TARBP1
chr1	234509716	234510259	-1.57811691443288	0.000510478856429196	0.0446163361730611	peak14699	Distal Intergenic	1	234527887	234531792	3906	2	100506795	ENST00000653353.1	21533	ENSG00000231768	LINC01354
chr1	234746632	234747200	-0.83168182722015	0.00377407879438422	0.14488298907151	peak14733	Distal Intergenic	1	234757619	234760056	2438	2	100130249	ENST00000640945.1	12856	ENSG00000279261	LINC02961
chr1	235227230	235227530	-1.79483453777753	0.0135009208142553	0.270934328337213	peak14801	Intron	1	235180139	235234492	54354	2	51742	ENST00000471257.5	6962	ENSG00000054267	ARID4B
chr1	235565469	235565783	-1.33748049140967	0.0461950541202727	0.431047302444014	peak14842	Exon	1	235551754	235588959	37206	2	2786	ENST00000484517.2	23176	ENSG00000168243	GNG4
chr1	235597025	235597395	-1.29198907184545	0.0116475222750488	0.254000355520254	peak14848	Promoter (1-2kb)	1	235550832	235595479	44648	2	2786	ENST00000366597.5	-1546	ENSG00000168243	GNG4
chr1	235977609	235977976	-1.03715343398478	0.029944315130115	0.370503606783804	peak14901	3' UTR	1	235957879	235971825	13947	2	105373212	ENST00000443207.1	-5784	NA	LINC02768
chr1	236025624	236026283	-0.702302111471873	0.0273966505993254	0.358759313053485	peak14909	Exon	1	235975830	236065090	89261	2	4811	ENST00000264187.7	38807	ENSG00000116962	NID1
chr1	236191766	236192655	-0.690526075034919	0.0393002385183996	0.407946853582489	peak14931	Intron	1	236183778	236221865	38088	1	7107	ENST00000477559.2	7988	ENSG00000077585	GPR137B
chr1	236310666	236311245	-1.31215555728852	0.0273437758455376	0.358505217651305	peak14940	Distal Intergenic	1	236235985	236282019	46035	2	56605	ENST00000691519.1	-28647	ENSG00000086619	ERO1B
chr1	236315912	236316419	-0.830882739349027	0.0451901093669727	0.427928511962495	peak14941	Distal Intergenic	1	236348257	236484837	136581	1	128178	ENST00000637660.1	-31838	ENSG00000186197	EDARADD
chr1	236366529	236366957	-1.41984248187769	0.0158131726213508	0.290571257825913	peak14945	Intron	1	236348262	236482319	134058	1	128178	ENST00000439430.5	18267	ENSG00000186197	EDARADD
chr1	236415384	236416196	-0.752242099952108	0.0361762386315904	0.396593527503674	peak14951	Intron	1	236395449	236502915	107467	1	128178	ENST00000642595.1	19935	ENSG00000186197	EDARADD
chr1	236465836	236467173	-1.52999234440159	1.59195802920703e-06	0.000762445070168547	peak14957	Intron	1	236518000	236539063	21064	1	3964	ENST00000481485.5	-50827	ENSG00000116977	LGALS8
chr1	236481305	236481770	-1.30041281677743	0.0172968202765874	0.301842796678124	peak14959	Intron	1	236518000	236539063	21064	1	3964	ENST00000481485.5	-36230	ENSG00000116977	LGALS8
chr1	236502599	236503529	-0.628037842709283	0.033406053084038	0.385357336527057	peak14962	3' UTR	1	236518000	236539063	21064	1	3964	ENST00000481485.5	-14471	ENSG00000116977	LGALS8
chr1	236517034	236517735	-0.977305410280626	0.00119218354682712	0.0757150658623702	peak14964	Promoter (<=1kb)	1	236518000	236539063	21064	1	3964	ENST00000481485.5	-265	ENSG00000116977	LGALS8
chr1	236724272	236724673	-1.02345675214716	0.0324527037097668	0.381242285856537	peak15000	Intron	1	236729087	236764595	35509	1	88	ENST00000683322.1	-4414	ENSG00000077522	ACTN2
chr1	237012500	237013340	-0.946632253038787	0.0022853580541704	0.110428903955842	peak15027	Distal Intergenic	1	237004103	237004441	339	2	645745	ENST00000464121.3	-8059	ENSG00000244020	MT1HL1
chr1	237031748	237032186	-1.28763619694608	0.0116990931534964	0.254643260888148	peak15030	Distal Intergenic	1	237042184	237833988	791805	1	6262	ENST00000366574.7	-9998	ENSG00000198626	RYR2
chr1	237042441	237044105	-0.768571796952214	0.0178020692723668	0.305044093108678	peak15031	Promoter (<=1kb)	1	237042184	237833988	791805	1	6262	ENST00000366574.7	257	ENSG00000198626	RYR2
chr1	237053325	237053695	-1.56575381003229	0.035736170136814	0.394921461294095	peak15032	Intron	1	237042184	237833988	791805	1	6262	ENST00000366574.7	11141	ENSG00000198626	RYR2
chr1	237071707	237072031	-1.43451366448852	0.0226998329931253	0.333151127641386	peak15034	Intron	1	237042184	237833988	791805	1	6262	ENST00000366574.7	29523	ENSG00000198626	RYR2
chr1	237186416	237186944	-1.60591841600664	0.0196787624079176	0.317183332643045	peak15049	Intron	1	237042184	237833988	791805	1	6262	ENST00000366574.7	144232	ENSG00000198626	RYR2
chr1	237199276	237199739	-2.10920856961381	0.00526360275835855	0.17386151728392	peak15052	Intron	1	237042184	237833988	791805	1	6262	ENST00000366574.7	157092	ENSG00000198626	RYR2
chr1	239952675	239953398	-1.21725482281417	0.00963381745539002	0.231819437979273	peak15111	Distal Intergenic	1	239915439	239916955	1517	2	105373224	ENST00000430542.1	-35720	NA	LOC105373224
chr1	241582975	241583416	-1.70456711791348	0.000128620619602601	0.0175176426305556	peak15140	Intron	1	241568635	241593459	24825	1	8564	ENST00000366555.5	14340	ENSG00000117009	KMO
chr1	242199924	242200747	-1.06251990302571	0.0115345318906488	0.252731328984819	peak15167	Intron	1	242235462	242265433	29972	2	200150	ENST00000474177.1	64686	ENSG00000180287	PLD5
chr1	243818965	243819426	-1.1256026113489	0.0316551739144784	0.378121855902408	peak15202	Promoter (<=1kb)	1	243695591	243818174	122584	2	10000	ENST00000490018.1	-791	ENSG00000117020	AKT3
chr1	244219600	244219999	-2.40332925548823	0.00440838825233192	0.157976091736788	peak15219	Distal Intergenic	1	244308554	244325177	16624	2	105373262	ENST00000689658.2	105178	NA	LOC105373262
chr1	244371108	244372304	-0.882774448129216	0.00571958905428977	0.180415567493624	peak15229	Intron	1	244378512	244389663	11152	1	200159	ENST00000470211.1	-6208	ENSG00000173728	C1orf100
chr1	245381111	245381433	-1.65223293980321	0.0425851404941843	0.418800166063478	peak15285	Intron	1	245353678	245371717	18040	1	55083	ENST00000479506.1	27433	ENSG00000162849	KIF26B
chr1	245917659	245918714	-1.21859189132129	0.00914656701745379	0.226319504889857	peak15341	Intron	1	245749351	245929937	180587	2	64754	ENST00000470510.5	11223	ENSG00000185420	SMYD3
chr1	246302677	246303241	-1.37453188919696	0.0192532126102821	0.314722204497771	peak15375	Promoter (2-3kb)	1	245858498	246306009	447512	2	64754	ENST00000492487.5	2768	ENSG00000185420	SMYD3
chr1	246885516	246885826	-1.21897609137076	0.0358093108214517	0.395176898898227	peak15449	Exon	1	246849871	246877068	27198	2	25909	ENST00000483900.1	-8448	ENSG00000153207	AHCTF1
chr1	247024326	247025110	-0.783424233087416	0.0128606659877012	0.265218460803306	peak15467	Intron	1	246945675	247008093	62419	2	57116	ENST00000487338.6	-16233	ENSG00000197472	ZNF695
chr1	247085305	247085677	-1.1863535779852	0.00347718958439408	0.139005169556435	peak15474	Exon	1	247034637	247078811	44175	2	93474	ENST00000366503.3	-6494	ENSG00000277462	ZNF670
chr1	247291706	247292671	-0.637496261236973	0.0380852563706916	0.403913421222201	peak15500	Distal Intergenic	1	247273432	247286487	13056	1	105373273	ENST00000684911.1	18274	ENSG00000289566	LOC105373273
chr1	247398335	247398836	-1.39817121416001	0.00817569368134746	0.214466329912795	peak15514	Intron	1	247390243	247393839	3597	1	107985375	ENST00000665024.1	8092	NA	LOC107985375
chr1	247878687	247879012	-1.63978789608391	0.0419099834451086	0.416578097589617	peak15548	3' UTR	1	247895587	247896531	945	1	343171	ENST00000360358.3	-16575	ENSG00000238243	OR2W3
chr1	247906192	247906873	-0.816423942014168	0.04597410868419	0.430149383475281	peak15552	Distal Intergenic	1	247895587	247896531	945	1	343171	ENST00000360358.3	10605	ENSG00000238243	OR2W3
chr1	247960214	247961060	-1.05421784233729	0.0143764551645136	0.278345823748328	peak15558	Distal Intergenic	1	247965233	247966386	1154	1	391191	ENST00000366480.5	-4173	ENSG00000187080	OR2AK2
chr1	248474074	248474543	-1.92023024988118	0.012579700395678	0.262725843807885	peak15581	Promoter (<=1kb)	1	248473351	248474307	957	1	343173	ENST00000359594.3	723	ENSG00000196539	OR2T3
chr2	127878	128382	-1.42395186281242	0.0456318204070835	0.429074129456403	peak15630	Distal Intergenic	2	41221	46870	5650	2	642273	ENST00000461026.1	-81008	ENSG00000184731	FAM110C
chr2	409099	410605	-0.918064508403536	0.00303988356141742	0.129817558433302	peak15660	Intron	2	490944	492655	1712	2	727944	ENST00000427398.1	82050	ENSG00000223985	LINC01874
chr2	820121	820975	-0.884641685643424	0.04920030819209	0.439391199195759	peak15715	Intron	2	780351	868191	87841	2	339822	ENST00000415700.1	47216	ENSG00000237667	LINC01115
chr2	850906	851295	-1.35660396720087	0.0324738881926562	0.381376804511951	peak15718	Intron	2	780351	868191	87841	2	339822	ENST00000415700.1	16896	ENSG00000237667	LINC01115
chr2	863213	864722	-0.710621940475663	0.0227787636572993	0.333204526182453	peak15719	Intron	2	780351	868191	87841	2	339822	ENST00000415700.1	3469	ENSG00000237667	LINC01115
chr2	884660	885025	-2.29006120331691	0.0205516863930115	0.322357942575407	peak15724	Distal Intergenic	2	791614	868608	76995	2	339822	ENST00000648115.1	-16052	ENSG00000237667	LINC01115
chr2	1209457	1209805	-4.98006172607494	0.0179235302678844	0.306019006334762	peak15749	Promoter (<=1kb)	2	1209129	1220057	10929	1	54221	ENST00000498321.1	328	ENSG00000172554	SNTG2
chr2	2110834	2111230	-1.4754779041109	0.0114068502673137	0.251561841304689	peak15835	Intron	2	1979686	2172949	193264	2	23040	ENST00000648148.1	61719	ENSG00000186487	MYT1L
chr2	2120581	2121243	-1.57537634522639	0.0269138770001964	0.356204109935501	peak15836	Intron	2	1979686	2172949	193264	2	23040	ENST00000648148.1	51706	ENSG00000186487	MYT1L
chr2	2902981	2903594	-1.3797130044383	0.0119189153146241	0.256484867024176	peak15892	Intron	2	2830923	2840512	9590	2	105373390	ENST00000663497.1	-62469	ENSG00000237720	LOC105373390
chr2	2951255	2951893	-1.51985831128594	0.0108470832969235	0.245919107130893	peak15897	Intron	2	2896500	3001450	104951	2	101927554	ENST00000667683.1	49557	ENSG00000234423	LINC01250
chr2	3080590	3081191	-1.58407581278289	0.00369658096221202	0.143207549294364	peak15910	Intron	2	2895048	3126026	230979	2	101927554	ENST00000457478.1	44835	ENSG00000234423	LINC01250
chr2	3458161	3458677	-0.713013847341561	0.0426054838609493	0.418900895047493	peak15962	Promoter (<=1kb)	2	3458313	3478913	20601	1	51112	ENST00000473348.5	0	ENSG00000171853	TRAPPC12
chr2	3672867	3673445	-1.55564659917184	0.00373039394251139	0.143828820016019	peak15994	Intron	2	3658200	3702671	44472	1	55821	ENST00000252505.4	14667	ENSG00000151360	ALLC
chr2	5325963	5326660	-1.36462623641737	0.0306170779043713	0.37339765211258	peak16052	Distal Intergenic	2	5677142	5691046	13905	2	102723818	ENST00000420221.1	364386	NA	LINC01248
chr2	6781554	6782109	-1.49976467833172	0.00845013028449597	0.217299025428334	peak16094	Distal Intergenic	2	6729168	6770311	41144	2	400941	ENST00000382045.3	-11243	ENSG00000205837	LINC00487
chr2	7095146	7095845	-1.45180661376796	0.00844546514826436	0.217299025428334	peak16110	Distal Intergenic	2	7045329	7077916	32588	2	101929452	ENST00000664324.1	-17230	ENSG00000223884	LOC101929452
chr2	7191783	7192829	-1.0931375600491	0.0158839578989061	0.291097136149164	peak16116	Distal Intergenic	2	7045329	7077916	32588	2	101929452	ENST00000664324.1	-113867	ENSG00000223884	LOC101929452
chr2	7258840	7259448	-1.10001661135858	0.0295311660106011	0.368971645401867	peak16117	Distal Intergenic	2	7383227	7429427	46201	1	105373406	ENST00000654090.1	-123779	NA	LOC105373406
chr2	8345090	8345724	-1.59645216643736	0.0242862979974053	0.342209541203245	peak16158	Intron	2	8207143	8328419	121277	2	339789	ENST00000442956.1	-16671	ENSG00000236790	LINC00299
chr2	8425399	8425938	-2.02714466858306	0.0091519737159659	0.226319504889857	peak16163	Intron	2	8321904	8383819	61916	2	339789	ENST00000666457.1	-41580	ENSG00000236790	LINC00299
chr2	8581223	8581977	-1.23168140792829	0.00209012575861167	0.105323417897574	peak16175	Promoter (<=1kb)	2	8570208	8581608	11401	2	101929567	ENST00000662379.1	0	ENSG00000236008	LINC01814
chr2	8770111	8770503	-2.95878969478244	0.00352319663325475	0.139687504756389	peak16194	Promoter (<=1kb)	2	8736868	8770736	33869	2	57498	ENST00000638224.1	233	ENSG00000134313	KIDINS220
chr2	8794565	8795042	-1.20348048694369	0.0476999249215729	0.435008105852939	peak16197	Promoter (<=1kb)	2	8789984	8794316	4333	2	57498	ENST00000474782.1	-249	ENSG00000134313	KIDINS220
chr2	8805356	8805659	-1.32507107751334	0.022397855361474	0.332017794331423	peak16199	Promoter (<=1kb)	2	8800207	8806378	6172	2	57498	ENST00000471275.1	719	ENSG00000134313	KIDINS220
chr2	9027407	9028018	-1.29039831316789	0.0439745369954756	0.424264511955825	peak16223	Distal Intergenic	2	8873108	9003709	130602	2	129642	ENST00000477073.5	-23698	ENSG00000143797	MBOAT2
chr2	9138739	9139143	-0.65139921525811	0.0476288745031351	0.434964770671717	peak16238	Distal Intergenic	2	9110494	9116893	6400	1	105373416	ENST00000655626.1	28245	NA	LOC105373416
chr2	9319149	9319546	-1.26681884888516	0.00733861002287859	0.203133656076299	peak16268	Intron	2	9323121	9358838	35718	1	8853	ENST00000641030.1	-3575	ENSG00000151693	ASAP2
chr2	9797927	9798324	-0.813946372434849	0.025952155722292	0.351693927982472	peak16331	Distal Intergenic	2	9757496	9770341	12846	2	100996549	ENST00000474667.1	-27586	NA	LOC100996549
chr2	10063886	10064197	-1.02320391336517	0.0306443710538552	0.373510795659837	peak16361	Intron	2	10056473	10080411	23939	2	192668	ENST00000381813.5	16214	ENSG00000205795	CYS1
chr2	10078696	10079065	-1.26052771636844	0.0499251380390424	0.441503563595424	peak16363	Promoter (1-2kb)	2	10056473	10080411	23939	2	192668	ENST00000381813.5	1346	ENSG00000205795	CYS1
chr2	10159623	10160012	-1.1122787889913	0.0401488520938137	0.411071444304088	peak16373	Intron	2	10142325	10146132	3808	1	6241	ENST00000642996.1	17298	ENSG00000171848	RRM2
chr2	10225485	10226207	-1.08225297972234	0.000856733621216155	0.0616844488813734	peak16386	Distal Intergenic	2	10192614	10192671	58	2	100422929	ENST00000580325.1	-32814	ENSG00000265418	MIR4261
chr2	10235547	10235920	-0.866795122151747	0.0401064280127602	0.410961153977415	peak16389	Distal Intergenic	2	10192614	10192671	58	2	100422929	ENST00000580325.1	-42876	ENSG00000265418	MIR4261
chr2	10481432	10482010	-1.40129652817829	0.00317506090471569	0.132603556973961	peak16432	Distal Intergenic	2	10453798	10457693	3896	1	101929715	ENST00000670859.1	27634	NA	ODC1-DT
chr2	10773810	10774216	-1.02749322881402	0.0241178329607253	0.34107714887944	peak16474	Intron	2	10767875	10770058	2184	2	105373428	ENST00000606907.1	-3752	NA	LOC105373428
chr2	10800999	10801586	-1.66343705353462	0.00893863829309148	0.223358256525983	peak16480	Intron	2	10797099	10812754	15656	2	10130	ENST00000489662.1	11168	ENSG00000143870	PDIA6
chr2	10851127	10851588	-1.33622299137445	0.0338182913996683	0.386799396808829	peak16485	Intron	2	10844234	10885152	40919	1	101929733	ENST00000670239.2	6893	ENSG00000271952	LINC01954
chr2	10889797	10890734	-1.13448196353688	0.00176550269319992	0.095867085193733	peak16489	Distal Intergenic	2	10878269	10885118	6850	1	101929733	ENST00000607419.1	11528	ENSG00000271952	LINC01954
chr2	10992315	10992651	-1.6747129890894	0.0132031387032611	0.268248694761448	peak16503	Distal Intergenic	2	10911934	10914225	2292	1	3754	ENST00000295082.3	80381	ENSG00000162975	KCNF1
chr2	11048108	11049088	-1.06176787394114	0.0174666187522441	0.303052503394364	peak16509	Distal Intergenic	2	11127355	11132088	4734	2	285150	ENST00000658220.1	83000	ENSG00000145063	FLJ33534
chr2	11354556	11355241	-0.942814587920464	0.0454479083841853	0.42852633983648	peak16532	Distal Intergenic	2	11235884	11348330	112447	2	9475	ENST00000462366.1	-6226	ENSG00000134318	ROCK2
chr2	11385206	11385602	-1.2481823727188	0.0480014139764807	0.435626158997563	peak16536	Intron	2	11391810	11403074	11265	1	100874055	ENST00000666797.1	-6208	ENSG00000224177	LINC00570
chr2	11399978	11400437	-1.07455176441234	0.00925445304239105	0.227324430631349	peak16538	Promoter (<=1kb)	2	11399054	11402258	3205	1	100874055	ENST00000453100.1	924	ENSG00000224177	LINC00570
chr2	11481867	11483276	-0.69303118512845	0.0112427163330194	0.249728950497383	peak16557	Promoter (<=1kb)	2	11482341	11562544	80204	1	9687	ENST00000628795.2	0	ENSG00000196208	GREB1
chr2	11525299	11525788	-1.1326529403138	0.0278820342993015	0.360817142817334	peak16565	Intron	2	11534045	11642788	108744	1	9687	ENST00000381486.7	-8257	ENSG00000196208	GREB1
chr2	11805378	11805892	-1.62419604656657	0.00285532005912701	0.125133732857578	peak16603	Promoter (<=1kb)	2	11804440	11805515	1076	1	23175	ENST00000487346.1	938	ENSG00000134324	LPIN1
chr2	11967862	11968707	-1.17243144343198	0.00711630461188767	0.200254863978322	peak16622	Intron	2	12007116	12131585	124470	1	100506457	ENST00000451644.5	-38409	ENSG00000224184	MIR3681HG
chr2	12081320	12082267	-1.23220343770865	0.0119289651701773	0.256561680952315	peak16631	Intron	2	12106464	12131585	25122	1	100506457	ENST00000449986.2	-24197	ENSG00000224184	MIR3681HG
chr2	12098558	12100125	-0.73379090723907	0.0107606302467536	0.245036941878442	peak16632	Intron	2	12106464	12131585	25122	1	100506457	ENST00000449986.2	-6339	ENSG00000224184	MIR3681HG
chr2	14341043	14341856	-1.60253224458773	0.0315813484405928	0.377880492553708	peak16660	Intron	2	14228874	14400958	172085	2	100499171	ENST00000418420.1	59102	ENSG00000230448	LINC00276
chr2	16318751	16319076	-4.96205527309214	0.0323531507791212	0.380879080497913	peak16690	Intron	2	16354256	16432702	78447	1	107985855	ENST00000425176.5	-35180	NA	LOC107985855
chr2	16649353	16650113	-0.762337428107403	0.0224341276697615	0.332368503773665	peak16693	Intron	2	16552936	16665828	112893	2	81553	ENST00000406434.5	15715	ENSG00000197872	CYRIA
chr2	19616945	19617566	-1.32745229921637	0.0431560619676367	0.42052028428244	peak16739	Distal Intergenic	2	19711715	19717576	5862	1	105373461	ENST00000432822.1	-94149	NA	LOC105373461
chr2	20343076	20343536	-1.41549431228578	0.0219446836008729	0.32989536092775	peak16803	Intron	2	20312299	20350301	38003	2	23369	ENST00000446940.5	6765	ENSG00000055917	PUM2
chr2	20524963	20525848	-1.40821283944897	0.00190335364838926	0.0997288776596177	peak16823	Distal Intergenic	2	20499571	20501311	1741	2	107985856	ENST00000441870.1	-23652	NA	LOC107985856
chr2	20618082	20618409	-0.805718323854031	0.0441367154189713	0.424681938414193	peak16832	3' UTR	2	20592617	20624773	32157	2	64342	ENST00000415264.5	6364	ENSG00000118960	HS1BP3
chr2	20919727	20920259	-1.56838649597389	0.0249387487303552	0.345784388871735	peak16848	Distal Intergenic	2	20859771	20861661	1891	1	101928271	ENST00000447260.1	59956	ENSG00000236436	LINC02850
chr2	21043424	21044370	-1.21606732463143	0.0120415167936164	0.257413801075084	peak16852	Promoter (<=1kb)	2	21001429	21044073	42645	2	338	ENST00000233242.5	0	ENSG00000084674	APOB
chr2	21281874	21282173	-2.59127208884376	0.0214683148774906	0.327567545077473	peak16853	Intron	2	21317660	21397270	79611	1	105374318	ENST00000653699.1	-35487	NA	LOC105374318
chr2	22151777	22152323	-1.41490389735773	0.0138798032446744	0.274398631968693	peak16858	Intron	2	22508129	22548789	40661	1	102723362	ENST00000657386.1	-355806	ENSG00000233587	LINC01884
chr2	23456676	23457207	-1.6014701179734	0.0171950474867337	0.300905212559271	peak16907	Intron	2	23507043	23524344	17302	2	105374325	ENST00000430988.1	67137	NA	LOC105374325
chr2	23688695	23689501	-1.05414761668656	0.000349365035492719	0.0351456140950763	peak16934	Promoter (<=1kb)	2	23688785	23708611	19827	1	114818	ENST00000471654.1	0	ENSG00000119771	KLHL29
chr2	23720929	23721437	-1.09687265457547	0.0293275943324477	0.367789497110483	peak16938	Distal Intergenic	2	23688785	23708611	19827	1	114818	ENST00000471654.1	32144	ENSG00000119771	KLHL29
chr2	23726248	23726622	-5.31822212118786	0.00548622816484058	0.177267452993204	peak16939	Distal Intergenic	2	23754184	23755092	909	2	54454	ENST00000486610.1	28470	ENSG00000119778	ATAD2B
chr2	24111198	24111647	-1.42789749998479	0.0425816343155566	0.418800166063478	peak16963	Intron	2	24115397	24123319	7923	2	375189	ENST00000465360.1	11672	ENSG00000176732	PFN4
chr2	24212720	24213289	-1.53332466637807	0.00617999205918957	0.187397196010716	peak16971	Promoter (2-3kb)	2	24205266	24210329	5064	2	50618	ENST00000479575.1	-2391	ENSG00000198399	ITSN2
chr2	24225619	24226114	-1.49160536942503	0.00916296992548024	0.226332234310795	peak16974	Intron	2	24205266	24210329	5064	2	50618	ENST00000479575.1	-15290	ENSG00000198399	ITSN2
chr2	24434478	24434917	-1.46370595332946	0.0315146573435851	0.377545458420979	peak16987	Distal Intergenic	2	24402995	24413292	10298	1	105374329	ENST00000666971.1	31483	NA	LOC105374329
chr2	24444077	24444515	-2.04702165197338	0.023194588849115	0.336054800915353	peak16988	Distal Intergenic	2	24402995	24413292	10298	1	105374329	ENST00000666971.1	41082	NA	LOC105374329
chr2	24924476	24924894	-0.804604202155816	0.0355256561156658	0.394144229270963	peak17021	Distal Intergenic	2	24819169	24920237	101069	2	109	ENST00000679454.1	-4239	ENSG00000138031	ADCY3
chr2	25068876	25069207	-2.90645205414364	0.0212675174957773	0.326608952438438	peak17034	Intron	2	25042463	25155374	112912	1	22979	ENST00000402191.5	26413	ENSG00000084710	EFR3B
chr2	25535931	25536401	-1.02042934919714	0.0209278865524662	0.324718537815348	peak17085	Intron	2	25388318	25497651	109334	2	1838	ENST00000481841.5	-38280	ENSG00000138101	DTNB
chr2	25751549	25751869	-1.64553694679965	0.0473516586723127	0.434195157933444	peak17103	Promoter (1-2kb)	2	25744390	25749927	5538	2	55252	ENST00000672666.1	-1622	ENSG00000143970	ASXL2
chr2	26008773	26009524	-0.751429409895062	0.0045843825093741	0.161771848826322	peak17122	Distal Intergenic	2	26034084	26137454	103371	1	10890	ENST00000264710.5	-24560	ENSG00000084733	RAB10
chr2	26288417	26288939	-1.40138499256065	0.00718915928022949	0.201120128898785	peak17149	Intron	2	26299914	26306332	6419	1	105374334	ENST00000661577.1	-10975	NA	LOC105374334
chr2	26311047	26311427	-1.46346991194687	0.00619536635701366	0.18757633489066	peak17151	Promoter (2-3kb)	2	26308547	26373506	64960	1	85465	ENST00000442141.5	2500	ENSG00000138018	SELENOI
chr2	26513217	26513787	-1.36478907532006	0.00467656124033645	0.163313825726659	peak17176	Intron	2	26457203	26478124	20922	2	9381	ENST00000339598.8	-35093	ENSG00000115155	OTOF
chr2	26598168	26598806	-1.60575288080133	0.00218057779200194	0.107497625016887	peak17190	Intron	2	26581207	26605563	24357	2	130106	ENST00000403670.7	6757	ENSG00000157884	CIB4
chr2	26706874	26707374	-1.11642921882466	0.025923716250048	0.351693927982472	peak17207	Intron	2	26692722	26733420	40699	1	3777	ENST00000302909.4	14152	ENSG00000171303	KCNK3
chr2	26846500	26846832	-1.0079503741267	0.0356133513937209	0.394483975871406	peak17229	Promoter (<=1kb)	2	26847747	26927328	79582	1	56896	ENST00000450961.5	-915	ENSG00000157851	DPYSL5
chr2	27177374	27177708	-2.17705529199627	0.0150585299877066	0.284285186555699	peak17271	Distal Intergenic	2	27199587	27203049	3463	2	8884	ENST00000461757.1	25341	ENSG00000138074	SLC5A6
chr2	27293230	27293556	-1.61565076757108	0.00211654607982723	0.106106823676126	peak17289	Intron	2	27282462	27307439	24978	1	57159	ENST00000296098.4	10768	ENSG00000138100	TRIM54
chr2	27304614	27304944	-1.23749517705001	0.0181264973573004	0.307227046616323	peak17290	Promoter (<=1kb)	2	27304691	27305779	1089	1	57159	ENST00000488321.1	0	ENSG00000138100	TRIM54
chr2	28174894	28175703	-1.42528394293272	0.000382288701305325	0.0373039563490802	peak17376	Intron	2	28307437	28310490	3054	2	100505716	ENST00000418963.2	134787	ENSG00000223522	LOC100505716
chr2	28495710	28496361	-1.17964884816622	0.0463694810793555	0.431560548092216	peak17416	Promoter (<=1kb)	2	28496060	28644142	148083	1	151056	ENST00000327757.10	0	ENSG00000163803	PLB1
chr2	28527295	28528487	-1.15352922286675	0.00622403472616973	0.187888028139831	peak17419	Intron	2	28548500	28596063	47564	1	151056	ENST00000436544.1	-20013	ENSG00000163803	PLB1
chr2	28911894	28912232	-1.40597228721277	0.0288823620430209	0.365379253739253	peak17453	Promoter (1-2kb)	2	28913664	28913748	85	1	692209	ENST00000585078.1	-1432	ENSG00000264994	SNORD92
chr2	29066771	29067433	-1.2141879063586	0.00673799295863258	0.194932933018605	peak17470	Intron	2	29061695	29074523	12829	2	388939	ENST00000331664.6	7090	ENSG00000179270	PCARE
chr2	29463360	29463718	-2.33046234361105	0.00571557680580549	0.180357597410054	peak17506	Intron	2	29319554	29352214	32661	1	101929386	ENST00000655343.1	143806	ENSG00000286963	LOC101929386
chr2	29771174	29771601	-3.42248696134804	0.00709396097114914	0.199902416971937	peak17521	Intron	2	29192777	29717700	524924	2	238	ENST00000618119.4	-53474	ENSG00000171094	ALK
chr2	29926486	29926893	-2.90001296678506	0.0184812389325439	0.309421600140247	peak17530	Intron	2	29192774	29921586	728813	2	238	ENST00000389048.8	-4900	ENSG00000171094	ALK
chr2	30511137	30511776	-0.852208601962746	0.0482344731883389	0.43666623301648	peak17577	Intron	2	30447403	30562193	114791	1	253558	ENST00000476535.1	63734	ENSG00000172954	LCLAT1
chr2	30689236	30689671	-1.21972285621541	0.0279930708836282	0.361046748540109	peak17589	Distal Intergenic	2	30729541	30732484	2944	2	92291	ENST00000490786.1	42813	ENSG00000162949	CAPN13
chr2	30889053	30889693	-1.22620691118742	0.0267891503922734	0.355546186984803	peak17607	Exon	2	30910599	30924823	14225	2	79623	ENST00000475320.5	35130	ENSG00000158089	GALNT14
chr2	30944900	30945304	-1.08310719024441	0.0473492515915965	0.434195157933444	peak17610	Exon	2	30910699	30955684	44986	2	79623	ENST00000486564.5	10380	ENSG00000158089	GALNT14
chr2	30966068	30966418	-1.13338658365684	0.0324577673940256	0.381271892061516	peak17613	3' UTR	2	30910699	30955684	44986	2	79623	ENST00000486564.5	-10384	ENSG00000158089	GALNT14
chr2	30985249	30985655	-1.97591913463085	0.0359149169370856	0.395552903063492	peak17616	Intron	2	30932167	30991209	59043	2	79623	ENST00000481023.5	5554	ENSG00000158089	GALNT14
chr2	31024218	31024607	-1.72502787391731	0.0374869614520123	0.402055962655329	peak17619	Intron	2	30932167	30991209	59043	2	79623	ENST00000481023.5	-33009	ENSG00000158089	GALNT14
chr2	31515815	31516349	-1.38495788951665	0.00855300091490334	0.218483471322847	peak17664	Distal Intergenic	2	31522480	31580938	58459	2	6716	ENST00000622030.2	64589	ENSG00000277893	SRD5A2
chr2	31691353	31691837	-1.66528787338138	0.0450023262480444	0.427419036660331	peak17679	Distal Intergenic	2	31522480	31580938	58459	2	6716	ENST00000622030.2	-110415	ENSG00000277893	SRD5A2
chr2	32663605	32663963	-1.82215307355145	0.0140529835393403	0.276089746702065	peak17746	Intron	2	32678878	32704998	26121	1	55622	ENST00000438654.1	-14915	ENSG00000018699	TTC27
chr2	32946198	32946625	-1.78288343382003	0.0128397870307075	0.265147632914082	peak17760	Promoter (<=1kb)	2	32946953	33399509	452557	1	4052	ENST00000404816.7	-328	ENSG00000049323	LTBP1
chr2	33551272	33551764	-1.58206948394053	0.0202925500010611	0.321030491391275	peak17780	Intron	2	33539651	33543627	3977	1	25780	ENST00000482731.1	11621	ENSG00000152689	RASGRP3
chr2	36096723	36097216	-1.97124806263432	0.0119264695911466	0.256541268291823	peak17817	Distal Intergenic	2	36355778	36551135	195358	1	51232	ENST00000280527.7	-258562	ENSG00000150938	CRIM1
chr2	36805665	36806036	-1.54400340538208	0.0065083776708558	0.191530112947535	peak17879	Intron	2	36773812	36788054	14243	1	5212	ENST00000464309.1	31853	ENSG00000205221	VIT
chr2	37813058	37813424	-1.27774587228581	0.0488295372621983	0.43824290623106	peak17953	Distal Intergenic	2	37826250	37829401	3152	2	101929559	ENST00000655948.1	15977	ENSG00000237803	LINC00211
chr2	38036448	38036767	-2.01947977869969	0.0358417348488892	0.395317273120512	peak17979	Promoter (<=1kb)	2	37950001	38036341	86341	2	101410544	ENST00000414365.4	-107	NA	RMDN2-AS1
chr2	38239944	38240317	-2.58658473524015	0.0229790449406849	0.334768719761051	peak17992	Promoter (<=1kb)	2	38203363	38239590	36228	2	102723739	ENST00000450854.1	-354	NA	LOC102723739
chr2	38447414	38447856	-2.62037023236666	0.000158244016154534	0.0203021075853265	peak18013	Intron	2	38458637	38463114	4478	2	101929596	ENST00000437979.1	15258	ENSG00000231367	LINC02613
chr2	38494504	38494924	-1.55381524322779	0.0291060613690243	0.366705442471394	peak18020	Promoter (1-2kb)	2	38457046	38496411	39366	2	101929596	ENST00000661472.1	1487	ENSG00000231367	LINC02613
chr2	38642689	38643618	-1.36230798335541	0.00204838781415919	0.104355953726571	peak18032	Distal Intergenic	2	38666081	38681348	15268	1	130589	ENST00000427858.4	-22463	ENSG00000143891	GALM
chr2	38720921	38721664	-1.29206741570328	0.00717250110875801	0.2010466222831	peak18044	Intron	2	38744895	38747044	2150	2	6432	ENST00000477635.5	25380	ENSG00000115875	SRSF7
chr2	39312867	39313198	-2.89091635620449	0.0206412706219907	0.322849629425071	peak18088	Promoter (2-3kb)	2	39288215	39315517	27303	2	8491	ENST00000497566.5	2319	ENSG00000011566	MAP4K3
chr2	39905205	39905825	-1.80204569385282	0.00556528943488298	0.178461890922207	peak18135	Intron	2	39917560	40043542	125983	1	100128590	ENST00000627210.2	-11735	ENSG00000227028	SLC8A1-AS1
chr2	40286676	40287147	-1.6947402667362	0.0271906004111774	0.357871482928388	peak18150	Intron	2	40251423	40254546	3124	1	100128590	ENST00000417875.1	35253	ENSG00000227028	SLC8A1-AS1
chr2	40472655	40472962	-3.07475148213458	0.0284844972253426	0.363421611384434	peak18159	Intron	2	40430020	40453438	23419	2	6546	ENST00000455476.5	-19217	ENSG00000183023	SLC8A1
chr2	41567258	41567616	-2.70149072042571	0.0228644119913036	0.33373591834592	peak18178	Distal Intergenic	2	41860155	41894050	33896	1	388942	ENST00000653206.1	-292539	ENSG00000214691	LINC01913
chr2	41928801	41929229	-1.09911375859442	0.0491407709145772	0.43925896875774	peak18194	Distal Intergenic	2	41931599	41933465	1867	2	101929723	ENST00000427054.5	4236	ENSG00000234362	LINC01914
chr2	42014338	42015564	-0.612750024981161	0.0368450400371429	0.399824648256035	peak18203	Distal Intergenic	2	42048021	42058517	10497	1	91461	ENST00000294964.6	-32457	ENSG00000162878	PKDCC
chr2	42586087	42586840	-1.28500760650649	0.0247464018102999	0.344917501802265	peak18250	Intron	2	42570437	42656205	85769	1	57504	ENST00000493983.1	15650	ENSG00000057935	MTA3
chr2	42770223	42770781	-0.734605143231992	0.0257201278193759	0.350670239890895	peak18269	Promoter (<=1kb)	2	42767089	42769893	2805	2	23498	ENST00000406007.6	-330	ENSG00000162882	HAAO
chr2	42862793	42863359	-1.12484117258703	0.0367136825890503	0.39905419726568	peak18279	Distal Intergenic	2	42769887	42792593	22707	2	23498	ENST00000406924.6	-70200	ENSG00000162882	HAAO
chr2	42897159	42897653	-0.977363536427893	0.0377933950555408	0.402989350090029	peak18285	Distal Intergenic	2	42769887	42792593	22707	2	23498	ENST00000406924.6	-104566	ENSG00000162882	HAAO
chr2	42968310	42968841	-1.05189395807948	0.0237309586482966	0.338695477698527	peak18297	Distal Intergenic	2	43027823	43029897	2075	2	102723854	ENST00000654608.1	61056	ENSG00000231826	LINC01819
chr2	43006134	43006629	-0.983401616280738	0.0442770548704764	0.42504557037736	peak18302	Distal Intergenic	2	43027823	43029897	2075	2	102723854	ENST00000654608.1	23268	ENSG00000231826	LINC01819
chr2	43019691	43020319	-0.984228735174717	0.0382254418148891	0.404536131824338	peak18305	Distal Intergenic	2	43027823	43029897	2075	2	102723854	ENST00000654608.1	9578	ENSG00000231826	LINC01819
chr2	43192915	43193338	-0.90172569930812	0.0211178516236381	0.325695151756272	peak18333	Distal Intergenic	2	43222402	43226606	4205	2	678	ENST00000282388.4	33268	ENSG00000152518	ZFP36L2
chr2	43207391	43208039	-0.877526848295241	0.0147970724702676	0.281865314505722	peak18336	Distal Intergenic	2	43222402	43226606	4205	2	678	ENST00000282388.4	18567	ENSG00000152518	ZFP36L2
chr2	43276407	43276740	-1.69107084478742	0.0134771568106086	0.270827996588907	peak18344	Promoter (<=1kb)	2	43231207	43277301	46095	2	63892	ENST00000467668.1	561	ENSG00000115970	THADA
chr2	43330070	43330512	-1.03186285402603	0.032104619071271	0.379991917587965	peak18351	Intron	2	43286985	43293066	6082	2	63892	ENST00000485018.1	-37004	ENSG00000115970	THADA
chr2	43511797	43512147	-1.69565680169914	0.035285679321907	0.393305068920532	peak18363	Intron	2	43484278	43508753	24476	2	63892	ENST00000436947.1	-3044	ENSG00000115970	THADA
chr2	43613628	43613985	-3.03676017428487	0.00204191341267073	0.104095540961189	peak18371	Distal Intergenic	2	43343001	43596038	253038	2	63892	ENST00000408045.7	-17590	ENSG00000115970	THADA
chr2	43831870	43832615	-1.33910952586105	0.0207703251326872	0.323781842767137	peak18388	Promoter (<=1kb)	2	43831942	43873929	41988	1	64241	ENST00000644611.1	0	ENSG00000143921	ABCG8
chr2	44388707	44389144	-1.37990498604071	0.0316607846213654	0.378121855902408	peak18430	Intron	2	44372748	44550790	178043	1	79823	ENST00000428993.1	15959	ENSG00000143919	CAMKMT
chr2	45027777	45028121	-1.89243966893744	0.0367773507460209	0.399350944766981	peak18467	Distal Intergenic	2	45005182	45009452	4271	2	10736	ENST00000303077.7	-18325	ENSG00000170577	SIX2
chr2	45177771	45178266	-1.28562163357257	0.030417732500578	0.372747077668455	peak18477	Intron	2	45169616	45211673	42058	1	105374576	ENST00000652791.1	8155	NA	LOC105374576
chr2	45275246	45275967	-1.47230627336683	0.00132317990201906	0.0809956990428914	peak18485	Intron	2	45174344	45254941	80598	2	400952	ENST00000378479.5	-20305	ENSG00000205054	LINC01121
chr2	45310225	45310954	-1.11949978690128	0.000714646120335066	0.0552425447176249	peak18489	Intron	2	45164816	45323385	158570	2	400952	ENST00000427020.6	12431	ENSG00000205054	LINC01121
chr2	46155421	46155754	-1.47346826913921	0.00737509327597591	0.203566072923763	peak18547	Intron	2	46151102	46160060	8959	1	5581	ENST00000494472.1	4319	ENSG00000171132	PRKCE
chr2	46189854	46190344	-1.78508528653258	0.0372894916749536	0.401596535022209	peak18553	Distal Intergenic	2	46151102	46160060	8959	1	5581	ENST00000494472.1	38752	ENSG00000171132	PRKCE
chr2	46645805	46646106	-1.59654009744777	0.01808171329795	0.30683881274861	peak18605	Distal Intergenic	2	46617215	46630176	12962	1	9419	ENST00000238892.4	28590	ENSG00000119878	CRIPT
chr2	46846725	46847392	-0.827928362252428	0.0278387573937927	0.360619080726541	peak18619	Promoter (<=1kb)	2	46847549	46859009	11461	1	100134259	ENST00000692576.1	-157	ENSG00000239332	LINC01119
chr2	46925908	46926348	-1.28737654708498	0.0219188630629964	0.32989536092775	peak18630	Intron	2	46916413	46950969	34557	1	57217	ENST00000698502.1	9495	ENSG00000068724	TTC7A
chr2	47256470	47256985	-0.962683334367958	0.0406247606630794	0.41263284791307	peak18673	Intron	2	47213978	47310408	96431	2	101927043	ENST00000658129.1	53423	ENSG00000234690	EPCAM-DT
chr2	47293974	47294661	-0.982743688855715	0.0448568556555245	0.426794907606997	peak18679	Intron	2	47213978	47310408	96431	2	101927043	ENST00000658129.1	15747	ENSG00000234690	EPCAM-DT
chr2	47561430	47561797	-1.84290945944616	0.00391370531984051	0.148057658926427	peak18702	Intron	2	47555859	47562311	6453	1	4436	ENST00000467323.1	5571	ENSG00000095002	MSH2
chr2	47561973	47562293	-1.76525790465214	0.00274724620191683	0.122140883282465	peak18703	3' UTR	2	47555859	47562311	6453	1	4436	ENST00000467323.1	6114	ENSG00000095002	MSH2
chr2	47918552	47918966	-1.58666799199044	0.0491503767065092	0.43925896875774	peak18731	Distal Intergenic	2	47906818	47907453	636	1	100506235	ENST00000684816.1	11734	ENSG00000233230	LOC100506235
chr2	48061162	48061622	-1.71830176075855	0.0445048757587206	0.425431135262652	peak18734	Intron	2	48006039	48111391	105353	2	105374593	ENST00000650693.1	49769	NA	LOC105374593
chr2	50907221	50908039	-2.75524360130191	0.000413196489751438	0.0390563681455253	peak18794	Intron	2	50623356	50985428	362073	2	9378	ENST00000630431.1	77389	ENSG00000179915	NRXN1
chr2	53553570	53554718	-0.792448629768131	0.0240691836242845	0.340932654207309	peak18826	Intron	2	53581204	53606078	24875	2	105374601	ENST00000482339.2	51360	NA	NA
chr2	53784322	53784917	-0.845013200225646	0.041601880037126	0.41559910413256	peak18838	Promoter (1-2kb)	2	53714576	53786849	72274	2	51130	ENST00000470916.5	1932	ENSG00000115239	ASB3
chr2	54103851	54104189	-1.14769573960102	0.00703984469305974	0.199472808645841	peak18857	Intron	2	54115403	54143314	27912	1	98	ENST00000406041.5	-11214	ENSG00000170634	ACYP2
chr2	54411086	54411627	-1.20021042495436	0.0293376161706629	0.367789497110483	peak18875	Distal Intergenic	2	54456317	54671445	215129	1	6711	ENST00000615901.4	-44690	ENSG00000115306	SPTBN1
chr2	54795463	54795824	-1.76114713876062	0.0391595102305873	0.407638685294401	peak18927	Intron	2	54747103	54750473	3371	2	105374667	ENST00000449838.2	-44990	NA	EML6-AS1
chr2	54928519	54929131	-1.31084458209665	0.00672848494342161	0.194725781892774	peak18942	Exon	2	54948882	54960238	11357	1	400954	ENST00000481376.7	-19751	ENSG00000214595	EML6
chr2	55355435	55356040	-1.94203276505023	0.0315273298656562	0.377575955367438	peak18977	Promoter (<=1kb)	2	55348441	55356203	7763	2	55704	ENST00000643205.1	163	ENSG00000115355	CCDC88A
chr2	60077322	60077657	-2.95621016383225	0.00402062090866396	0.150172714285328	peak19085	Intron	2	60340166	60383036	42871	2	106660609	ENST00000441598.2	305379	ENSG00000228590	MIR4432HG
chr2	60139996	60140526	-2.57030709265372	0.00822322816581282	0.215006154770138	peak19087	Distal Intergenic	2	60340166	60383036	42871	2	106660609	ENST00000441598.2	242510	ENSG00000228590	MIR4432HG
chr2	60613571	60613891	-2.55329710382547	0.0239182921462979	0.340189503940472	peak19115	Distal Intergenic	2	60450520	60554467	103948	2	53335	ENST00000646249.1	-59104	ENSG00000119866	BCL11A
chr2	60717447	60718407	-1.02774878475275	0.0216195739501875	0.328215087752792	peak19125	Distal Intergenic	2	60756253	60798468	42216	1	64895	ENST00000496283.5	-37846	ENSG00000115421	PAPOLG
chr2	62208946	62209613	-1.21915481567444	0.0404247481432942	0.412064654986275	peak19231	Intron	2	62205826	62205917	92	1	100847087	ENST00000579892.1	3120	ENSG00000266097	MIR5192
chr2	62654129	62655061	-0.695373898346195	0.0299800863490035	0.370744728514769	peak19270	Intron	2	62673851	63045597	371747	1	23301	ENST00000405015.7	-18790	ENSG00000115504	EHBP1
chr2	62784736	62785085	-2.40356304097414	0.00163148481017658	0.0916514982615869	peak19282	Intron	2	62707192	63045500	338309	1	23301	ENST00000405289.5	77544	ENSG00000115504	EHBP1
chr2	62813091	62813548	-1.79124925500367	0.00371834802228176	0.14364825299773	peak19284	Intron	2	62872038	62881777	9740	1	23301	ENST00000462441.1	-58490	ENSG00000115504	EHBP1
chr2	63327831	63328878	-1.35806792446558	0.0302314488361181	0.371867444244188	peak19301	Intron	2	63377849	63382074	4226	2	51057	ENST00000462652.1	53196	ENSG00000143951	WDPCP
chr2	63888546	63888987	-1.28838352037995	0.019607476262696	0.316834737462483	peak19327	Exon	2	63893072	63919930	26859	2	51542	ENST00000416400.1	30943	ENSG00000143952	VPS54
chr2	64249725	64250472	-1.2025472943006	0.0142929517399482	0.277992268454931	peak19350	Promoter (<=1kb)	2	64250235	64252504	2270	1	100507006	ENST00000655199.1	0	NA	LOC100507006
chr2	64375434	64376211	-0.756967072885898	0.0141009583259427	0.276660635578435	peak19366	Distal Intergenic	2	64337103	64341709	4607	2	105374768	ENST00000687578.1	-33725	NA	LOC105374768
chr2	64575355	64575705	-1.40892157717704	0.0429049663290468	0.419768318548923	peak19388	Intron	2	64552876	64591896	39021	1	54812	ENST00000487769.2	22479	ENSG00000119844	AFTPH
chr2	64598153	64599402	-0.755513591491111	0.0300166668594623	0.370834343423842	peak19390	Distal Intergenic	2	64606975	64615999	9025	1	339807	ENST00000445738.5	-7573	ENSG00000233694	LINC02579
chr2	64616076	64616802	-2.63586993873813	4.62830812670409e-05	0.0087345758336427	peak19392	Exon	2	64607335	64616556	9222	1	339807	ENST00000417695.2	8741	ENSG00000233694	LINC02579
chr2	65032322	65032651	-1.27217455139828	0.0475568588805244	0.434738215409779	peak19438	Promoter (1-2kb)	2	65030747	65053017	22271	1	102724233	ENST00000622718.1	1575	NA	LINC02576
chr2	66576877	66577503	-1.56715950132726	0.00788004833311612	0.210566620141049	peak19526	Promoter (2-3kb)	2	66574030	66695505	121476	1	100507073	ENST00000433396.5	2847	ENSG00000232046	LINC01798
chr2	66830711	66831088	-2.13290517904426	0.0183208511004096	0.308585721737657	peak19532	Distal Intergenic	2	66904436	66971462	67027	1	101060019	ENST00000426260.5	-73348	ENSG00000230525	LINC01799
chr2	66839724	66840414	-1.42249869746535	0.00176444054075505	0.095840781920181	peak19533	Distal Intergenic	2	66904436	66971462	67027	1	101060019	ENST00000426260.5	-64022	ENSG00000230525	LINC01799
chr2	68723499	68723827	-1.28983625913533	0.0384466329016122	0.405259598453326	peak19610	Intron	2	68734811	68826833	92023	1	9938	ENST00000409202.8	-10984	ENSG00000163219	ARHGAP25
chr2	68730613	68731815	-1.06855635728355	0.0362509754872237	0.396675496286083	peak19612	Promoter (2-3kb)	2	68734811	68826833	92023	1	9938	ENST00000409202.8	-2996	ENSG00000163219	ARHGAP25
chr2	68845705	68846049	-1.80835187098897	0.0384593128631645	0.405325444314625	peak19619	Distal Intergenic	2	68832811	68837235	4425	2	105374791	ENST00000653356.1	-8470	ENSG00000228329	LINC01890
chr2	69082198	69083342	-1.01389422274905	0.00467344756843205	0.163282265540119	peak19635	Promoter (2-3kb)	2	69086179	69103443	17265	1	84168	ENST00000681059.1	-2837	ENSG00000169604	ANTXR1
chr2	69114910	69115238	-1.82167072859339	0.0150066866443601	0.283632606560966	peak19637	Intron	2	69103682	69103755	74	1	100423030	ENST00000577443.1	11228	ENSG00000266649	MIR3126
chr2	69464647	69464958	-2.28271841015773	0.00960429563693376	0.231397087021467	peak19676	3' UTR	2	69396113	69437628	41516	2	27247	ENST00000394305.5	-27019	ENSG00000169599	NFU1
chr2	69576836	69577851	-0.880557624558537	0.0197105106539486	0.317384337931327	peak19686	Intron	2	69531717	69544509	12793	2	22848	ENST00000470281.1	-32327	ENSG00000115977	AAK1
chr2	69618585	69619249	-1.44002379341689	0.00804939467233573	0.212993264135209	peak19690	Intron	2	69457997	69643274	185278	2	22848	ENST00000606389.7	24025	ENSG00000115977	AAK1
chr2	70595836	70597227	-0.697934581902693	0.00372674684625638	0.14381984309443	peak19794	Distal Intergenic	2	70514859	70554193	39335	2	7039	ENST00000474101.1	-41643	ENSG00000163235	TGFA
chr2	70645221	70645920	-0.902617501048144	0.0376165615239208	0.402332165593892	peak19801	3' UTR	2	70663498	70673348	9851	2	119	ENST00000481675.1	27428	ENSG00000075340	ADD2
chr2	70697407	70697759	-2.08410371910078	0.0252135670853338	0.347854541174715	peak19808	Intron	2	70674678	70706408	31731	2	119	ENST00000456320.7	8649	ENSG00000075340	ADD2
chr2	70753953	70754453	-1.46884678811438	0.048495828895874	0.437266418526462	peak19814	Intron	2	70696291	70767469	71179	2	119	ENST00000425976.5	13016	ENSG00000075340	ADD2
chr2	70937465	70937810	-1.07248672239616	0.0248498178261836	0.345520788342802	peak19833	Promoter (1-2kb)	2	70935921	70965401	29481	1	525	ENST00000412314.5	1544	ENSG00000116039	ATP6V1B1
chr2	71432470	71432781	-1.88354591065635	0.0337921277843651	0.386704932516899	peak19878	Promoter (1-2kb)	2	71431183	71433566	2384	1	27332	ENST00000460310.1	1287	ENSG00000075292	ZNF638
chr2	71672352	71673392	-0.960847028084	0.003496100976218	0.139412909288912	peak19903	Intron	2	71610779	71644033	33255	1	8291	ENST00000468173.1	61573	ENSG00000135636	DYSF
chr2	71673616	71673948	-1.48559771264054	0.0183749622425109	0.308800832503543	peak19904	Intron	2	71610779	71644033	33255	1	8291	ENST00000468173.1	62837	ENSG00000135636	DYSF
chr2	71786893	71788008	-0.659861079665762	0.0159087562621957	0.291210732573615	peak19919	Distal Intergenic	2	71610779	71644033	33255	1	8291	ENST00000468173.1	176114	ENSG00000135636	DYSF
chr2	71889051	71889491	-2.47144529126819	0.00805560254380574	0.212993264135209	peak19933	Distal Intergenic	2	72129393	72143084	13692	2	56603	ENST00000412253.1	253593	ENSG00000003137	CYP26B1
chr2	71932855	71933283	-1.44282385816185	0.0411271914242508	0.414461743565912	peak19936	Distal Intergenic	2	72129393	72143084	13692	2	56603	ENST00000412253.1	209801	ENSG00000003137	CYP26B1
chr2	71949050	71949388	-1.24740333325918	0.0353640207326564	0.393697514920251	peak19938	Distal Intergenic	2	72129393	72143084	13692	2	56603	ENST00000412253.1	193696	ENSG00000003137	CYP26B1
chr2	72023957	72024308	-1.69393913483726	0.0194962190499245	0.316207400228278	peak19946	Distal Intergenic	2	72129393	72143084	13692	2	56603	ENST00000412253.1	118776	ENSG00000003137	CYP26B1
chr2	72993283	72994085	-0.717377941036884	0.0355799582474113	0.394331478302388	peak20008	Promoter (<=1kb)	2	72961202	72994964	33763	2	94097	ENST00000482542.5	879	ENSG00000144040	SFXN5
chr2	73142879	73143359	-1.44285416803829	0.0363455364351483	0.397041360245091	peak20028	Intron	2	73088942	73156721	67780	2	26056	ENST00000475951.1	13362	ENSG00000135631	RAB11FIP5
chr2	73284828	73285286	-1.47831712135633	0.0138221423487763	0.27365004509028	peak20045	Promoter (<=1kb)	2	73254690	73284478	29789	2	150726	ENST00000520530.3	-350	ENSG00000163013	FBXO41
chr2	73308959	73309307	-2.18682301736984	0.0159460701939245	0.291551388323549	peak20047	Promoter (1-2kb)	2	73305941	73307890	1950	2	105374802	ENST00000661452.1	-1069	ENSG00000287435	LOC105374802
chr2	73601229	73602435	-1.25405613952932	0.011122123630429	0.248855641041405	peak20061	Promoter (<=1kb)	2	73600835	73608516	7682	1	7840	ENST00000464408.3	394	ENSG00000116127	ALMS1
chr2	73690894	73691299	-1.40398089669153	0.00819354563129256	0.214670477713511	peak20067	Intron	2	73700576	73701340	765	2	51471	ENST00000377712.3	10041	ENSG00000204872	NAT8B
chr2	73728066	73728556	-1.83064069330624	0.0120897875119718	0.25791391216544	peak20072	Promoter (2-3kb)	2	73729890	73731149	1260	2	51002	ENST00000485758.1	2593	ENSG00000144034	TPRKB
chr2	73891644	73892008	-1.40814984593782	0.0386933769087102	0.406253280228695	peak20090	Promoter (<=1kb)	2	73892314	73919675	27362	1	72	ENST00000438902.6	-306	ENSG00000163017	ACTG2
chr2	74110697	74111347	-1.23939145847093	0.0174626892351613	0.303026788815025	peak20119	Distal Intergenic	2	74123965	74135640	11676	1	200424	ENST00000652224.1	-12618	ENSG00000187605	TET3
chr2	74555128	74556050	-0.78656402653442	0.0398627713901538	0.410163516617391	peak20171	Promoter (<=1kb)	2	74555132	74557513	2382	1	1796	ENST00000464613.1	0	ENSG00000115325	DOK1
chr2	74908917	74909340	-1.84563627310341	0.0121237530259702	0.258242446765992	peak20208	Distal Intergenic	2	74918148	74932794	14647	1	102724515	ENST00000435984.1	-8808	ENSG00000204792	LINC01291
chr2	75077777	75078126	-2.13604468225053	0.0453605376136555	0.428393026081211	peak20220	Intron	2	75090812	75090914	103	1	100846995	ENST00000577717.1	-12686	ENSG00000263909	MIR5000
chr2	75124468	75124905	-3.87003747096088	0.0178567587762646	0.305359405473786	peak20222	Intron	2	75118807	75120766	1960	2	6869	ENST00000497764.1	-3702	ENSG00000115353	TACR1
chr2	75374250	75374639	-2.01832295313337	0.0431330335120407	0.420433996455466	peak20239	Distal Intergenic	2	75493074	75517972	24899	2	84141	ENST00000410010.1	143333	ENSG00000115363	EVA1A
chr2	75619880	75620326	-2.47679456717534	0.0391076988208461	0.40750617898961	peak20247	Distal Intergenic	2	75646783	75647693	911	1	9801	ENST00000493686.1	-26457	ENSG00000115364	MRPL19
chr2	79512468	79512989	-1.34493810911191	0.0355493621199524	0.394211947788965	peak20282	Promoter (<=1kb)	2	79513000	80648780	1135781	1	1496	ENST00000496558.5	-11	ENSG00000066032	CTNNA2
chr2	84887852	84888694	-0.964216362528989	0.0336862960204478	0.386388058599612	peak20379	Intron	2	84870329	84881975	11647	2	129293	ENST00000436322.1	-5877	ENSG00000186854	TRABD2A
chr2	85389948	85390476	-1.09131420256131	0.00965963377646262	0.231979291783672	peak20431	Promoter (<=1kb)	2	85389548	85390654	1107	1	84173	ENST00000486908.1	400	ENSG00000115459	ELMOD3
chr2	85515700	85516467	-1.04388227378289	0.0409140152514188	0.413636090627801	peak20450	Distal Intergenic	2	85537462	85538783	1322	2	100630918	ENST00000667933.2	22316	ENSG00000286532	PARTICL
chr2	85647473	85647792	-1.69881045495681	0.0130952604396226	0.26719978365869	peak20463	Promoter (2-3kb)	2	85644948	85649111	4164	1	10713	ENST00000465514.1	2525	ENSG00000168883	USP39
chr2	85799315	85799856	-0.700098273549845	0.0454244789410008	0.428430290668001	peak20489	Distal Intergenic	2	85815130	85825391	10262	1	284950	ENST00000366278.2	-15274	NA	LOC284950
chr2	85838499	85839016	-1.41060875840153	0.0235962968089826	0.337849032345218	peak20493	3' UTR	2	85839189	85846253	7065	2	8869	ENST00000639472.1	7237	ENSG00000115525	ST3GAL5
chr2	85841382	85841710	-1.68104080354062	0.0250739862823183	0.346851931488904	peak20494	Intron	2	85839189	85846253	7065	2	8869	ENST00000639472.1	4543	ENSG00000115525	ST3GAL5
chr2	86258765	86259100	-2.29099360877485	0.0215810420181234	0.328050427678955	peak20544	Intron	2	86232676	86255018	22343	2	65055	ENST00000490915.5	-3747	ENSG00000068615	REEP1
chr2	87409507	87409898	-1.88782946085672	0.0214318925255367	0.32743105367282	peak20620	Distal Intergenic	2	87439842	87445756	5915	2	101928173	ENST00000629820.1	35858	NA	LINC01943
chr2	88240673	88241275	-1.58214717461963	0.0263609978553168	0.353729469775991	peak20690	Distal Intergenic	2	88182697	88183807	1111	1	55258	ENST00000496165.1	57976	ENSG00000144115	THNSL2
chr2	88738657	88739044	-1.93596644687858	0.0112498241595617	0.249759044480354	peak20724	Intron	2	88765807	88779565	13759	1	645784	ENST00000421951.5	-26763	ENSG00000230006	ANKRD36BP2
chr2	88955546	88956261	-1.38212252574263	0.0441600868770735	0.424681938414193	peak20738	Distal Intergenic	2	88811186	88861563	50378	2	105374855	ENST00000624935.3	-93983	NA	MALLP2
chr2	89040472	89040893	-1.56255555395687	0.0300217855944441	0.370834343423842	peak20741	5' UTR	2	88811186	88861563	50378	2	105374855	ENST00000624935.3	-178909	NA	MALLP2
chr2	90295403	90295755	-1.56560295653762	0.00181426341547508	0.0972415881107963	peak20796	Distal Intergenic	2	89622213	89640635	18423	2	101927050	ENST00000636037.1	-654768	NA	KMT2CP4
chr2	90390081	90390985	-0.825425181884695	0.0332052264003137	0.384490558206905	peak20803	Distal Intergenic	2	89622213	89640635	18423	2	101927050	ENST00000636037.1	-749446	NA	KMT2CP4
chr2	91547544	91548498	-0.743398931123475	0.00687543853867954	0.197220512950346	peak20815	Distal Intergenic	2	91636688	91655378	18691	2	654342	ENST00000608018.5	106880	ENSG00000143429	LSP1P4
chr2	91774434	91774807	-1.01377174700809	0.025229383172077	0.347985922197251	peak20840	Promoter (1-2kb)	2	91775944	91781169	5226	1	645367	ENST00000418938.2	-1137	NA	GGT8P
chr2	94291134	94291503	-1.49078149253395	0.0374101253503956	0.402046986234254	peak20901	Distal Intergenic	2	94198670	94208426	9757	2	728034	ENST00000688156.2	-82708	NA	BMS1P23
chr2	94897205	94898876	-0.666933532024656	0.0166184398410894	0.296794625703075	peak20918	Intron	2	94886861	94892756	5896	2	442028	ENST00000400783.4	-4449	ENSG00000259848	LOC442028
chr2	95022321	95022668	-1.10253462425681	0.0181456376602242	0.307343822191303	peak20928	Distal Intergenic	2	95025677	95044633	18957	1	4118	ENST00000489399.1	-3009	ENSG00000172005	MAL
chr2	95049244	95049618	-1.43363266276308	0.00202736905007029	0.103704646811289	peak20933	Exon	2	95025793	95053992	28200	1	4118	ENST00000354078.7	23451	ENSG00000172005	MAL
chr2	95348751	95349106	-1.25923530041839	0.00907556232344271	0.225242041763755	peak20968	Promoter (2-3kb)	2	95346728	95384049	37322	1	30818	ENST00000468529.1	2023	ENSG00000115041	KCNIP3
chr2	95772494	95772890	-1.28628487090184	0.0354193156201855	0.393927869262889	peak20995	Distal Intergenic	2	95807054	95814307	7254	2	150759	ENST00000668171.1	41417	NA	LINC00342
chr2	96083591	96084113	-1.37543517057887	0.00752880534318728	0.205585338595112	peak21018	Distal Intergenic	2	96112876	96116571	3696	2	151	ENST00000620793.2	32458	ENSG00000274286	ADRA2B
chr2	96101279	96102082	-0.611419868751193	0.0193971040248441	0.315494400957869	peak21021	Distal Intergenic	2	96112876	96116571	3696	2	151	ENST00000620793.2	14489	ENSG00000274286	ADRA2B
chr2	96222779	96223460	-1.90038297881427	0.00217877091556042	0.107497625016887	peak21036	Intron	2	96208945	96242604	33660	1	285033	ENST00000432267.3	13834	NA	STARD7-AS1
chr2	96413451	96414353	-1.0349212161106	0.0103048191639978	0.239819800316793	peak21056	Distal Intergenic	2	96364480	96373583	9104	1	23397	ENST00000435349.1	48971	ENSG00000121152	NCAPH
chr2	96501912	96502339	-1.16557769864062	0.0123978617962242	0.260995444135818	peak21067	Intron	2	96497646	96505345	7700	2	93082	ENST00000310865.7	3006	ENSG00000163121	NEURL3
chr2	96529627	96530003	-1.2304387270506	0.0042363081147337	0.154981392368134	peak21070	Promoter (2-3kb)	2	96527940	96532306	4367	2	105373496	ENST00000425578.1	2303	ENSG00000235480	LOC105373496
chr2	96549502	96550028	-1.11765374950524	0.00564757479655893	0.17961258440889	peak21072	Promoter (2-3kb)	2	96547390	96552634	5245	1	10865	ENST00000497920.1	2112	ENSG00000196843	ARID5A
chr2	96815503	96816847	-0.677333389048206	0.000761994734874493	0.0574046415005109	peak21106	Promoter (<=1kb)	2	96816245	96833911	17667	1	26505	ENST00000377060.7	0	ENSG00000168763	CNNM3
chr2	96884106	96884674	-0.868812636583465	0.00760112374199797	0.206641693574044	peak21115	Intron	2	96876026	96895142	19117	2	51252	ENST00000470789.5	10468	ENSG00000168754	FAM178B
chr2	96893600	96894185	-0.988817347900979	0.00413411655227652	0.152399153890555	peak21118	Promoter (<=1kb)	2	96876026	96895142	19117	2	51252	ENST00000470789.5	957	ENSG00000168754	FAM178B
chr2	96923975	96924530	-0.839293092309015	0.0232957980619546	0.336509060702147	peak21123	Intron	2	96921531	96950109	28579	2	51252	ENST00000478671.6	25579	ENSG00000168754	FAM178B
chr2	96928015	96928556	-0.963397852609613	0.0166791106584573	0.297222862799388	peak21125	Intron	2	96921531	96950109	28579	2	51252	ENST00000478671.6	21553	ENSG00000168754	FAM178B
chr2	97357457	97357915	-2.46267864566833	0.0119956666954166	0.257065943795873	peak21158	Distal Intergenic	2	97416224	97422988	6765	2	100506123	ENST00000618277.4	65073	NA	APPAT
chr2	97392232	97392639	-1.42545263960807	0.0261789081392413	0.352982242907772	peak21162	Distal Intergenic	2	97416224	97422988	6765	2	100506123	ENST00000618277.4	30349	NA	APPAT
chr2	97787887	97788671	-1.41445924137219	0.00775228457556989	0.208773924351531	peak21193	Intron	2	97792855	97796354	3500	2	23505	ENST00000409721.2	7683	ENSG00000075568	TMEM131
chr2	98390262	98390934	-1.18845586579192	0.01331000037727	0.269295771750724	peak21244	Intron	2	98379901	98389772	9872	1	1261	ENST00000393503.2	10361	ENSG00000144191	CNGA3
chr2	98537424	98538280	-0.862577067729791	0.0164888452320928	0.296058563590884	peak21260	Exon	2	98554425	98556122	1698	1	3631	ENST00000468638.1	-16145	ENSG00000040933	INPP4A
chr2	98989035	98989734	-1.12081915868432	0.0401808369770351	0.4111085899888	peak21299	Distal Intergenic	2	98846731	98936259	89529	2	343990	ENST00000420294.1	-52776	ENSG00000196872	CRACDL
chr2	99614841	99615363	-1.6060835104605	0.0404030939999113	0.411987666788961	peak21339	Intron	2	99550832	99593770	42939	2	3899	ENST00000445815.2	-21071	ENSG00000144218	AFF3
chr2	100612778	100613439	-1.52928229885676	0.00250927029041652	0.116077891987263	peak21378	Distal Intergenic	2	100607148	100611560	4413	1	105373507	ENST00000700776.1	5630	ENSG00000234988	LINC01849
chr2	100721837	100722268	-1.87863068595269	0.0104105200913095	0.241078229559847	peak21385	Exon	2	100739958	100747391	7434	1	105373508	ENST00000671633.1	-17690	ENSG00000286737	LOC105373508
chr2	100786156	100786949	-1.0590593497497	0.00582876867563033	0.181990767794897	peak21389	Distal Intergenic	2	100820139	100996829	176691	1	4862	ENST00000335681.10	-33190	ENSG00000170485	NPAS2
chr2	100924171	100924659	-0.984808147832456	0.0332453331529817	0.384613193440872	peak21404	Promoter (<=1kb)	2	100925146	100964176	39031	1	4862	ENST00000486017.5	-487	ENSG00000170485	NPAS2
chr2	101185258	101185854	-1.18900375713521	0.0209909640487142	0.325009978951658	peak21428	Intron	2	101151660	101155412	3753	1	100506286	ENST00000610202.2	33598	ENSG00000272902	TBC1D8-AS1
chr2	102119972	102120457	-1.94943922833157	0.0227530602080619	0.333194019349925	peak21515	Intron	2	102104569	102175817	71249	1	3554	ENST00000409329.5	15403	ENSG00000115594	IL1R1
chr2	103571460	103572018	-3.53670004236863	0.035632707099628	0.394531682185539	peak21563	Distal Intergenic	2	103856659	103865965	9307	2	107985927	ENST00000618581.4	293947	NA	LOC107985927
chr2	104687256	104687720	-1.9949368657805	0.0375250337588277	0.402068964234219	peak21576	Intron	2	104702650	104705813	3164	1	101927383	ENST00000667846.1	-14930	ENSG00000228528	LOC101927383
chr2	104867574	104867967	-2.65419421889606	0.0189302864350972	0.312435421934033	peak21587	Exon	2	104865497	104872452	6956	2	102682016	ENST00000433433.1	4485	ENSG00000229743	LINC01159
chr2	105219551	105220410	-2.25484331709311	0.00137534465986421	0.0825607015438627	peak21610	Distal Intergenic	2	105241743	105243467	1725	1	11250	ENST00000258456.3	-21333	ENSG00000135973	GPR45
chr2	105355846	105356381	-1.34107759075061	0.0028772461592155	0.125604666740469	peak21626	Distal Intergenic	2	105337540	105349211	11672	1	79074	ENST00000258457.7	18306	ENSG00000135974	C2orf49
chr2	105461081	105461484	-1.69345372156697	0.0190491947834532	0.313193522043688	peak21643	Distal Intergenic	2	105385897	105438513	52617	2	2274	ENST00000607522.1	-22568	ENSG00000115641	FHL2
chr2	105494266	105495182	-1.36880276671558	0.0118377277982876	0.255660089997987	peak21648	Distal Intergenic	2	105385897	105438513	52617	2	2274	ENST00000607522.1	-55753	ENSG00000115641	FHL2
chr2	105642490	105642812	-1.93183347201862	0.0340623540497168	0.387813212793393	peak21660	Distal Intergenic	2	105600703	105610487	9785	2	285000	ENST00000658366.1	-32003	NA	LINC02946
chr2	105824532	105824895	-2.08986671766745	0.0406748598748651	0.412833040295285	peak21674	Intron	2	105816558	105893176	76619	1	8440	ENST00000522586.5	7974	ENSG00000071051	NCK2
chr2	105919705	105920061	-1.54581019591929	0.0362055189389427	0.396651189020965	peak21683	Intron	2	105851782	105894272	42491	1	8440	ENST00000393349.2	67923	ENSG00000071051	NCK2
chr2	105999861	106000647	-1.20866148264663	0.040899212243947	0.413636090627801	peak21687	Distal Intergenic	2	106063246	106072401	9156	1	84417	ENST00000493478.5	-62599	ENSG00000119147	ECRG4
chr2	106178525	106179324	-0.881549845970772	0.048287085240877	0.436766447901908	peak21702	Intron	2	106158058	106166479	8422	2	80146	ENST00000474920.1	-12046	ENSG00000115652	UXS1
chr2	106689096	106689450	-4.6063749381148	0.0118202003860784	0.255381294796221	peak21727	Distal Intergenic	2	106801608	106830079	28472	2	84620	ENST00000361803.3	140629	ENSG00000144057	ST6GAL2
chr2	108429632	108429968	-1.59377994883523	0.042917639091683	0.419768550505398	peak21765	Distal Intergenic	2	108449107	108473979	24873	1	9648	ENST00000689620.1	-19139	ENSG00000135968	GCC2
chr2	108528421	108528888	-1.21125912770494	0.0385351332733244	0.405499000425748	peak21773	Intron	2	108533671	108684346	150676	1	3987	ENST00000695516.1	-4783	ENSG00000169756	LIMS1
chr2	108548516	108548907	-1.84265921229107	0.0439802389432476	0.424268950040939	peak21775	Intron	2	108534470	108687246	152777	1	3987	ENST00000544547.6	14046	ENSG00000169756	LIMS1
chr2	108573332	108573774	-1.84982159135648	0.00637840230049416	0.189792649761807	peak21777	Promoter (2-3kb)	2	108570704	108684247	113544	1	3987	ENST00000695518.1	2628	ENSG00000169756	LIMS1
chr2	108679879	108680739	-1.35535734875377	0.0120383852740207	0.257400292785514	peak21792	Promoter (1-2kb)	2	108676795	108678601	1807	2	106182118	ENST00000411710.1	-1278	ENSG00000228763	LIMS1-AS1
chr2	108689761	108690214	-1.34964336358372	0.0195792926672433	0.316802786593503	peak21795	Distal Intergenic	2	108676795	108678601	1807	2	106182118	ENST00000411710.1	-11160	ENSG00000228763	LIMS1-AS1
chr2	108922213	108923870	-0.697233997929534	0.00060727812619545	0.0499948121688261	peak21813	Exon	2	108856928	108885477	28550	1	165055	ENST00000608781.1	65285	ENSG00000163006	CCDC138
chr2	108950826	108951196	-1.30243719148806	0.0487243872558585	0.438040700920542	peak21818	Intron	2	108894471	108989220	94750	2	10913	ENST00000258443.7	38024	ENSG00000135960	EDAR
chr2	108989073	108989873	-1.09757976070302	0.0066467692010126	0.1935426720113	peak21821	Promoter (<=1kb)	2	108894471	108989220	94750	2	10913	ENST00000258443.7	0	ENSG00000135960	EDAR
chr2	109285088	109285598	-1.11759668670492	0.0315122577480594	0.377543976675742	peak21852	Intron	2	109313571	109313625	55	2	100423027	ENST00000583300.1	28027	ENSG00000265965	MIR4266
chr2	109297641	109298389	-0.836621563436394	0.0194255715202524	0.315709785713737	peak21854	Intron	2	109313571	109313625	55	2	100423027	ENST00000583300.1	15236	ENSG00000265965	MIR4266
chr2	109352834	109353685	-0.739597248983905	0.049464219023185	0.439971630085742	peak21861	Intron	2	109313571	109313625	55	2	100423027	ENST00000583300.1	-39209	ENSG00000265965	MIR4266
chr2	109373872	109375363	-0.79115045038007	0.0039622264872034	0.149246563415693	peak21862	Intron	2	109313571	109313625	55	2	100423027	ENST00000583300.1	-60247	ENSG00000265965	MIR4266
chr2	109402253	109403234	-1.04698295966983	0.00134514064713588	0.0817068277302929	peak21866	Intron	2	109313571	109313625	55	2	100423027	ENST00000583300.1	-88628	ENSG00000265965	MIR4266
chr2	110345474	110345896	-0.764316148250409	0.0471701073133503	0.433957912709384	peak21964	Exon	2	110321402	110348941	27540	1	105373551	ENST00000636301.2	24072	NA	LOC105373551
chr2	110598697	110599264	-1.40048006253166	0.0105844838186524	0.242915309949757	peak21987	Intron	2	110513963	110610819	96857	2	729540	ENST00000696447.1	11555	ENSG00000183054	RGPD6
chr2	110605156	110605902	-0.813236775211364	0.0362559686695738	0.396675496286083	peak21988	Intron	2	110513963	110610819	96857	2	729540	ENST00000696447.1	4917	ENSG00000183054	RGPD6
chr2	110816743	110817073	-1.54243249108097	0.0276908678759722	0.359835727306711	peak22010	Intron	2	110805319	110995909	190591	1	55289	ENST00000433706.5	11424	ENSG00000153093	ACOXL
chr2	110958911	110959312	-1.31866866473627	0.0147619491328886	0.281602513317328	peak22021	Intron	2	110963624	111101251	137628	1	55289	ENST00000443586.5	-4312	ENSG00000153093	ACOXL
chr2	111235849	111236706	-2.03603021657171	1.66212653417395e-06	0.000785541835824828	peak22046	Intron	2	111207776	111232182	24407	2	541471	ENST00000659806.1	-3667	ENSG00000172965	MIR4435-2HG
chr2	111576930	111577762	-0.971962435555758	0.00790108795940507	0.210857107194631	peak22090	Intron	2	111607841	111612518	4678	1	105373559	ENST00000426124.1	-30079	NA	LOC105373559
chr2	112086130	112086675	-3.02018647689923	0.00746872726914342	0.204828688074417	peak22160	Promoter (<=1kb)	2	112086024	112105910	19887	1	84910	ENST00000463427.5	106	ENSG00000153214	TMEM87B
chr2	112528807	112529159	-1.4797524391372	0.0384543466397045	0.405303780482919	peak22190	3' UTR	2	112522151	112532411	10261	1	150465	ENST00000460450.1	6656	ENSG00000114999	TTL
chr2	112994448	112995132	-1.54240519097988	0.0455636466284719	0.428870667740429	peak22242	Distal Intergenic	2	113005459	113008044	2586	1	27179	ENST00000259211.7	-10327	ENSG00000136694	IL36A
chr2	113292096	113292681	-1.4026136558498	0.0189494823627344	0.312565653843782	peak22279	Distal Intergenic	2	113215997	113278921	62925	2	7849	ENST00000681162.1	-13175	ENSG00000125618	PAX8
chr2	113541891	113542656	-1.81595186233168	0.0279442505823074	0.360876049753154	peak22303	Promoter (<=1kb)	2	113541937	113563298	21362	1	729468	ENST00000421970.2	0	NA	PGM5P4
chr2	113582099	113582728	-0.600857139386178	0.0401054244888774	0.410961153977415	peak22305	Promoter (<=1kb)	2	113582959	113583096	138	2	100302128	ENST00000408128.1	368	ENSG00000221055	MIR1302-3
chr2	113656184	113656886	-0.667804979916711	0.00646441540029367	0.19084578706327	peak22319	Distal Intergenic	2	113640408	113643389	2982	1	11159	ENST00000486403.1	15776	ENSG00000144134	RABL2A
chr2	113722180	113722566	-1.74515093857419	0.0336285405404665	0.386369988170855	peak22323	Promoter (<=1kb)	2	113705011	113723194	18184	2	80255	ENST00000469702.5	628	ENSG00000115084	SLC35F5
chr2	114007887	114008739	-1.24516722495733	0.0161218509844038	0.292897588649565	peak22342	Distal Intergenic	2	113979909	113983258	3350	1	440900	ENST00000420161.1	27978	ENSG00000234199	LINC01191
chr2	114243958	114244338	-3.66564848203944	0.00701707859512794	0.199310339643557	peak22354	Distal Intergenic	2	114442299	115499569	1057271	1	57628	ENST00000436732.5	-197961	ENSG00000175497	DPP10
chr2	117308674	117309100	-1.79591318501501	0.023900007676095	0.340084111628441	peak22378	Distal Intergenic	2	117814691	117832377	17687	1	8886	ENST00000263239.7	-505591	ENSG00000088205	DDX18
chr2	117778277	117778697	-2.20543599132649	2.98667436149583e-05	0.00650197440689579	peak22385	Intron	2	117814691	117832377	17687	1	8886	ENST00000263239.7	-35994	ENSG00000088205	DDX18
chr2	118710308	118711065	-1.61319647276211	0.00293661863537529	0.127282561231624	peak22438	Distal Intergenic	2	118843235	118844352	1118	2	2019	ENST00000546667.1	133287	ENSG00000163064	EN1
chr2	119076424	119077174	-1.17111912085938	0.0169191372459889	0.298684179629848	peak22454	Distal Intergenic	2	119156243	119158751	2509	2	165257	ENST00000272520.4	81577	ENSG00000144119	C1QL2
chr2	119178466	119178820	-1.16913101840561	0.0329540744156211	0.383301959233217	peak22466	Distal Intergenic	2	119156243	119158751	2509	2	165257	ENST00000272520.4	-19715	ENSG00000144119	C1QL2
chr2	119294200	119294859	-1.02458862789121	0.0477433366780478	0.435184208350838	peak22483	Distal Intergenic	2	119244454	119270714	26261	2	100874111	ENST00000654197.1	-23486	ENSG00000229867	STEAP3-AS1
chr2	119453832	119454318	-1.75805069955706	0.0121737173408908	0.258629026348298	peak22499	Intron	2	119439845	119441663	1819	2	6344	ENST00000494326.5	-12169	ENSG00000080293	SCTR
chr2	119680994	119681816	-1.00168247438094	0.00551217288356498	0.177594937852879	peak22524	Promoter (1-2kb)	2	119679203	119686507	7305	1	80775	ENST00000409951.1	1791	ENSG00000144120	TMEM177
chr2	120372843	120373152	-1.26114946773187	0.0101232254812166	0.237559980959483	peak22581	Distal Intergenic	2	120346136	120351803	5668	1	3625	ENST00000295228.4	26707	ENSG00000163083	INHBB
chr2	120430210	120430628	-1.55037286553968	0.0164642985228646	0.29593134091651	peak22588	Distal Intergenic	2	120464335	120466218	1884	2	84931	ENST00000622953.1	35590	ENSG00000280409	LINC01101
chr2	120465138	120465815	-1.09716302877883	0.0116909495419664	0.254597302320508	peak22593	Promoter (<=1kb)	2	120464335	120466218	1884	2	84931	ENST00000622953.1	403	ENSG00000280409	LINC01101
chr2	120499935	120500433	-0.956698541448939	0.0493464707109266	0.439935162393874	peak22598	Distal Intergenic	2	120464335	120466218	1884	2	84931	ENST00000622953.1	-33717	ENSG00000280409	LINC01101
chr2	120829854	120830220	-1.48100452777878	0.00567824953396715	0.179942602205064	peak22630	Intron	2	120797345	120975034	177690	1	2736	ENST00000433812.1	32509	ENSG00000074047	GLI2
chr2	120883705	120884091	-2.01154914732385	0.0212698430571242	0.326608952438438	peak22637	Intron	2	120797345	120975034	177690	1	2736	ENST00000433812.1	86360	ENSG00000074047	GLI2
chr2	121174590	121175002	-1.36155239262844	0.00589670536090748	0.183043930053304	peak22668	Distal Intergenic	2	121224164	121234274	10111	2	29842	ENST00000464621.1	59272	ENSG00000115112	TFCP2L1
chr2	121185465	121186620	-0.674549245184697	0.00914058126654799	0.226319504889857	peak22671	Distal Intergenic	2	121224164	121234274	10111	2	29842	ENST00000464621.1	47654	ENSG00000115112	TFCP2L1
chr2	121260132	121260937	-1.08275009658066	0.0113815594550981	0.25137587096801	peak22679	Intron	2	121216587	121285202	68616	2	29842	ENST00000263707.6	24265	ENSG00000115112	TFCP2L1
chr2	121351837	121352152	-1.19549026694915	0.0327410129493383	0.382641055565602	peak22692	Intron	2	121364119	121388076	23958	2	23332	ENST00000472776.1	35924	ENSG00000074054	CLASP1
chr2	121402135	121402926	-1.03921304099092	0.028724910256235	0.364749631634726	peak22695	Exon	2	121364119	121388076	23958	2	23332	ENST00000472776.1	-14059	ENSG00000074054	CLASP1
chr2	121501362	121502244	-1.04785701035315	0.0168196553444935	0.29815795748365	peak22699	Promoter (<=1kb)	2	121337776	121503220	165445	2	23332	ENST00000452274.7	976	ENSG00000074054	CLASP1
chr2	121504518	121505456	-0.858073148844157	0.00288460790705908	0.125793625625213	peak22700	Promoter (<=1kb)	2	121460015	121505093	45079	2	23332	ENST00000418989.5	0	ENSG00000074054	CLASP1
chr2	121902182	121902717	-1.3687425557733	0.030166870131764	0.371794883524051	peak22734	Promoter (<=1kb)	2	121902501	122887691	985191	1	105373595	ENST00000657880.1	0	NA	LOC105373595
chr2	121992784	121993149	-1.3622698496453	0.030638935238953	0.373510795659837	peak22742	Intron	2	121902501	122887691	985191	1	105373595	ENST00000657880.1	90283	NA	LOC105373595
chr2	122231886	122232461	-2.92660284037605	0.00873182358776484	0.220538370813573	peak22753	Intron	2	122503366	122505118	1753	2	105373593	ENST00000654765.1	272657	NA	LOC105373593
chr2	127041276	127041690	-1.46929538572451	0.0406790600375009	0.412833040295285	peak22813	Distal Intergenic	2	127048033	127056491	8459	2	274	ENST00000462958.5	14801	ENSG00000136717	BIN1
chr2	127174317	127174728	-1.65860935782344	0.0035151888835665	0.13960357632947	peak22836	Distal Intergenic	2	127184120	127205767	21648	2	339761	ENST00000335247.11	31039	ENSG00000186684	CYP27C1
chr2	127551507	127551924	-2.47005813349273	0.00333479465789717	0.136021411707546	peak22868	Intron	2	127535802	127637728	101927	1	4648	ENST00000428314.5	15705	ENSG00000169994	MYO7B
chr2	127577467	127577865	-2.27851717297555	0.000193305734852716	0.0233044392714481	peak22871	Intron	2	127535802	127637728	101927	1	4648	ENST00000428314.5	41665	ENSG00000169994	MYO7B
chr2	127630302	127631970	-0.666243871346517	0.00106140487368204	0.0702046532218873	peak22879	Promoter (2-3kb)	2	127634226	127637696	3471	1	4648	ENST00000494959.1	-2256	ENSG00000169994	MYO7B
chr2	127653850	127654610	-0.77072018786253	0.0339744429114385	0.387508051594426	peak22883	Promoter (1-2kb)	2	127638425	127656085	17661	2	55679	ENST00000469300.6	1475	ENSG00000072163	LIMS2
chr2	127991235	127991603	-2.13534279980598	0.0261625047397483	0.352978285800147	peak22914	Intron	2	127941218	128027293	86076	2	79595	ENST00000259235.7	35690	ENSG00000136715	SAP130
chr2	128063231	128063635	-1.21732563910642	0.0198054858869362	0.318203319347956	peak22922	Distal Intergenic	2	128091200	128108054	16855	1	56886	ENST00000430075.5	-27565	ENSG00000136731	UGGT1
chr2	128196006	128196556	-0.987982294989775	0.0476462110132422	0.43497259404291	peak22936	Distal Intergenic	2	128187237	128189984	2748	1	56886	ENST00000465836.1	8769	ENSG00000136731	UGGT1
chr2	128282200	128282796	-0.709197037336811	0.0313034681673302	0.376401741365171	peak22946	Intron	2	128268690	128290196	21507	2	9394	ENST00000463963.1	7400	ENSG00000136720	HS6ST1
chr2	128497677	128498046	-1.67042044525753	0.0391717890426863	0.407665018173714	peak22972	Distal Intergenic	2	128265480	128318868	53389	2	9394	ENST00000259241.7	-178809	ENSG00000136720	HS6ST1
chr2	128629505	128629974	-2.24994706086348	0.0488231248395852	0.43824290623106	peak22985	Distal Intergenic	2	128265480	128318868	53389	2	9394	ENST00000259241.7	-310637	ENSG00000136720	HS6ST1
chr2	128808845	128809330	-2.1418533110883	0.00113104270102365	0.073482883395371	peak23003	Distal Intergenic	2	129242173	129273848	31676	2	151121	ENST00000375987.3	464518	ENSG00000204460	LINC01854
chr2	129069218	129070139	-0.854972753868471	0.0477913506197164	0.435201713711263	peak23023	Intron	2	129242173	129273848	31676	2	151121	ENST00000375987.3	203709	ENSG00000204460	LINC01854
chr2	129090686	129091503	-1.13757170173379	0.0230984821441079	0.335592646758647	peak23024	Distal Intergenic	2	129242173	129273848	31676	2	151121	ENST00000375987.3	182345	ENSG00000204460	LINC01854
chr2	129104377	129104969	-1.33067938760707	0.0187789270454943	0.311499461296223	peak23025	Distal Intergenic	2	129242173	129273848	31676	2	151121	ENST00000375987.3	168879	ENSG00000204460	LINC01854
chr2	129374158	129374769	-1.58030162001166	0.00503510148626149	0.170213515356056	peak23045	Distal Intergenic	2	129242173	129273848	31676	2	151121	ENST00000375987.3	-100310	ENSG00000204460	LINC01854
chr2	129901815	129902436	-1.2675873869505	0.0104639860593186	0.241256324589602	peak23075	Intron	2	129923177	129946703	23527	1	101927924	ENST00000450840.1	-20741	ENSG00000237574	LINC01856
chr2	130189907	130190352	-1.03446469884635	0.0312277495341141	0.376157223725751	peak23102	Intron	2	130151409	130182750	31342	2	55627	ENST00000409031.5	-7157	ENSG00000136699	SMPD4
chr2	130327736	130328790	-0.73682437606854	0.0150505150022193	0.284230963362153	peak23114	Distal Intergenic	2	130338247	130342135	3889	2	84317	ENST00000465315.1	13345	ENSG00000136710	CCDC115
chr2	130539441	130540199	-0.832674220820936	0.0190442866439319	0.313193522043688	peak23132	Exon	2	130539839	130549085	9247	2	646743	ENST00000647914.1	8886	ENSG00000184761	PRSS40B
chr2	130639025	130639354	-1.7592569081308	0.0084327658488878	0.217083523956308	peak23142	Intron	2	130611440	130658037	46598	1	653781	ENST00000409602.2	27585	ENSG00000222038	POTEJ
chr2	130666587	130666959	-1.538357274734	0.0182709268827064	0.308339834575195	peak23145	Distal Intergenic	2	130680050	130685863	5814	1	100132708	ENST00000438109.5	-13091	ENSG00000214081	CYP4F30P
chr2	130692694	130693327	-1.13327822560111	0.0471753705774279	0.433957912709384	peak23149	Exon	2	130681228	130691691	10464	1	100132708	ENST00000450440.1	11466	ENSG00000214081	CYP4F30P
chr2	130728542	130729677	-0.698163904946981	0.0472100634238296	0.433957912709384	peak23154	Promoter (<=1kb)	2	130729070	130730336	1267	1	344561	ENST00000309926.4	0	ENSG00000173302	GPR148
chr2	130740705	130741058	-1.83928929737925	0.0219994532801072	0.330115179220004	peak23155	Distal Intergenic	2	130729070	130730336	1267	1	344561	ENST00000309926.4	11635	ENSG00000173302	GPR148
chr2	131004936	131006079	-0.741918195027245	0.0235206058224531	0.337435158528865	peak23190	Intron	2	131011683	131046189	34507	1	50649	ENST00000355771.7	-5604	ENSG00000136002	ARHGEF4
chr2	131016509	131017611	-1.16966408061777	9.32259212505099e-05	0.0140846706725713	peak23191	Intron	2	131011683	131046189	34507	1	50649	ENST00000355771.7	4826	ENSG00000136002	ARHGEF4
chr2	131180986	131181611	-1.38974568653434	0.00563626347001314	0.179493729746606	peak23208	Exon	2	131209536	131265278	55743	1	445582	ENST00000683005.1	-27925	ENSG00000188219	POTEE
chr2	131534478	131534884	-1.08976895293193	0.00940688221390026	0.229199955107845	peak23240	Distal Intergenic	2	131529181	131532941	3761	1	90557	ENST00000434330.1	5297	ENSG00000163040	CCDC74A
chr2	131796438	131797123	-1.00086244112073	0.0147979027434976	0.281865314505722	peak23259	Promoter (<=1kb)	2	131795136	131796178	1043	2	408029	ENST00000668677.1	-260	ENSG00000186825	CDRT15P3
chr2	133980754	133981185	-2.00016759633652	0.0257648520629435	0.350821145380079	peak23360	Distal Intergenic	2	134119983	134254606	134624	1	4249	ENST00000481801.5	-138798	ENSG00000152127	MGAT5
chr2	134362110	134362421	-2.14620259216424	0.0197712366624102	0.317840017076968	peak23381	Exon	2	134455760	134459274	3515	2	81615	ENST00000467316.1	96853	ENSG00000152128	TMEM163
chr2	134991989	134992356	-2.52734543079787	0.0200326788613666	0.319688407722513	peak23417	Intron	2	134980192	134987041	6850	2	80122	ENST00000437365.2	-4948	ENSG00000176601	MAP3K19
chr2	135231763	135232535	-1.30199263256563	0.0271900739851784	0.357871482928388	peak23435	Promoter (<=1kb)	2	135136917	135230948	94032	2	84083	ENST00000619650.4	-815	ENSG00000121988	ZRANB3
chr2	135841734	135842167	-1.60852489997168	0.0124207458693934	0.261206788550679	peak23468	Intron	2	135787850	135837184	49335	2	3938	ENST00000264162.7	-4550	ENSG00000115850	LCT
chr2	135864364	135864814	-1.77501206504884	0.0410413949660607	0.414182924556146	peak23471	Promoter (<=1kb)	2	135844608	135865051	20444	2	4175	ENST00000492091.1	237	ENSG00000076003	MCM6
chr2	137116675	137117131	-2.33978373655551	0.0309960778567514	0.375262470254191	peak23529	Intron	2	137155960	137170915	14956	1	80731	ENST00000485379.1	-38829	ENSG00000144229	THSD7B
chr2	137506807	137507321	-1.5167594536914	0.0211000646553248	0.32564958600595	peak23546	Intron	2	137642243	137655640	13398	1	80731	ENST00000480352.1	-134922	ENSG00000144229	THSD7B
chr2	137508739	137509177	-0.953941382649493	0.0275212770685937	0.35919922022642	peak23547	Intron	2	137642243	137655640	13398	1	80731	ENST00000480352.1	-133066	ENSG00000144229	THSD7B
chr2	137988637	137989135	-2.03864961819645	0.0368593116139118	0.399848327602471	peak23556	Exon	2	137964514	137988735	24222	1	3176	ENST00000480534.1	24123	ENSG00000150540	HNMT
chr2	137992137	137992553	-1.48360465341838	0.0276993461363473	0.359847178113592	peak23557	Intron	2	137964514	137988735	24222	1	3176	ENST00000480534.1	27623	ENSG00000150540	HNMT
chr2	138237775	138238185	-2.21319168126239	0.0168704040484739	0.298449689163481	peak23566	Distal Intergenic	2	138101878	138107178	5301	1	105373635	ENST00000446520.2	135897	NA	LINC01832
chr2	142857167	142857995	-1.04757524762298	0.0380498788678439	0.403913421222201	peak23643	Distal Intergenic	2	142877657	142990052	112396	1	8942	ENST00000375773.6	-19662	ENSG00000115919	KYNU
chr2	146402829	146403700	-1.30451137673176	0.0174473835838496	0.303003990847368	peak23689	Distal Intergenic	2	146587506	146589310	1805	1	728773	ENST00000471997.1	-183806	NA	PABPC1P2
chr2	148474256	148474585	-2.60570645142664	0.024475971533065	0.343482461507091	peak23738	Intron	2	148469508	148513422	43915	1	55777	ENST00000628572.2	4748	ENSG00000204406	MBD5
chr2	148875213	148875528	-2.06329435204545	0.030275086495132	0.372150365925168	peak23764	Promoter (<=1kb)	2	148875227	148932049	56823	1	3800	ENST00000679018.1	0	ENSG00000168280	KIF5C
chr2	148940621	148941233	-1.76429663024746	0.0128817993377419	0.265436498768725	peak23768	Intron	2	148947297	148962079	14783	1	3800	ENST00000450621.5	-6064	ENSG00000168280	KIF5C
chr2	148982161	148982516	-2.36551764408505	0.0373585274392861	0.401886634682928	peak23771	Promoter (<=1kb)	2	148983281	148998816	15536	1	3800	ENST00000676852.1	-765	ENSG00000168280	KIF5C
chr2	150212871	150213275	-5.52496856802881	0.00154166018124922	0.0887990911412811	peak23837	Intron	2	150171423	150301080	129658	1	105373684	ENST00000437118.1	41448	NA	LINC01818
chr2	151383797	151384095	-1.70929656254982	0.0414396574765803	0.415263919672027	peak23879	Distal Intergenic	2	151368334	151368411	78	2	100616418	ENST00000637203.1	-15386	ENSG00000283569	MIR4773-2
chr2	151945053	151945617	-1.05657668077382	0.0200254176225094	0.319634028013587	peak23901	Intron	2	151839028	151971748	132721	2	785	ENST00000637956.1	26131	ENSG00000182389	CACNB4
chr2	151970262	151970597	-1.79748270188638	0.0270621839054127	0.357112503945038	peak23902	Promoter (1-2kb)	2	151839028	151971748	132721	2	785	ENST00000637956.1	1151	ENSG00000182389	CACNB4
chr2	152440223	152440935	-0.929731938507054	0.0406199626329696	0.41263284791307	peak23944	Intron	2	152335174	152649826	314653	1	114793	ENST00000288670.14	105049	ENSG00000157827	FMNL2
chr2	152747602	152748052	-1.60765330914448	0.028614010137199	0.364233140880114	peak23977	Intron	2	152732187	152760662	28476	1	151188	ENST00000495469.6	15415	ENSG00000177917	ARL6IP6
chr2	153196485	153196974	-1.26467671986957	0.0157036678523304	0.2897809898869	peak23985	Intron	2	153337705	153357422	19718	1	107985951	ENST00000429916.1	-140731	NA	LINC01850
chr2	153467438	153467812	-4.77807036565853	0.0401589330610318	0.411071444304088	peak23991	Intron	2	153477338	153478762	1425	2	56475	ENST00000325926.4	10950	ENSG00000177519	RPRM
chr2	153498577	153499047	-1.50027647287527	0.0417426528468715	0.415919807184602	peak23993	Intron	2	153477338	153478762	1425	2	56475	ENST00000325926.4	-19815	ENSG00000177519	RPRM
chr2	156979214	156979592	-2.22194658727165	0.0397557216570197	0.409770999588939	peak24056	Distal Intergenic	2	157033837	157049716	15880	1	105373709	ENST00000653962.1	-54245	NA	LOC105373709
chr2	157784350	157784978	-1.70645974346047	0.000214594457916614	0.0250869843836599	peak24077	Intron	2	157778150	157790237	12088	2	90	ENST00000487456.1	5259	ENSG00000115170	ACVR1
chr2	157867381	157868042	-1.4898237899928	0.0244795044006566	0.343482461507091	peak24083	Intron	2	157736251	157875065	138815	2	90	ENST00000682025.1	7023	ENSG00000115170	ACVR1
chr2	157896896	157897542	-1.68799521546273	0.0482784786068765	0.436766447901908	peak24086	Intron	2	157876702	158136154	259453	1	151531	ENST00000605860.5	20194	ENSG00000007001	UPP2
chr2	159393286	159394458	-1.36248027519522	0.0278337001017764	0.360606502336	peak24204	Promoter (1-2kb)	2	159385292	159392207	6916	2	29994	ENST00000485917.1	-1079	ENSG00000123636	BAZ2B
chr2	159636127	159636564	-1.35270832614482	0.0268200194881139	0.355748571700691	peak24218	Distal Intergenic	2	159318979	159616569	297591	2	29994	ENST00000392782.5	-19558	ENSG00000123636	BAZ2B
chr2	159890032	159890479	-3.48167599193679	0.0060614936983259	0.185384034869873	peak24237	Exon	2	159902549	159904649	2101	2	4065	ENST00000471164.1	14170	ENSG00000054219	LY75
chr2	160024158	160024793	-1.26408047155523	0.0380656402352708	0.403913421222201	peak24249	Intron	2	159945815	160062610	116796	2	22925	ENST00000392771.1	37817	ENSG00000153246	PLA2R1
chr2	160060767	160061101	-1.71182722023824	0.0406972165347524	0.412888992427559	peak24252	Promoter (1-2kb)	2	159945815	160062610	116796	2	22925	ENST00000392771.1	1509	ENSG00000153246	PLA2R1
chr2	160695744	160696250	-1.12072480683323	0.0444498984072655	0.425410179307268	peak24301	Distal Intergenic	2	160272151	160493807	221657	2	5937	ENST00000348849.8	-201937	ENSG00000153250	RBMS1
chr2	161030436	161031301	-1.10369081182878	0.00246125292177639	0.114867888231915	peak24316	Distal Intergenic	2	161136908	161236187	99280	1	10010	ENST00000259075.6	-105607	ENSG00000136560	TANK
chr2	161345946	161346305	-1.94980132883842	0.0171561740518503	0.300644426678453	peak24336	Intron	2	161381360	161411715	30356	1	10213	ENST00000477232.5	-35055	ENSG00000115233	PSMD14
chr2	164514504	164515390	-0.762846246129649	0.0193162918491959	0.315120422578469	peak24397	Intron	2	164492822	164497052	4231	2	2888	ENST00000497306.1	-17452	ENSG00000115290	GRB14
chr2	164994749	164995147	-1.17048189340655	0.0343349485942961	0.389264736021187	peak24419	Intron	2	164896186	164955525	59340	2	151258	ENST00000303735.8	-39224	ENSG00000169507	SLC38A11
chr2	168166998	168167622	-1.66939684978512	0.000236122657843157	0.0269207418155518	peak24486	Exon	2	167954020	168113106	159087	2	27347	ENST00000487143.5	-53892	ENSG00000198648	STK39
chr2	168184974	168185329	-2.50063053446558	0.00899617940045081	0.224110108455111	peak24488	Intron	2	167954024	168247435	293412	2	27347	ENST00000697205.1	62106	ENSG00000198648	STK39
chr2	168614237	168615083	-1.37950837761666	0.00511412775880135	0.171734273587911	peak24517	Intron	2	168582943	168583018	76	1	100616356	ENST00000583305.1	31294	ENSG00000265694	MIR4774
chr2	168724173	168724519	-1.45612901562196	0.0490159875058455	0.438855522419159	peak24520	Intron	2	168771951	168784056	12106	2	100861402	ENST00000669918.1	59537	ENSG00000227617	CERS6-AS1
chr2	168889850	168890573	-0.718912506995423	0.0328749010337274	0.38302854609794	peak24530	Promoter (<=1kb)	2	168870891	168890430	19540	2	57405	ENST00000282074.7	0	ENSG00000152253	SPC25
chr2	168991988	168993368	-1.18949716317852	0.00278299168813198	0.123142742643145	peak24536	Intron	2	168923383	168972032	48650	2	8647	ENST00000439188.1	-19956	ENSG00000073734	ABCB11
chr2	169543954	169544525	-1.58929959099243	0.0367497177862977	0.399205275817787	peak24562	Intron	2	169529793	169540124	10332	2	79675	ENST00000495505.5	-3830	ENSG00000138399	FASTKD1
chr2	169714018	169714621	-0.828228995645868	0.0303452935237785	0.372453137463246	peak24573	Intron	2	169697393	169749759	52367	1	100526832	ENST00000602521.1	16625	ENSG00000213160	PHOSPHO2-KLHL23
chr2	169739547	169740365	-0.944916779700729	0.0453835741965083	0.428402417190785	peak24575	Promoter (<=1kb)	2	169740997	169749500	8504	1	100526832	ENST00000494387.1	-632	ENSG00000213160	PHOSPHO2-KLHL23
chr2	169777365	169777713	-2.03051448252182	0.0304423443143462	0.372802980309607	peak24576	Distal Intergenic	2	169791933	169807071	15139	1	6741	ENST00000422006.5	-14220	ENSG00000138385	SSB
chr2	169841657	169842743	-0.946997865554047	0.00293432762470134	0.127282561231624	peak24582	Intron	2	169827454	170084131	256678	1	130507	ENST00000272793.11	14203	ENSG00000144357	UBR3
chr2	170896352	170896694	-2.13693711893142	0.0206555789929537	0.322979737242352	peak24634	Intron	2	170928464	170956514	28051	1	26003	ENST00000471559.5	-31770	ENSG00000115806	GORASP2
chr2	171950530	171951023	-2.18808620053171	0.00182307891448926	0.0973993854711367	peak24717	Intron	2	171964833	171980855	16023	1	8520	ENST00000392584.2	-13810	ENSG00000128708	HAT1
chr2	172196716	172197296	-0.700506230784098	0.0369915914066946	0.400354270999019	peak24742	Intron	2	172234230	172237223	2994	1	107985960	ENST00000662764.1	-36934	NA	LOC107985960
chr2	172204673	172205115	-1.35036658743931	0.019485426183734	0.316094161288978	peak24743	Intron	2	172234230	172237223	2994	1	107985960	ENST00000662764.1	-29115	NA	LOC107985960
chr2	172408190	172408811	-1.36404797125849	0.00045934141328858	0.0419596745739002	peak24764	Distal Intergenic	2	172427354	172474977	47624	1	3655	ENST00000412899.5	-18543	ENSG00000091409	ITGA6
chr2	172726581	172727343	-1.11534368210965	0.0251727503735987	0.347580492860427	peak24795	Exon	2	172677148	172734369	57222	2	91149	ENST00000455435.1	7026	ENSG00000228016	RAPGEF4-AS1
chr2	173236075	173236776	-1.12453905927643	0.0346884274445977	0.390483338390315	peak24843	Intron	2	173166446	173207612	41167	2	339751	ENST00000419609.5	-28463	ENSG00000238133	MAP3K20-AS1
chr2	173327479	173327928	-2.03369839515903	0.037912187970098	0.403501232473706	peak24853	Distal Intergenic	2	173354820	173368904	14085	1	83879	ENST00000347703.7	-26892	ENSG00000144354	CDCA7
chr2	173422776	173423128	-2.23757423418452	0.00626605843239866	0.188615067170262	peak24859	Distal Intergenic	2	173364940	173368925	3986	1	83879	ENST00000695918.1	57836	ENSG00000144354	CDCA7
chr2	173898468	173899057	-1.90755624654875	0.00636268393755916	0.189523541153784	peak24890	Intron	2	173908532	173916832	8301	2	6670	ENST00000465379.1	17775	ENSG00000172845	SP3
chr2	174678742	174679259	-1.61245967934844	0.0390337444071208	0.407341672527642	peak24953	Intron	2	174673267	174682847	9581	2	7456	ENST00000469002.1	3588	ENSG00000115935	WIPF1
chr2	175256735	175257366	-1.53525371358192	0.00407634781582635	0.151311951247256	peak24979	Promoter (<=1kb)	2	175257362	175463180	205819	1	105373752	ENST00000653625.1	0	NA	LOC105373752
chr2	176435757	176436080	-3.52390946126942	0.0411757702564017	0.414518846133873	peak25003	Distal Intergenic	2	176495255	176655967	160713	1	102724224	ENST00000652995.1	-59175	ENSG00000224577	LINC01117
chr2	176491244	176491718	-1.00649566493425	0.0410949987530267	0.414314212844496	peak25007	Distal Intergenic	2	176495255	176655967	160713	1	102724224	ENST00000652995.1	-3537	ENSG00000224577	LINC01117
chr2	176787669	176788395	-2.10375268878322	0.0170848575698724	0.299993325398336	peak25013	Intron	2	176753401	176766398	12998	2	101929963	ENST00000652997.1	-21271	NA	LOC101929963
chr2	176806298	176806963	-4.1459996851335	0.00360079048410396	0.141178050351348	peak25014	Exon	2	176753400	176819250	65851	2	101929963	ENST00000428283.5	12287	NA	LOC101929963
chr2	177322510	177322979	-1.01239595384478	0.0132289935123724	0.268474201501426	peak25045	Promoter (<=1kb)	2	177283522	177323266	39745	2	100130691	ENST00000699442.1	287	ENSG00000213963	LOC100130691
chr2	177634630	177635116	-2.20982575544806	0.0218830141412665	0.329695718788714	peak25072	Intron	2	177612999	177618742	5744	2	92104	ENST00000355689.6	-15888	ENSG00000197557	TTC30A
chr2	178548581	178549171	-1.59433377925666	0.0162464377129767	0.293965184652331	peak25107	Exon	2	178541747	178597681	55935	1	100506866	ENST00000590932.5	6834	ENSG00000237298	TTN-AS1
chr2	178793882	178794340	-2.8945130245174	0.0222534907370652	0.331349503446687	peak25110	Promoter (<=1kb)	2	178786089	178794954	8866	2	7273	ENST00000436599.1	614	ENSG00000155657	TTN
chr2	179135698	179136070	-2.52869080818151	0.0129104217857548	0.265624972307209	peak25117	Intron	2	179121794	179146459	24666	2	91404	ENST00000426988.1	10389	ENSG00000187231	SESTD1
chr2	180635872	180636309	-1.66558748780076	0.0103148955254162	0.239986966903887	peak25143	Intron	2	180692104	180916939	224836	1	101669767	ENST00000629145.1	-55795	ENSG00000281131	SCHLAP1
chr2	181420705	181421066	-2.2189188660014	0.0326233170910937	0.382134176125565	peak25170	Distal Intergenic	2	181457202	181459391	2190	1	3676	ENST00000476089.1	-36136	ENSG00000115232	ITGA4
chr2	181677945	181678425	-1.75054104977701	0.0413367147590188	0.414860161003651	peak25173	Promoter (2-3kb)	2	181535041	181680490	145450	2	375298	ENST00000684145.1	2065	ENSG00000188452	CERKL
chr2	183171439	183172679	-0.727452133456671	0.047635170967464	0.434964770671717	peak25237	Distal Intergenic	2	183178806	183215414	36609	1	105373774	ENST00000661621.1	-6127	NA	NA
chr2	184050259	184050608	-2.67935152388479	0.0124442258184562	0.261473754065388	peak25256	Exon	2	184049467	184187573	138107	2	105373775	ENST00000652637.1	136965	NA	NA
chr2	186805563	186806621	-0.922130573645915	0.0347467013432591	0.390754934969102	peak25315	Distal Intergenic	2	186827475	186849170	21696	2	151112	ENST00000295131.3	42549	ENSG00000163012	ZSWIM2
chr2	189287982	189288607	-1.59540512818816	0.0226119975820216	0.333011047841692	peak25378	Distal Intergenic	2	189085170	189225312	140143	2	1290	ENST00000649966.1	-62670	ENSG00000204262	COL5A2
chr2	189293215	189293644	-1.86272041640482	0.0247237451761549	0.344797557577805	peak25379	Distal Intergenic	2	189085170	189225312	140143	2	1290	ENST00000649966.1	-67903	ENSG00000204262	COL5A2
chr2	189365812	189366151	-1.95921798568499	0.0464772061751776	0.431970447798496	peak25382	Distal Intergenic	2	189441446	189475546	34101	1	84128	ENST00000436347.5	-75295	ENSG00000115368	WDR75
chr2	191041614	191042149	-1.37629717751215	0.00223347886507349	0.109160954468159	peak25490	Promoter (<=1kb)	2	191036178	191041683	5506	2	6775	ENST00000470708.1	0	ENSG00000138378	STAT4
chr2	191202086	191202733	-0.981134993240997	0.0339157342686561	0.38723376177808	peak25504	Distal Intergenic	2	191245185	191346274	101090	1	4430	ENST00000418908.5	-42452	ENSG00000128641	MYO1B
chr2	191338896	191339253	-1.82920577166634	0.032061569120999	0.379888249824149	peak25517	Intron	2	191369564	191387284	17721	1	4430	ENST00000634375.1	-30311	ENSG00000128641	MYO1B
chr2	191500330	191501310	-1.55335411879084	0.000383257552578704	0.0373326163385928	peak25534	Distal Intergenic	2	191411065	191416511	5447	1	4430	ENST00000427152.1	89265	ENSG00000128641	MYO1B
chr2	192164004	192164341	-3.37008340228375	0.0116558927103175	0.254115005130298	peak25565	Intron	2	192176743	192194524	17782	2	23671	ENST00000409056.3	30183	ENSG00000144339	TMEFF2
chr2	194504742	194505042	-2.02969656483021	0.0460268471534935	0.430421985103533	peak25598	Intron	2	194368850	194442422	73573	1	101927406	ENST00000654688.1	135892	ENSG00000225539	LINC01821
chr2	195629471	195629813	-1.99044468443335	0.039424373462841	0.408443107708613	peak25620	Intron	2	195656747	195737702	80956	1	57181	ENST00000409086.7	-26934	ENSG00000196950	SLC39A10
chr2	195953696	195954083	-2.53819142637443	0.0247937405178393	0.345185029362924	peak25630	Intron	2	195892479	195905762	13284	2	56171	ENST00000475293.1	-47934	ENSG00000118997	DNAH7
chr2	196140049	196140380	-2.58124528084106	0.0292586729878017	0.367631850145484	peak25637	Intron	2	196163364	196171000	7637	2	9262	ENST00000449152.1	30620	ENSG00000081320	STK17B
chr2	197235127	197235601	-1.99194855503983	0.0311673054796035	0.37594166870804	peak25691	Intron	2	196994526	197198038	203513	2	91526	ENST00000328737.6	-37089	ENSG00000065413	ANKRD44
chr2	198154855	198155264	-2.83991727915051	0.0409114067819876	0.413636090627801	peak25732	Intron	2	198083749	198149884	66136	1	5334	ENST00000437704.3	71106	ENSG00000115896	PLCL1
chr2	199480947	199481313	-1.72209986402807	0.0253391344500433	0.348687930030223	peak25757	Distal Intergenic	2	199272150	199471266	199117	2	23314	ENST00000457245.5	-9681	ENSG00000119042	SATB2
chr2	199594536	199595230	-1.11258616684719	0.03318063667802	0.384399423929922	peak25760	Distal Intergenic	2	199608062	199659102	51041	1	101927641	ENST00000656508.2	-12832	ENSG00000238217	LINC01877
chr2	200119391	200120443	-1.292505726329	0.0485511359436809	0.437468133193319	peak25782	Distal Intergenic	2	199959266	199963836	4571	1	79568	ENST00000469156.1	160125	ENSG00000162972	MAIP1
chr2	200175076	200176117	-1.10942074528356	0.0190426551472633	0.313193522043688	peak25786	Distal Intergenic	2	200305881	200419333	113453	1	26010	ENST00000439084.5	-129764	ENSG00000196141	SPATS2L
chr2	200209021	200209511	-1.33583345301824	0.0372204762501604	0.401273356970843	peak25790	Distal Intergenic	2	200305881	200419333	113453	1	26010	ENST00000439084.5	-96370	ENSG00000196141	SPATS2L
chr2	200222441	200222802	-2.32118764998705	0.0396623046663859	0.409246795682824	peak25791	Distal Intergenic	2	200305881	200419333	113453	1	26010	ENST00000439084.5	-83079	ENSG00000196141	SPATS2L
chr2	200278698	200279208	-1.40412486822397	0.00133564355665356	0.0814880112845122	peak25796	Distal Intergenic	2	200305881	200419333	113453	1	26010	ENST00000439084.5	-26673	ENSG00000196141	SPATS2L
chr2	200479344	200480722	-0.86496640203779	0.00325664831508407	0.134286755914579	peak25813	Promoter (1-2kb)	2	200393953	200478018	84066	2	101927741	ENST00000654840.1	-1326	NA	LOC101927741
chr2	200662758	200663581	-0.767436491186159	0.0441491995880773	0.424681938414193	peak25830	Promoter (<=1kb)	2	200662907	200677064	14158	1	316	ENST00000439380.1	0	ENSG00000138356	AOX1
chr2	201088075	201088471	-2.13491771467015	0.0417097185256897	0.415861286036248	peak25867	Distal Intergenic	2	201072052	201085745	13694	1	4709	ENST00000684420.1	16023	ENSG00000119013	NDUFB3
chr2	201095409	201096194	-1.01517523266279	0.0272842374397912	0.357991578483815	peak25868	Distal Intergenic	2	201116154	201164162	48009	1	8837	ENST00000443227.5	-19960	ENSG00000003402	CFLAR
chr2	201558747	201559554	-1.02058335064974	0.0389587023432975	0.407153169257393	peak25901	Intron	2	201487801	201511827	24027	2	151254	ENST00000482942.1	-46920	ENSG00000155754	C2CD6
chr2	202070622	202070921	-4.29482853157089	0.0176856049416084	0.304304864796337	peak25932	Promoter (2-3kb)	2	202073255	202205188	131934	1	100652824	ENST00000498697.3	-2334	ENSG00000182329	KIAA2012
chr2	202494394	202494998	-1.61665248273614	0.0166192967390806	0.296794625703075	peak25959	Intron	2	202464826	202475139	10314	1	659	ENST00000479069.1	29568	ENSG00000204217	BMPR2
chr2	202807567	202808380	-0.941120257139053	0.0291776976434865	0.367088289005009	peak25974	Intron	2	202814757	202820021	5265	2	130026	ENST00000494560.1	11641	ENSG00000163596	ICA1L
chr2	203412437	203412932	-2.18778878178583	0.0335967011631044	0.386253792074565	peak25989	Intron	2	203402706	203436883	34178	1	10152	ENST00000464761.1	9731	ENSG00000138443	ABI2
chr2	205775609	205776373	-2.18449775029876	0.00275935959790006	0.12248669942175	peak26024	Exon	2	205764337	205795121	30785	1	8828	ENST00000467850.1	11272	ENSG00000118257	NRP2
chr2	206229975	206230912	-0.893983142633428	0.032005729419761	0.379644936450189	peak26042	Intron	2	206177027	206218047	41021	2	2825	ENST00000411719.1	-11928	ENSG00000183671	CMKLR2
chr2	207163339	207164456	-0.821167041780591	0.00430377184879832	0.155950153054086	peak26060	Promoter (1-2kb)	2	207081016	207165571	84556	2	8609	ENST00000458272.1	1115	ENSG00000118263	KLF7
chr2	207696016	207696440	-1.70170935176704	0.0312207277648405	0.376157223725751	peak26089	Distal Intergenic	2	207711540	207754465	42926	1	151195	ENST00000392209.7	-15100	ENSG00000163249	CCNYL1
chr2	207750280	207750701	-2.86536012959484	0.0277010764225682	0.359847178113592	peak26092	Promoter (<=1kb)	2	207750685	207753875	3191	1	151195	ENST00000468768.1	0	ENSG00000163249	CCNYL1
chr2	208219611	208219983	-2.31304281642976	0.0343696736937922	0.38933447155097	peak26112	Intron	2	208236742	208240315	3574	2	3417	ENST00000484575.1	20332	ENSG00000138413	IDH1
chr2	208302174	208302623	-2.11237295648281	0.0397409420183661	0.409675966231711	peak26117	3' UTR	2	208298641	208302580	3940	1	200576	ENST00000477200.1	3533	ENSG00000115020	PIKFYVE
chr2	208983056	208983635	-1.3930922800477	0.0321165176765949	0.380035149997668	peak26126	Distal Intergenic	2	209424047	209734112	310066	1	4133	ENST00000682079.1	-440412	ENSG00000078018	MAP2
chr2	210399683	210400029	-3.12424944046077	0.0223865857745847	0.331990305237667	peak26143	Intron	2	210434521	210440745	6225	2	10314	ENST00000412863.1	40716	ENSG00000115365	LANCL1
chr2	216926757	216927291	-2.82371393611126	0.0330356533813203	0.38377038240934	peak26239	Intron	2	216886039	216996571	110533	1	101928278	ENST00000695939.1	40718	NA	IGFBP-AS1
chr2	217817869	217818474	-2.12800572806145	0.000329196372667226	0.033834819499782	peak26255	Promoter (2-3kb)	2	217813709	217815368	1660	2	7145	ENST00000495556.1	-2501	ENSG00000079308	TNS1
chr2	217979140	217979506	-1.96440084275221	0.0272596939739646	0.357991578483815	peak26269	Promoter (<=1kb)	2	217893473	217978934	85462	2	7145	ENST00000413280.5	-206	ENSG00000079308	TNS1
chr2	218065511	218065840	-2.30390157132529	0.0016423864202884	0.0920752132823191	peak26276	Exon	2	218068986	218070623	1638	1	285180	ENST00000480164.5	-3146	ENSG00000188282	RUFY4
chr2	218329712	218330261	-1.03201886835573	0.0242036205510168	0.341944243947984	peak26304	Intron	2	218323279	218346784	23506	1	25953	ENST00000689098.1	6433	ENSG00000127838	PNKD
chr2	218516647	218517066	-1.38689164522331	0.0349036004006153	0.39143141966312	peak26324	Promoter (2-3kb)	2	218497769	218514428	16660	2	57695	ENST00000486242.1	-2219	ENSG00000135913	USP37
chr2	218681350	218681701	-2.14427653818473	0.00817853061672431	0.214466329912795	peak26338	Promoter (<=1kb)	2	218680693	218690527	9835	1	27148	ENST00000422778.1	657	ENSG00000163482	STK36
chr2	219261369	219261813	-1.76287058794774	0.0144212327631064	0.278496444732194	peak26405	Intron	2	219249711	219254608	4898	2	7277	ENST00000392088.6	-6761	ENSG00000127824	TUBA4A
chr2	219831199	219831575	-1.78304577381167	0.0227595687222911	0.333194019349925	peak26472	Distal Intergenic	2	219903900	219904923	1024	2	105373889	ENST00000438659.2	73348	NA	LINC01803
chr2	219964270	219964650	-2.65924659540666	0.0137796463778009	0.273199975938122	peak26482	Intron	2	219947867	220035193	87327	1	105373891	ENST00000692185.1	16403	NA	LOC105373891
chr2	222485728	222486316	-1.86774223440872	0.0127491531026729	0.264081341944191	peak26561	Intron	2	222424543	222562621	138079	1	130367	ENST00000321276.8	61185	ENSG00000163082	SGPP2
chr2	222518863	222519206	-1.7516569371799	0.032494820357005	0.381545035713653	peak26562	Intron	2	222424543	222562621	138079	1	130367	ENST00000321276.8	94320	ENSG00000163082	SGPP2
chr2	222846996	222847307	-1.79444585352932	0.0169195611228227	0.298684179629848	peak26583	Distal Intergenic	2	222860942	222942222	81281	1	2181	ENST00000392066.7	-13635	ENSG00000123983	ACSL3
chr2	223246086	223246427	-1.87437919750712	0.027548897603196	0.35938541046554	peak26607	Distal Intergenic	2	223052200	223198399	146200	1	23704	ENST00000488477.2	193886	ENSG00000152049	KCNE4
chr2	223776893	223777292	-2.11882016656238	0.0261373659578651	0.352823600508777	peak26638	Promoter (<=1kb)	2	223758269	223777810	19542	2	130340	ENST00000699392.1	518	ENSG00000152056	AP1S3
chr2	223796794	223797926	-0.710466858650617	0.00835829339649745	0.216259868043031	peak26639	Intron	2	223758218	223777867	19650	2	130340	ENST00000699390.1	-18927	ENSG00000152056	AP1S3
chr2	223903506	223903845	-2.02798384185363	0.0451336505600619	0.427760149143403	peak26650	Intron	2	223894235	223899276	5042	2	57590	ENST00000493001.1	-4230	ENSG00000085449	WDFY1
chr2	224553929	224554243	-3.68830539896749	0.0153312808274831	0.286461974052997	peak26700	Intron	2	224513615	224557820	44206	2	8452	ENST00000432260.2	3577	ENSG00000036257	CUL3
chr2	224875348	224876043	-2.37867041510971	0.00612091080726287	0.186479252724411	peak26710	3' UTR	2	224874700	224886254	11555	2	55619	ENST00000543715.1	10211	ENSG00000135905	DOCK10
chr2	224918073	224919650	-0.705843438557643	0.00644134881675182	0.190641833554129	peak26712	Intron	2	224834170	224931651	97482	2	55619	ENST00000698073.1	12001	ENSG00000135905	DOCK10
chr2	227163702	227164713	-1.39815083844042	0.0084737041391036	0.217592840933316	peak26788	Promoter (<=1kb)	2	227164624	227314792	150169	1	1285	ENST00000396578.8	0	ENSG00000169031	COL4A3
chr2	227373350	227373647	-2.56303809188114	0.0431580403522189	0.42052028428244	peak26799	Intron	2	227362038	227379306	17269	2	79853	ENST00000304568.4	5659	ENSG00000168955	TM4SF20
chr2	227454178	227454903	-0.910999840625024	0.0429172092404541	0.419768550505398	peak26805	Distal Intergenic	2	227472132	227472187	56	1	100847081	ENST00000640052.1	-17229	ENSG00000284092	MIR5703
chr2	229726269	229727016	-1.16319831263291	0.0458922186548651	0.429827307580205	peak26883	Distal Intergenic	2	229357629	229714555	356927	2	92737	ENST00000341772.5	-11714	ENSG00000187957	DNER
chr2	230198133	230199092	-1.37047313893005	0.0135161058799299	0.271052497111211	peak26917	Intron	2	230203110	230234966	31857	1	11262	ENST00000456542.5	-4018	ENSG00000079263	SP140
chr2	230212184	230212913	-1.13870433022758	0.0443433189229849	0.425102874836869	peak26918	Promoter (<=1kb)	2	230202933	230212905	9973	2	3431	ENST00000486146.2	0	ENSG00000135899	SP110
chr2	230305477	230306414	-0.978703923905344	0.00955224242920994	0.230797324938296	peak26923	Intron	2	230310141	230311523	1383	1	11262	ENST00000479539.1	-3727	ENSG00000079263	SP140
chr2	230317366	230317824	-1.08845299801855	0.0141170785111806	0.276845939589103	peak26926	Distal Intergenic	2	230310141	230311523	1383	1	11262	ENST00000479539.1	7225	ENSG00000079263	SP140
chr2	230580477	230580987	-2.08003137020244	0.0151691184256677	0.285107016895648	peak26939	Promoter (<=1kb)	2	230520594	230580006	59413	2	112268431	ENST00000455357.5	-471	NA	LOC112268431
chr2	231325851	231326233	-1.70984342198277	0.0062285497405455	0.187888028139831	peak27011	Intron	2	231293820	231345202	51383	1	80210	ENST00000486787.1	32031	ENSG00000135931	ARMC9
chr2	231819477	231820025	-1.14617542248074	0.0076450777471511	0.207225328797656	peak27073	Distal Intergenic	2	231796187	231808724	12538	1	64708	ENST00000449174.1	23290	ENSG00000144524	COPS7B
chr2	231824603	231826130	-0.710966051144135	0.000439070144638725	0.0407132638813215	peak27074	Distal Intergenic	2	231796187	231808724	12538	1	64708	ENST00000449174.1	28416	ENSG00000144524	COPS7B
chr2	231841776	231842210	-0.795536526425774	0.0346559757385398	0.390440444700917	peak27075	Distal Intergenic	2	231796187	231808724	12538	1	64708	ENST00000449174.1	45589	ENSG00000144524	COPS7B
chr2	232069614	232070151	-1.73232413909517	0.00239998552993122	0.113297211042601	peak27098	Intron	2	232015852	232130875	115024	1	129563	ENST00000470087.1	53762	ENSG00000144535	DIS3L2
chr2	232945634	232946305	-1.63491127327935	0.0364836932148924	0.39776225192259	peak27190	Intron	2	232894602	232928154	33553	2	25791	ENST00000409079.1	-17480	ENSG00000066248	NGEF
chr2	233058959	233059677	-0.967721824738202	0.0201162279618506	0.320159331085821	peak27209	Promoter (<=1kb)	2	233059967	233207903	147937	1	3635	ENST00000359570.9	-290	ENSG00000168918	INPP5D
chr2	233068667	233069082	-1.37067216024871	0.0229281294309843	0.334312965361492	peak27211	Intron	2	233076262	233125805	49544	1	3635	ENST00000467393.5	-7180	ENSG00000168918	INPP5D
chr2	233251490	233252207	-0.852503695326055	0.0128910883664993	0.265467325712677	peak27230	Promoter (<=1kb)	2	233251571	233295673	44103	1	55054	ENST00000347464.9	0	ENSG00000085978	ATG16L1
chr2	233582997	233583385	-1.81869485003717	0.0377619312370622	0.402868196914015	peak27266	Distal Intergenic	2	233556586	233566782	10197	2	55230	ENST00000484528.1	-16215	ENSG00000085982	USP40
chr2	234229886	234230424	-1.47748636986979	0.0385432092359928	0.40550946744461	peak27326	Distal Intergenic	2	234050837	234056278	5442	1	6694	ENST00000492481.1	179049	ENSG00000072080	SPP2
chr2	234555957	234556408	-1.95153236272492	0.0169463649098826	0.298902885253131	peak27353	Distal Intergenic	2	234493041	234497081	4041	2	10123	ENST00000339728.6	-58876	ENSG00000188042	ARL4C
chr2	234571912	234572323	-2.27954559025952	0.00572202543904442	0.180458105324479	peak27356	Distal Intergenic	2	234493041	234497081	4041	2	10123	ENST00000339728.6	-74831	ENSG00000188042	ARL4C
chr2	234702809	234703328	-1.12646902822913	0.031233339114618	0.376158336409659	peak27372	Intron	2	234682668	234717764	35097	1	106144537	ENST00000629370.1	20141	ENSG00000280744	LINC01173
chr2	234833908	234834275	-1.97005555608979	0.0428985399817605	0.419762047822536	peak27382	Exon	2	234887369	234888526	1158	2	101927896	ENST00000434572.1	54251	NA	LOC101927896
chr2	235121203	235121503	-3.90330658552246	0.00678074032468287	0.195521757385828	peak27424	Distal Intergenic	2	234994840	235040942	46103	1	23677	ENST00000454947.1	126363	ENSG00000130147	SH3BP4
chr2	235198071	235199313	-0.72340349852292	0.0238509435648234	0.339821374391747	peak27433	Distal Intergenic	2	234994840	235040942	46103	1	23677	ENST00000454947.1	203231	ENSG00000130147	SH3BP4
chr2	235888201	235888584	-1.69134602411259	0.0188216223842448	0.311711027574946	peak27509	Intron	2	235773855	235783387	9533	2	105373942	ENST00000440101.1	-104814	NA	LOC105373942
chr2	236161819	236162131	-1.42920341432392	0.009536471194002	0.230734849765392	peak27536	Distal Intergenic	2	236165734	236167329	1596	2	2637	ENST00000465889.1	5198	ENSG00000168505	GBX2
chr2	236306936	236307321	-1.32690633873197	0.0398197051724793	0.410029263311426	peak27547	Distal Intergenic	2	236324691	236332056	7366	2	79781	ENST00000479471.1	24735	ENSG00000132321	IQCA1
chr2	236489016	236489619	-0.963870516088215	0.046320390675111	0.431387168554282	peak27562	Intron	2	236377116	236503696	126581	2	79781	ENST00000418802.2	14077	ENSG00000132321	IQCA1
chr2	236706502	236707129	-1.07088945363698	0.0107147090328579	0.244587893293405	peak27578	Distal Intergenic	2	236569825	236582354	12530	1	57007	ENST00000272928.4	136677	ENSG00000144476	ACKR3
chr2	237155171	237155626	-1.54430228188048	0.00663969157971885	0.193404480611909	peak27604	Distal Intergenic	2	237096678	237098160	1483	1	10920	ENST00000465362.1	58493	ENSG00000198612	COPS8
chr2	237193604	237194415	-0.923131223265693	0.0138740159995803	0.274316912052727	peak27608	Distal Intergenic	2	237257091	237257676	586	1	105373953	ENST00000445534.2	-62676	NA	LOC105373953
chr2	237352962	237353355	-2.04319116371805	0.0118557004036053	0.255866219401447	peak27630	Promoter (2-3kb)	2	237324019	237355779	31761	2	1293	ENST00000491769.1	2424	ENSG00000163359	COL6A3
chr2	237895146	237896949	-0.849946098959045	2.30993291484121e-05	0.00537430352656752	peak27688	Intron	2	237859976	237912010	52035	1	10267	ENST00000403885.1	35170	ENSG00000132329	RAMP1
chr2	237994990	237995340	-2.42369957962959	0.0197653954330057	0.317840017076968	peak27700	Intron	2	237973095	238035922	62828	1	140739	ENST00000434137.2	21895	ENSG00000184182	UBE2F
chr2	238690401	238691404	-0.963677803708547	0.0248762480778198	0.345520788342802	peak27800	Intron	2	238720324	238740780	20457	1	105373962	ENST00000448543.1	-28920	NA	LINC01937
chr2	238720067	238720934	-1.41784960516208	6.42701903075132e-07	0.000393416570462821	peak27803	Promoter (<=1kb)	2	238720324	238740780	20457	1	105373962	ENST00000448543.1	0	NA	LINC01937
chr2	238806380	238806782	-2.53381995288072	0.0260064479540955	0.351954390140264	peak27810	Distal Intergenic	2	238848032	238887252	39221	1	117581	ENST00000448943.2	-41250	ENSG00000233608	TWIST2
chr2	239108822	239109267	-1.04126709577438	0.00603648283848762	0.185025261618741	peak27838	Promoter (<=1kb)	2	239102609	239108104	5496	2	9759	ENST00000460235.1	-718	ENSG00000068024	HDAC4
chr2	239893554	239894536	-0.967441561651072	0.03486628970045	0.391273994530722	peak27919	Intron	2	239943015	239943094	80	2	100616417	ENST00000583954.1	48558	ENSG00000264279	MIR4786
chr2	240061198	240061583	-1.41944508056588	0.0498069679792356	0.441198723616781	peak27939	Distal Intergenic	2	240045077	240047027	1951	2	150681	ENST00000641019.1	-14171	ENSG00000178586	OR6B3
chr2	240129551	240129885	-1.04949028397143	0.0288899840466201	0.365379253739253	peak27945	Intron	2	240130828	240134290	3463	2	150678	ENST00000491765.5	4405	ENSG00000172428	COPS9
chr2	240339914	240340761	-1.1148630913998	0.0444836105481792	0.42541484743396	peak27977	Distal Intergenic	2	240435663	240468076	32414	1	2817	ENST00000264039.7	-94902	ENSG00000063660	GPC1
chr2	240501537	240502644	-0.845668010367276	0.00101615928223886	0.0681907827074261	peak28001	Promoter (1-2kb)	2	240480993	240500104	19112	2	51281	ENST00000407275.2	-1433	ENSG00000144504	ANKMY1
chr2	240567630	240568042	-0.730103764421931	0.027153134793862	0.357686974632684	peak28012	Promoter (<=1kb)	2	240568484	240581372	12889	1	57140	ENST00000270357.10	-442	ENSG00000142327	RNPEPL1
chr2	240646728	240647108	-1.33332458153209	0.0139910712511602	0.275392544471318	peak28026	Distal Intergenic	2	240625480	240633159	7680	1	2859	ENST00000407714.2	21248	ENSG00000178623	GPR35
chr2	240786758	240787411	-0.899053079080484	0.0130243336957141	0.266645264035819	peak28048	Promoter (1-2kb)	2	240788051	240789312	1262	2	547	ENST00000675314.1	1901	ENSG00000130294	KIF1A
chr2	240946425	240946999	-0.976378467529297	0.0329050493728019	0.38305626067248	peak28071	Promoter (2-3kb)	2	240949655	240950929	1275	1	728763	ENST00000480779.2	-2656	ENSG00000226321	CROCC2
chr2	240949971	240950606	-1.15313425975151	0.00767252123532142	0.207629939667825	peak28072	Promoter (<=1kb)	2	240949655	240950929	1275	1	728763	ENST00000480779.2	316	ENSG00000226321	CROCC2
chr2	240987979	240988381	-1.15578812205946	0.0170039474998875	0.299313862363523	peak28080	Intron	2	240998618	241095568	96951	1	25992	ENST00000310397.13	-10237	ENSG00000162804	SNED1
chr2	241094932	241095256	-1.42293563717961	0.0359419629427031	0.395680493425023	peak28099	Promoter (<=1kb)	2	241075054	241095673	20620	2	130916	ENST00000496878.5	417	ENSG00000122085	MTERF4
chr2	241135108	241135553	-1.02149040288419	0.0447429270265014	0.426362777035194	peak28105	Promoter (<=1kb)	2	241113635	241134769	21135	2	23178	ENST00000493544.1	-339	ENSG00000115687	PASK
chr2	241215256	241215955	-0.743254780754553	0.0268414725411972	0.355826283099868	peak28119	Promoter (1-2kb)	2	241217615	241223705	6091	1	50636	ENST00000451047.1	-1660	ENSG00000146205	ANO7
chr2	241288475	241288780	-1.28155068324289	0.0314745232056563	0.377337156248949	peak28128	Intron	2	241262736	241302724	39989	2	3069	ENST00000430918.5	13944	ENSG00000115677	HDLBP
chr2	241505475	241505859	-0.926184028113533	0.0232047853572129	0.336072309110527	peak28153	Promoter (2-3kb)	2	241500260	241508332	8073	2	10494	ENST00000439101.5	2473	ENSG00000115694	STK25
chr2	241637071	241637732	-0.697497650955023	0.0270580085247576	0.357112503945038	peak28175	Promoter (<=1kb)	2	241637213	241673854	36642	1	23192	ENST00000405546.7	0	ENSG00000168397	ATG4B
chr2	241645735	241646307	-0.978192120873658	0.0289014882572843	0.365379253739253	peak28176	Intron	2	241651007	241672592	21586	1	23192	ENST00000344376.9	-4700	ENSG00000168397	ATG4B
chr2	241966012	241966374	-1.37683604345003	0.0355151003062591	0.39413583049042	peak28210	Exon	2	241970683	241977276	6594	1	102723927	ENST00000429456.1	-4309	ENSG00000237940	LINC01238
chr2	241984436	241984800	-1.50606863018342	0.0473513234954044	0.434195157933444	peak28214	Intron	2	241972038	241974529	2492	1	102723927	ENST00000451070.1	12398	ENSG00000237940	LINC01238
chr3	2786164	2786464	-1.96760585127778	0.0424914958965792	0.418419275841987	peak28254	Intron	3	2735873	2745627	9755	1	152330	ENST00000480113.1	50291	ENSG00000144619	CNTN4
chr3	4759942	4760299	-3.23856424569392	0.00329831183934375	0.135142856864702	peak28304	Intron	3	4768267	4775334	7068	1	3708	ENST00000479831.1	-7968	ENSG00000150995	ITPR1
chr3	4964734	4965136	-1.73369884991926	0.0229830890203439	0.334768719761051	peak28316	Intron	3	4979437	4983268	3832	1	8553	ENST00000467610.1	-14301	ENSG00000134107	BHLHE40
chr3	5532118	5532835	-1.83844559015115	0.00340985890490085	0.13786284771077	peak28365	Distal Intergenic	3	5250177	5250255	79	2	100616334	ENST00000577799.1	-281863	ENSG00000265180	MIR4790
chr3	5805872	5806380	-2.63014748181632	0.0262764753279017	0.3533213635989	peak28371	Distal Intergenic	3	5962842	6124120	161279	1	102723596	ENST00000425894.1	-156462	NA	LOC102723596
chr3	8417141	8417490	-2.67496537583853	0.0146316695702095	0.280156950172876	peak28400	Intron	3	8363678	8366427	2750	2	107986010	ENST00000668618.1	-50714	NA	LOC107986010
chr3	8998297	8999024	-0.873189566121476	0.0352911677882059	0.393305068920532	peak28465	Intron	3	8992628	8994454	1827	2	9901	ENST00000491467.1	-3843	ENSG00000196220	SRGAP3
chr3	9037686	9038010	-1.77326395843548	0.018434531112978	0.309131678998691	peak28467	Exon	3	9013420	9049354	35935	2	9901	ENST00000475560.5	11344	ENSG00000196220	SRGAP3
chr3	9059475	9059833	-1.92555184274685	0.0218314276287971	0.329561382751684	peak28470	Exon	3	9060231	9065530	5300	2	9901	ENST00000480750.3	5697	ENSG00000196220	SRGAP3
chr3	9258400	9258758	-1.73770606870363	0.0493793218250514	0.439935162393874	peak28492	Intron	3	9249742	9257507	7766	1	101927440	ENST00000449023.2	8658	ENSG00000235830	SRGAP3-AS4
chr3	9314446	9315384	-0.912576898384832	0.0176357170183875	0.304161803699012	peak28494	Intron	3	9349685	9362941	13257	2	9901	ENST00000466431.6	47557	ENSG00000196220	SRGAP3
chr3	9426598	9426936	-1.55286066998265	0.0217818181682612	0.329312938891748	peak28506	Promoter (1-2kb)	3	9428823	9466248	37426	1	55209	ENST00000684055.1	-1887	ENSG00000168137	SETD5
chr3	9576417	9576760	-1.8588489755371	0.0404372580895852	0.412079302853594	peak28520	Distal Intergenic	3	9498361	9553822	55462	2	375323	ENST00000287585.8	-22595	ENSG00000156959	LHFPL4
chr3	9697234	9698256	-0.746052572239629	0.041245170313564	0.414618686692897	peak28527	3' UTR	3	9703826	9727450	23625	1	151835	ENST00000383831.7	-5570	ENSG00000144550	CPNE9
chr3	9837976	9838367	-1.20142464421076	0.0151438102950906	0.28501310382873	peak28542	Promoter (1-2kb)	3	9837894	9839713	1820	2	285367	ENST00000466141.1	1346	ENSG00000156990	RPUSD3
chr3	10008388	10009107	-0.735372616449462	0.0494195103541131	0.439935162393874	peak28563	Promoter (<=1kb)	3	10007344	10008480	1137	2	55831	ENST00000621000.1	0	ENSG00000125037	EMC3
chr3	10321847	10322283	-0.911336857453247	0.0304718187820796	0.372890672541021	peak28599	Promoter (<=1kb)	3	10314953	10321112	6160	2	6396	ENST00000397101.5	-735	ENSG00000157020	SEC13
chr3	10386340	10386714	-0.886400008954086	0.0476427319989215	0.434964770671717	peak28608	Exon	3	10394489	10394562	74	2	100126334	ENST00000401316.3	7848	ENSG00000216135	MIR885
chr3	10418026	10418862	-1.05797759511091	0.00620391316487914	0.187721691736283	peak28614	Intron	3	10326271	10401025	74755	2	491	ENST00000644553.1	-17001	ENSG00000157087	ATP2B2
chr3	10596872	10597338	-1.18043659658142	0.0351929867500982	0.39294934349744	peak28639	Intron	3	10626015	10629307	3293	2	100874325	ENST00000419591.2	31969	NA	ATP2B2-IT2
chr3	10632352	10632908	-1.55631741943117	0.00446263167941564	0.159028766574823	peak28643	Intron	3	10626015	10629307	3293	2	100874325	ENST00000419591.2	-3045	NA	ATP2B2-IT2
chr3	10939588	10940359	-1.05570489369961	0.0129274566164133	0.265802800660257	peak28682	3' UTR	3	10933966	10935397	1432	1	6538	ENST00000464828.1	5622	ENSG00000132164	SLC6A11
chr3	10953577	10954269	-0.832099810449266	0.00541615163071407	0.176084744151954	peak28684	Intron	3	10933966	10935397	1432	1	6538	ENST00000464828.1	19611	ENSG00000132164	SLC6A11
chr3	10983472	10983943	-1.05033214918802	0.0477569423297936	0.435184208350838	peak28689	Distal Intergenic	3	10914196	10977981	63786	2	105376950	ENST00000656787.1	-5491	NA	LOC105376950
chr3	11028921	11029355	-1.18581985799027	0.031239823891936	0.376181813731242	peak28694	Promoter (1-2kb)	3	11030801	11039169	8369	1	6529	ENST00000646836.1	-1446	ENSG00000157103	SLC6A1
chr3	11035380	11035763	-1.7602863829821	0.00522310618262189	0.173214767669113	peak28696	Intron	3	11032191	11039169	6979	1	6529	ENST00000495636.2	3189	ENSG00000157103	SLC6A1
chr3	11071224	11071795	-1.01099294090244	0.0239318381774088	0.340216028771601	peak28703	Promoter (<=1kb)	3	11071852	11078180	6329	1	101927467	ENST00000667007.1	-57	NA	LOC101927467
chr3	11146058	11146428	-1.3328272913407	0.0289300532774606	0.365452310998941	peak28714	Intron	3	11154493	11263557	109065	1	3269	ENST00000431010.3	-8065	ENSG00000196639	HRH1
chr3	11289963	11290291	-1.18074974947275	0.0345148303228763	0.389971506454909	peak28732	Intron	3	11277219	11309028	31810	1	10533	ENST00000423116.1	12744	ENSG00000197548	ATG7
chr3	11492132	11492653	-1.55385152727001	0.00278220410386487	0.123142627574757	peak28752	Intron	3	11558470	11568924	10455	2	9686	ENST00000424529.6	76271	ENSG00000144560	VGLL4
chr3	11534652	11535404	-0.989142781702235	0.0136578927094181	0.272217571535172	peak28759	Intron	3	11558470	11568924	10455	2	9686	ENST00000424529.6	33520	ENSG00000144560	VGLL4
chr3	12468154	12468467	-1.88004933967465	0.00136734030592149	0.0822720280480228	peak28826	Distal Intergenic	3	12484421	12533307	48887	1	80746	ENST00000680458.1	-15954	ENSG00000154743	TSEN2
chr3	12534154	12534722	-1.16521739248831	0.0325090238687712	0.38160579711147	peak28833	Intron	3	12539776	12545499	5724	2	100129480	ENST00000564146.4	10777	ENSG00000225526	MKRN2OS
chr3	12625761	12626352	-1.81401244539462	0.00851152381019542	0.218080271122716	peak28842	5' UTR	3	12604136	12629724	25589	2	5894	ENST00000685959.1	3372	ENSG00000132155	RAF1
chr3	12652598	12652900	-1.93159445728387	0.00391229361958468	0.148057658926427	peak28843	Intron	3	12608766	12662653	53888	2	5894	ENST00000688753.1	9753	ENSG00000132155	RAF1
chr3	12671414	12671809	-1.69059081951142	0.0338795969811933	0.387011754883571	peak28846	Distal Intergenic	3	12583634	12664201	80568	2	5894	ENST00000684903.1	-7213	ENSG00000132155	RAF1
chr3	12769069	12769537	-1.10811946815062	0.0351160159951744	0.392566247415021	peak28859	Promoter (<=1kb)	3	12734707	12769457	34751	2	55287	ENST00000264728.8	0	ENSG00000088726	TMEM40
chr3	12902724	12903121	-1.88039844650725	0.00539827771249672	0.175853639782584	peak28881	Exon	3	12877522	12885211	7690	2	105376955	ENST00000448129.1	-17513	ENSG00000232746	LINC02022
chr3	13059100	13059459	-1.52403047612506	0.00411337308856225	0.152083141006195	peak28904	Intron	3	12897043	13073429	176387	2	9922	ENST00000613206.2	13970	ENSG00000144711	IQSEC1
chr3	13197186	13197634	-0.973202097993389	0.0141536179607246	0.277071185113373	peak28923	Intron	3	12900753	13283281	382529	2	9922	ENST00000648114.1	85647	ENSG00000144711	IQSEC1
chr3	13210384	13211079	-0.857028186041272	0.0279583774216582	0.360876049753154	peak28928	Intron	3	12900753	13283281	382529	2	9922	ENST00000648114.1	72202	ENSG00000144711	IQSEC1
chr3	13314118	13314922	-0.83278729595737	0.0145161713679333	0.279161154615391	peak28945	Distal Intergenic	3	13316255	13320873	4619	2	23225	ENST00000695489.1	5951	ENSG00000132182	NUP210
chr3	13335342	13335843	-0.963233908228781	0.00830735059221531	0.216000230045583	peak28949	Exon	3	13336809	13341141	4333	2	23225	ENST00000485755.1	5298	ENSG00000132182	NUP210
chr3	13352467	13352945	-0.856169125175692	0.0277489954691021	0.36004674316644	peak28952	Promoter (<=1kb)	3	13316255	13352130	35876	2	23225	ENST00000695490.1	-337	ENSG00000132182	NUP210
chr3	13689914	13690252	-1.25961017962986	0.0430111829042027	0.420119218399746	peak29002	Intron	3	13650733	13746638	95906	1	285375	ENST00000665476.1	39181	ENSG00000224514	LINC00620
chr3	13939924	13940432	-1.61411292394269	0.0285416210817227	0.363730805591437	peak29030	Promoter (2-3kb)	3	13937401	14065985	128585	1	348825	ENST00000326972.12	2523	ENSG00000180438	TPRXL
chr3	14000870	14001405	-1.62426191082604	0.00429837575074313	0.155950153054086	peak29034	Promoter (1-2kb)	3	14002424	14064305	61882	1	348825	ENST00000528312.5	-1019	ENSG00000180438	TPRXL
chr3	14057185	14058363	-1.05356356571316	0.0323085278402088	0.380714565330332	peak29038	Intron	3	14048202	14064238	16037	1	348825	ENST00000528040.1	8983	ENSG00000180438	TPRXL
chr3	14199685	14200503	-1.14485840552579	0.00068339049017356	0.0535913445709842	peak29056	3' UTR	3	14178817	14201122	22306	1	27258	ENST00000306024.4	20868	ENSG00000170860	LSM3
chr3	14330765	14331236	-0.980884582155875	0.0350517354571602	0.392276903623093	peak29071	Distal Intergenic	3	14348451	14352568	4118	2	101927565	ENST00000502417.1	21332	ENSG00000251576	LINC01267
chr3	14466712	14467270	-0.825624974392482	0.040152034698727	0.411071444304088	peak29089	Intron	3	14472242	14484903	12662	1	6533	ENST00000452151.1	-4972	ENSG00000131389	SLC6A6
chr3	14509303	14509822	-0.725093137045116	0.0492423358654655	0.439600870181599	peak29096	Exon	3	14491170	14513678	22509	2	80852	ENST00000430219.2	3856	ENSG00000144596	GRIP2
chr3	14524395	14524710	-1.27492146272818	0.00872092595183666	0.220397363528673	peak29098	Promoter (1-2kb)	3	14520692	14525983	5292	2	80852	ENST00000422481.5	1273	ENSG00000144596	GRIP2
chr3	14575548	14575918	-1.63949847321499	0.0034360491550186	0.138330128493638	peak29104	Distal Intergenic	3	14493206	14556075	62870	2	80852	ENST00000637182.1	-19473	ENSG00000144596	GRIP2
chr3	14613033	14613375	-1.89651430123259	0.00997207843164733	0.236083974211703	peak29112	Intron	3	14602035	14641443	39409	1	105376960	ENST00000635800.1	10998	NA	LOC105376960
chr3	14766672	14767038	-1.02741406723561	0.0496895975668519	0.440818133139332	peak29126	Exon	3	14799331	14811414	12084	2	152274	ENST00000566553.1	44376	ENSG00000260902	LINC02011
chr3	14915259	14916314	-0.838259119929212	0.00307620481258867	0.130576405327954	peak29139	Intron	3	14930763	14933438	2676	1	152273	ENST00000487605.1	-14449	ENSG00000154783	FGD5
chr3	15039270	15039645	-1.40606309905321	0.0278458160273425	0.360626035079066	peak29149	Intron	3	15034653	15053600	18948	1	7182	ENST00000413194.1	4617	ENSG00000177463	NR2C2
chr3	15069328	15069747	-1.22859481937981	0.0467895702871185	0.432691282353448	peak29152	Intron	3	15046503	15065339	18837	2	64432	ENST00000698783.1	-3989	ENSG00000131368	MRPS25
chr3	15072976	15073380	-1.19579467902452	0.0465426824762649	0.432020411658145	peak29153	3' UTR	3	15046503	15065339	18837	2	64432	ENST00000698783.1	-7637	ENSG00000131368	MRPS25
chr3	15117039	15117441	-1.71697310857525	0.0246164758471642	0.344197010186996	peak29158	Distal Intergenic	3	15073605	15099163	25559	2	64145	ENST00000476527.6	-17876	ENSG00000131381	RBSN
chr3	15122007	15122335	-2.52767575477684	0.0337205134160764	0.386506737779727	peak29159	Distal Intergenic	3	15073605	15099163	25559	2	64145	ENST00000476527.6	-22844	ENSG00000131381	RBSN
chr3	15236492	15236917	-1.43308042541856	0.0159314412993138	0.291412394180094	peak29167	Intron	3	15240509	15251246	10738	1	23473	ENST00000443567.5	-3592	ENSG00000131375	CAPN7
chr3	15265240	15265745	-0.94906043644731	0.0421986042118012	0.417473751006862	peak29169	Intron	3	15258228	15264496	6269	1	100505696	ENST00000655760.1	7012	ENSG00000224660	SH3BP5-AS1
chr3	15477426	15477777	-1.39986456669992	0.0413117539566368	0.414760972714241	peak29185	Promoter (<=1kb)	3	15451097	15477586	26490	2	8292	ENST00000604401.2	0	ENSG00000206561	COLQ
chr3	16219546	16219987	-1.76398951530387	0.0309393392240082	0.374969653195147	peak29244	Promoter (2-3kb)	3	16222669	16226762	4094	1	117248	ENST00000650034.1	-2682	ENSG00000131386	GALNT15
chr3	16228687	16229141	-1.76709809707408	0.0474085244700217	0.434424833119549	peak29245	3' UTR	3	16222669	16226762	4094	1	117248	ENST00000650034.1	6018	ENSG00000131386	GALNT15
chr3	17158909	17159703	-0.995075327878624	0.0103891916871432	0.24080873392614	peak29284	3' UTR	3	17010494	17081546	71053	1	23228	ENST00000419842.1	148415	ENSG00000154822	PLCL2
chr3	18330301	18331257	-0.729976688074541	0.0240818562858186	0.340932654207309	peak29320	Intron	3	18349541	18351531	1991	2	6304	ENST00000476178.1	20274	ENSG00000182568	SATB1
chr3	19117991	19118544	-1.64755613088809	0.0203236053736593	0.321205798419984	peak29324	Distal Intergenic	3	19148510	19535642	387133	1	131096	ENST00000328405.7	-29966	ENSG00000183960	KCNH8
chr3	19205740	19206103	-4.03702772603018	0.00629126619934009	0.188857053490756	peak29325	Intron	3	19148534	19534739	386206	1	131096	ENST00000452398.5	57206	ENSG00000183960	KCNH8
chr3	22713423	22713739	-2.35421603846091	0.0258977529021495	0.351616000751635	peak29379	Distal Intergenic	3	22168493	22373321	204829	2	79750	ENST00000466511.1	-340102	ENSG00000151789	ZNF385D
chr3	23166665	23167046	-1.43526014237255	0.045246798547412	0.428049938445083	peak29405	Distal Intergenic	3	23195070	23202533	7464	2	100505877	ENST00000452251.5	35487	ENSG00000233153	UBE2E2-DT
chr3	24761584	24761907	-2.0944125327017	0.0266659078717429	0.354879486149639	peak29515	Intron	3	24829323	25060176	230854	1	5915	ENST00000690576.1	-67416	ENSG00000077092	RARB
chr3	25033634	25034251	-2.71905372394944	0.0162811654821993	0.294328324480822	peak29522	Intron	3	25174119	25597758	423640	1	5915	ENST00000690398.1	-139868	ENSG00000077092	RARB
chr3	25611342	25611637	-3.33255491846858	0.0100113928611405	0.236431609716999	peak29535	Promoter (1-2kb)	3	25598036	25612791	14756	2	7155	ENST00000699042.1	1154	ENSG00000077097	TOP2B
chr3	25842157	25842679	-3.28088253885057	0.0143597285579986	0.278184315228392	peak29547	Distal Intergenic	3	25858654	25873700	15047	2	285326	ENST00000496997.1	31021	ENSG00000230891	LINC00692
chr3	25851720	25852966	-0.905692649309841	0.0204191589654143	0.321770022161649	peak29548	Distal Intergenic	3	25858654	25873700	15047	2	285326	ENST00000496997.1	20734	ENSG00000230891	LINC00692
chr3	27048050	27048533	-1.63934505667125	0.0414870665422659	0.415338865871869	peak29563	Distal Intergenic	3	27174441	27194231	19791	2	152110	ENST00000460447.1	145698	ENSG00000163491	NEK10
chr3	27541068	27542026	-1.00594218476709	0.0319352891634876	0.37935525920918	peak29585	Distal Intergenic	3	27423641	27484420	60780	2	9497	ENST00000428005.1	-56648	ENSG00000033867	SLC4A7
chr3	27599447	27600204	-1.74063173719688	0.00134380181350262	0.0816719320452397	peak29590	Distal Intergenic	3	27423641	27484420	60780	2	9497	ENST00000428005.1	-115027	ENSG00000033867	SLC4A7
chr3	27645243	27645733	-1.59246920493135	0.0493190762511342	0.439907172925685	peak29593	Distal Intergenic	3	27715953	27722323	6371	2	8320	ENST00000449599.4	76590	ENSG00000163508	EOMES
chr3	28597974	28598394	-2.39750513725773	0.0138194879307381	0.273630149721456	peak29616	Intron	3	28576428	28757595	181168	1	645206	ENST00000445077.1	21546	NA	LINC00693
chr3	29718609	29719063	-1.5400281075823	0.0419948093745233	0.416981243654289	peak29645	Intron	3	29698193	29739849	41657	1	27303	ENST00000478716.1	20416	ENSG00000144642	RBMS3
chr3	30096816	30097336	-2.60017207372892	0.00611615712880802	0.186437896149822	peak29651	Distal Intergenic	3	29988073	29991715	3643	1	27303	ENST00000497274.1	108743	ENSG00000144642	RBMS3
chr3	30249309	30249821	-1.59714405466924	0.0221913688792578	0.331013931627235	peak29656	Distal Intergenic	3	30373063	30410559	37497	1	101927995	ENST00000691357.2	-123242	ENSG00000289450	LOC101927995
chr3	30918438	30918765	-3.55097946331799	0.0399764117715574	0.410540480533905	peak29695	Distal Intergenic	3	30797677	30894661	96985	2	339896	ENST00000454381.3	-23777	ENSG00000144644	GADL1
chr3	31883085	31883503	-1.7310473206708	0.00369855024129772	0.143226019487061	peak29758	Intron	3	31747972	31906996	159025	2	114884	ENST00000485205.5	23493	ENSG00000144645	OSBPL10
chr3	32049266	32049588	-1.4753646943447	0.0291931576535836	0.367213597366222	peak29774	Intron	3	31876433	32077580	201148	2	114884	ENST00000479173.1	27992	ENSG00000144645	OSBPL10
chr3	32129614	32130766	-0.794335945636008	0.0467529983091962	0.432628991560594	peak29778	Intron	3	32106699	32146665	39967	1	23171	ENST00000431009.1	22915	ENSG00000152642	GPD1L
chr3	32228793	32229124	-1.86223834990238	0.00792106060544953	0.211132844564818	peak29790	Distal Intergenic	3	32238679	32370321	131643	1	152189	ENST00000458535.6	-9555	ENSG00000170293	CMTM8
chr3	32443143	32443653	-1.09146000413012	0.0478307434718486	0.435267899627766	peak29811	Intron	3	32449515	32483067	33553	1	112616	ENST00000487007.1	-5862	ENSG00000153551	CMTM7
chr3	32469228	32470235	-0.991801599565849	0.000748412465257329	0.0567421840146904	peak29814	Intron	3	32483739	32488381	4643	2	54918	ENST00000478886.1	18146	ENSG00000091317	CMTM6
chr3	32495286	32495988	-0.795194239871837	0.0271220249397868	0.357390686407691	peak29815	Intron	3	32487733	32502796	15064	2	54918	ENST00000495177.1	6808	ENSG00000091317	CMTM6
chr3	32637674	32638218	-1.85640159376063	0.00755301117151196	0.205805907393003	peak29826	Distal Intergenic	3	32685145	32773714	88570	1	25904	ENST00000331889.10	-46927	ENSG00000182973	CNOT10
chr3	33173834	33174274	-1.27530096109313	0.0156820033796017	0.289698588215403	peak29879	Intron	3	33153710	33218793	65084	2	26032	ENST00000412539.1	44519	ENSG00000173705	SUSD5
chr3	35974562	35975028	-1.8063291591137	0.0227533000205428	0.333194019349925	peak29950	Distal Intergenic	3	35792177	35794450	2274	1	10777	ENST00000476052.1	182385	ENSG00000172995	ARPP21
chr3	36172454	36172893	-1.98589138784025	0.00984813535436703	0.234622666886383	peak29957	Distal Intergenic	3	36380503	36546488	165986	1	6769	ENST00000457375.6	-207610	ENSG00000144681	STAC
chr3	36394290	36394786	-1.42067390945485	0.035415575202422	0.393927869262889	peak29965	Intron	3	36380685	36459341	78657	1	6769	ENST00000486143.1	13605	ENSG00000144681	STAC
chr3	36556169	36556519	-3.13999160702713	0.0404423809377915	0.412079302853594	peak29973	Distal Intergenic	3	36528709	36529239	531	1	6769	ENST00000465064.1	27460	ENSG00000144681	STAC
chr3	36755934	36756409	-1.2733681818323	0.0276034971285528	0.359616897557382	peak29989	Intron	3	36712421	36764553	52133	2	85443	ENST00000636136.2	8144	ENSG00000163673	DCLK3
chr3	36969674	36970294	-1.19719812095131	0.0017302137628347	0.0946948104504654	peak30008	Distal Intergenic	3	36985043	36993131	8089	2	9852	ENST00000322716.8	22837	ENSG00000178567	EPM2AIP1
chr3	37008201	37008693	-1.80585909660042	0.012035047441186	0.257400292785514	peak30013	Intron	3	37012082	37028847	16766	1	4292	ENST00000458009.5	-3389	ENSG00000076242	MLH1
chr3	37063490	37063839	-2.14031281276742	0.03701649079492	0.400485759192668	peak30017	Promoter (1-2kb)	3	37053004	37065334	12331	2	9209	ENST00000460646.5	1495	ENSG00000093167	LRRFIP2
chr3	37265623	37266252	-1.40783779076114	0.0133462731015112	0.269539940270878	peak30038	Intron	3	37241789	37244202	2414	2	152048	ENST00000604992.2	-21421	ENSG00000270194	GOLGA4-AS1
chr3	37468371	37468711	-1.80638079308709	0.0395888727294008	0.409017058727773	peak30051	Intron	3	37452141	37823507	371367	1	3680	ENST00000264741.10	16230	ENSG00000144668	ITGA9
chr3	37718740	37719264	-1.3691633739497	0.021856387163187	0.329646845259517	peak30068	Exon	3	37683876	37732999	49124	1	3680	ENST00000461533.1	34864	ENSG00000144668	ITGA9
chr3	37739843	37740308	-1.48409484175932	0.00930110947755968	0.22784009862728	peak30070	Intron	3	37780015	37819390	39376	1	3680	ENST00000411817.2	-39707	ENSG00000144668	ITGA9
chr3	37782135	37782624	-1.3471654264311	0.023418897279375	0.337081780849031	peak30072	Promoter (2-3kb)	3	37780015	37819390	39376	1	3680	ENST00000411817.2	2120	ENSG00000144668	ITGA9
chr3	37814549	37815219	-1.03584324172492	0.0350425532234471	0.392247235261671	peak30074	Intron	3	37719088	37808857	89770	2	101928153	ENST00000661580.1	-5692	ENSG00000235257	ITGA9-AS1
chr3	37853164	37854618	-0.973292417114341	3.86139088128093e-05	0.00769897294619049	peak30078	Promoter (1-2kb)	3	37808496	37851450	42955	2	101928153	ENST00000430620.3	-1714	ENSG00000235257	ITGA9-AS1
chr3	38306156	38306560	-1.61848904396891	0.0338858179078423	0.387029514959945	peak30134	Promoter (<=1kb)	3	38305936	38318575	12640	1	9389	ENST00000273173.4	220	ENSG00000144671	SLC22A14
chr3	38404181	38404705	-1.66004862601998	0.00827924055687483	0.215573438747182	peak30150	Intron	3	38376921	38421348	44428	1	9942	ENST00000472721.1	27260	ENSG00000093217	XYLB
chr3	38763497	38764673	-1.05556059409183	0.0316350592125382	0.378107225918559	peak30193	Exon	3	38697346	38794042	96697	2	6336	ENST00000643924.1	29369	ENSG00000185313	SCN10A
chr3	38855404	38855924	-1.26411486923636	0.0468685552154247	0.433052090287402	peak30197	Intron	3	38823902	38825302	1401	1	107986042	ENST00000432250.1	31502	NA	LOC107986042
chr3	39361420	39361992	-1.22447654482392	0.0349273807499467	0.39153717698979	peak30242	Intron	3	39383370	39397351	13982	1	54977	ENST00000650617.1	-21378	ENSG00000144659	SLC25A38
chr3	39713387	39713973	-1.34300480222034	0.024098282186504	0.341062344260096	peak30259	Distal Intergenic	3	39808914	40258166	449253	1	25924	ENST00000444716.5	-94941	ENSG00000170011	MYRIP
chr3	40086595	40086985	-2.82008999775978	0.00226476900896175	0.109981187526241	peak30261	Intron	3	40100011	40167224	67214	1	25924	ENST00000482033.5	-13026	ENSG00000170011	MYRIP
chr3	40099530	40099929	-2.154829203691	0.0434514070085375	0.42204906086723	peak30263	Promoter (<=1kb)	3	40100011	40167224	67214	1	25924	ENST00000482033.5	-82	ENSG00000170011	MYRIP
chr3	40353379	40353864	-2.29011950969955	0.0387801578685897	0.406486723469672	peak30280	Intron	3	40387184	40428744	41561	1	956	ENST00000301825.8	-33320	ENSG00000168032	ENTPD3
chr3	40753886	40754268	-2.63012428093578	0.0111316115795145	0.248954451627378	peak30307	Intron	3	40766207	40862626	96420	1	105377043	ENST00000412811.1	-11939	ENSG00000231873	LOC105377043
chr3	40779764	40780095	-3.90109901170477	0.0110861065005272	0.248519047169318	peak30311	Intron	3	40766207	40862626	96420	1	105377043	ENST00000412811.1	13557	ENSG00000231873	LOC105377043
chr3	40897878	40898416	-1.62445170485869	0.0120628607746254	0.257670845392774	peak30320	Distal Intergenic	3	40869548	40875980	6433	1	105377043	ENST00000659692.1	28330	ENSG00000231873	LOC105377043
chr3	40939049	40939404	-1.74472443065616	0.0453948245353519	0.428402417190785	peak30325	Distal Intergenic	3	40869548	40875980	6433	1	105377043	ENST00000659692.1	69501	ENSG00000231873	LOC105377043
chr3	41208136	41208593	-1.97320123576217	0.0448160497497924	0.426682543513402	peak30352	Intron	3	41200143	41239904	39762	1	1499	ENST00000642315.1	7993	ENSG00000168036	CTNNB1
chr3	41345602	41346184	-1.50409767001351	0.0177176285312161	0.304304864796337	peak30361	Intron	3	41246599	41278151	31553	2	54986	ENST00000489118.1	-67451	ENSG00000168038	ULK4
chr3	41880959	41881366	-2.02430698914141	0.030980122501814	0.375156286816232	peak30376	Intron	3	41800133	41854911	54779	2	54986	ENST00000460406.1	-26048	ENSG00000168038	ULK4
chr3	41932783	41933866	-0.96654012823372	0.0163937344979833	0.295309744235743	peak30380	Intron	3	41907920	41915474	7555	2	54986	ENST00000481226.1	-17309	ENSG00000168038	ULK4
chr3	42229752	42230252	-1.30112279622446	0.0388309818692004	0.406792238038272	peak30416	Distal Intergenic	3	42257826	42263947	6122	2	885	ENST00000434608.1	33695	ENSG00000187094	CCK
chr3	43042871	43043273	-1.84317968767954	0.0314317042409241	0.37712361647723	peak30499	Intron	3	43053531	43063462	9932	1	729085	ENST00000690675.1	-10258	ENSG00000144649	GASK1A
chr3	43168413	43169080	-1.70519566594768	0.00508972768928037	0.171227314949228	peak30508	Distal Intergenic	3	43079229	43106085	26857	2	84892	ENST00000687440.1	-62328	ENSG00000144647	POMGNT2
chr3	43389973	43390520	-2.35443273926735	0.00174997537464959	0.0953047160126386	peak30521	Intron	3	43346923	43352152	5230	2	100873954	ENST00000607513.2	-37821	NA	SNRK-AS1
chr3	43655468	43656779	-0.6400226006298	0.0179858242471937	0.306203167062932	peak30539	Intron	3	43690108	43719541	29434	1	51099	ENST00000643520.1	-33329	ENSG00000011198	ABHD5
chr3	43835207	43835569	-2.2537527159483	0.0449354574298519	0.427052891817006	peak30551	Distal Intergenic	3	43717671	43734371	16701	1	51099	ENST00000463153.2	117536	ENSG00000011198	ABHD5
chr3	44293400	44293788	-3.24745133373088	0.0169639982380667	0.298959606471706	peak30583	Intron	3	44338119	44359804	21686	1	285343	ENST00000383746.7	-44331	ENSG00000179152	TCAIM
chr3	44415035	44415620	-0.868471292570331	0.0226810122337807	0.333129865200702	peak30592	Distal Intergenic	3	44421130	44422937	1808	2	102724231	ENST00000634610.1	7317	ENSG00000225873	C3orf86P
chr3	44449181	44449567	-1.82372900356776	0.0128702893772635	0.265351846548575	peak30596	Exon	3	44439770	44455700	15931	2	353274	ENST00000425708.6	6133	ENSG00000185219	ZNF445
chr3	44487629	44488026	-2.87519510882842	0.00290584016765668	0.126420432177305	peak30601	Distal Intergenic	3	44431705	44477670	45966	2	353274	ENST00000396077.8	-9959	ENSG00000185219	ZNF445
chr3	44543650	44544198	-3.00387629783558	0.000674369482902758	0.0530688474432115	peak30608	Distal Intergenic	3	44555193	44572158	16966	1	55888	ENST00000426540.6	-10995	ENSG00000196345	ZKSCAN7
chr3	44794071	44794924	-1.64791304134047	0.0017940831509898	0.0965950785590457	peak30626	5' UTR	3	44799187	44853021	53835	1	56992	ENST00000425755.5	-4263	ENSG00000163808	KIF15
chr3	44918354	44918848	-0.97292060731246	0.0291297111742686	0.36679617140627	peak30643	Promoter (<=1kb)	3	44917409	44919338	1930	2	51304	ENST00000466084.1	490	ENSG00000163812	ZDHHC3
chr3	44992750	44994176	-0.621826851580527	0.00495306049054255	0.168544715518576	peak30651	Intron	3	45001548	45036071	34524	1	7123	ENST00000490386.1	-7372	ENSG00000163815	CLEC3B
chr3	45031183	45031717	-1.07173949159696	0.0198109044140452	0.318230996468744	peak30655	Promoter (1-2kb)	3	45030130	45036068	5939	1	7123	ENST00000428034.1	1053	ENSG00000163815	CLEC3B
chr3	45178106	45178654	-1.04705787219264	0.007896371348172	0.210799059194433	peak30676	Distal Intergenic	3	45110216	45146422	36207	2	64866	ENST00000425231.2	-31684	ENSG00000163814	CDCP1
chr3	45475962	45476269	-4.04449524658974	0.00360315911071352	0.141237536719975	peak30709	Intron	3	45500541	45538463	37923	1	23395	ENST00000467936.5	-24272	ENSG00000011376	LARS2
chr3	45792597	45793070	-1.14530569685456	0.0498604565894042	0.441342594431807	peak30749	Promoter (2-3kb)	3	45795970	45828952	32983	1	107986083	ENST00000682011.1	-2900	NA	NA
chr3	45942323	45942771	-1.39960140289065	0.0116401418815828	0.253938481892441	peak30765	Promoter (<=1kb)	3	45943464	45948351	4888	1	10663	ENST00000304552.5	-693	ENSG00000172215	CXCR6
chr3	45964612	45964981	-1.60331159583261	0.0151359109030954	0.284916645209461	peak30768	Intron	3	45921585	45958661	37077	2	79443	ENST00000438446.1	-5951	ENSG00000163820	FYCO1
chr3	46477953	46478597	-1.18268265720427	0.0425332953275649	0.418634244757432	peak30833	Intron	3	46459657	46485223	25567	2	4057	ENST00000498301.1	6626	ENSG00000012223	LTF
chr3	46615212	46616404	-0.716952627391587	0.0406225311393723	0.41263284791307	peak30850	Promoter (2-3kb)	3	46612525	46626543	14019	1	100132146	ENST00000640551.3	2687	ENSG00000283473	FAM240A
chr3	46660818	46661752	-0.863629053989755	0.00256557719579554	0.117665442156189	peak30852	Exon	3	46671488	46674593	3106	2	259173	ENST00000473484.1	12841	ENSG00000178038	ALS2CL
chr3	46667515	46667862	-1.24252030475144	0.00464836066813884	0.162989348162238	peak30854	Distal Intergenic	3	46671488	46674593	3106	2	259173	ENST00000473484.1	6731	ENSG00000178038	ALS2CL
chr3	46883713	46884596	-0.911660387662688	0.00834989340600196	0.216259868043031	peak30878	Promoter (<=1kb)	3	46883357	46903795	20439	1	5745	ENST00000428220.1	356	ENSG00000160801	PTH1R
chr3	46942866	46943607	-1.10560609744781	0.00138935759986508	0.0829648539124618	peak30890	Intron	3	46925290	46976437	51148	2	151903	ENST00000604164.5	32830	ENSG00000160799	CCDC12
chr3	47089765	47090135	-1.78430469761468	0.037600070615697	0.402332165593892	peak30907	Intron	3	47016445	47086698	70254	2	29072	ENST00000693738.1	-3067	ENSG00000181555	SETD2
chr3	47181645	47182274	-1.71914147029287	0.00265845888575183	0.120201143311308	peak30915	Intron	3	47164497	47246601	82105	1	285352	ENST00000429315.3	17148	NA	KIF9-AS1
chr3	47234794	47236321	-0.662635501102078	0.00995762828553171	0.235977297628857	peak30919	Exon	3	47250523	47250626	104	2	109617025	ENST00000459492.1	14305	NA	SNORD13J
chr3	47360317	47360792	-1.20738946766189	0.0421285423794648	0.417289969580767	peak30931	Distal Intergenic	3	47381011	47413435	32425	1	25930	ENST00000602307.5	-20219	ENSG00000076201	PTPN23
chr3	47430750	47431081	-1.19914357787406	0.0467342285343923	0.432628991560594	peak30942	Promoter (1-2kb)	3	47427639	47429026	1388	2	22937	ENST00000487942.1	-1724	ENSG00000114650	SCAP
chr3	47461144	47461588	-1.5340177244078	0.0179457633420405	0.30617801537808	peak30946	Intron	3	47413736	47472830	59095	2	22937	ENST00000648151.1	11242	ENSG00000114650	SCAP
chr3	48223078	48223412	-0.979830059673072	0.0309734187758379	0.375130829535843	peak31028	Promoter (<=1kb)	3	48223347	48225491	2145	1	820	ENST00000296435.2	0	ENSG00000164047	CAMP
chr3	48432802	48433665	-0.778204808215487	0.000528107421765747	0.0456996118280931	peak31049	Promoter (2-3kb)	3	48403854	48430086	26233	2	5364	ENST00000296440.11	-2716	ENSG00000164050	PLXNB1
chr3	48492349	48493247	-1.16709812650807	2.5826990624733e-06	0.00107446178096807	peak31056	Intron	3	48467798	48504050	36253	2	51246	ENST00000619810.4	10803	ENSG00000164054	SHISA5
chr3	48648515	48649057	-0.802965926861396	0.0255574094372829	0.349801640043616	peak31078	Exon	3	48644194	48644280	87	2	100616112	ENST00000577502.1	-4235	ENSG00000284575	MIR4793
chr3	48739039	48740329	-0.709842467727687	0.00742941327737438	0.204351364673156	peak31090	Promoter (<=1kb)	3	48693456	48740353	46898	2	51447	ENST00000433104.2	24	ENSG00000068745	IP6K2
chr3	48776806	48777237	-2.83060834884099	0.00370574064260682	0.14329468484385	peak31092	Intron	3	48751339	48765350	14012	2	5576	ENST00000438535.1	-11456	ENSG00000114302	PRKAR2A
chr3	49238452	49239806	-1.23926512087282	0.000134316135226111	0.0180841928265076	peak31137	Intron	3	49274120	49274186	67	1	100422952	ENST00000582451.1	-34314	ENSG00000264633	MIR4271
chr3	49269386	49270183	-0.847167326450266	0.0450834181940172	0.427617989527774	peak31143	3' UTR	3	49274120	49274186	67	1	100422952	ENST00000582451.1	-3937	ENSG00000264633	MIR4271
chr3	49283247	49283670	-2.30852729745578	0.00604886217646969	0.185168407430896	peak31144	Intron	3	49278143	49279231	1089	2	7375	ENST00000483212.1	-4016	ENSG00000114316	USP4
chr3	49283755	49284198	-1.35121049802948	0.0377222749840067	0.402627398679187	peak31145	Exon	3	49278143	49279231	1089	2	7375	ENST00000483212.1	-4524	ENSG00000114316	USP4
chr3	49310539	49310883	-1.89669469429269	0.00905812810075537	0.224954798484216	peak31151	Promoter (<=1kb)	3	49278170	49311618	33449	2	7375	ENST00000431357.1	735	ENSG00000114316	USP4
chr3	49392326	49392749	-1.10906853513689	0.0493982272661543	0.439935162393874	peak31162	Intron	3	49359145	49411645	52501	2	387	ENST00000679208.1	18896	ENSG00000067560	RHOA
chr3	49683151	49683766	-0.649683223120468	0.0317137082780259	0.378438369930589	peak31200	Promoter (<=1kb)	3	49682601	49683503	903	1	327	ENST00000480772.1	550	ENSG00000164062	APEH
chr3	49885155	49885473	-1.46190233629974	0.0172493684653523	0.301299988060639	peak31228	Distal Intergenic	3	49890570	49891942	1373	2	4486	ENST00000463789.1	6469	ENSG00000164078	MST1R
chr3	50390763	50391360	-1.01980428924285	0.0045421066874393	0.16065449466835	peak31293	Intron	3	50367465	50368197	733	1	11068	ENST00000607362.1	23298	ENSG00000114395	CYB561D2
chr3	50430182	50430589	-0.850383593510351	0.0475922587348554	0.434934829481543	peak31300	Intron	3	50367465	50368197	733	1	11068	ENST00000607362.1	62717	ENSG00000114395	CYB561D2
chr3	50457987	50458387	-1.091266838802	0.0191594361914046	0.313999347113568	peak31305	Intron	3	50362799	50503423	140625	2	9254	ENST00000423994.6	45036	ENSG00000007402	CACNA2D2
chr3	50490789	50491098	-1.20601377173011	0.022632352240208	0.333046002183429	peak31310	Intron	3	50362799	50503423	140625	2	9254	ENST00000423994.6	12325	ENSG00000007402	CACNA2D2
chr3	50500306	50500653	-1.05946716233289	0.0164187778295335	0.295477215050915	peak31311	Promoter (2-3kb)	3	50362799	50503423	140625	2	9254	ENST00000423994.6	2770	ENSG00000007402	CACNA2D2
chr3	50912612	50913482	-1.6767148035405	0.0100829810945457	0.237286917978564	peak31341	Intron	3	50675080	50675163	84	1	100616138	ENST00000607364.1	237532	ENSG00000272543	MIR4787
chr3	50915721	50916363	-1.30981207479115	0.0130170013675573	0.266619496957646	peak31342	Intron	3	50675080	50675163	84	1	100616138	ENST00000607364.1	240641	ENSG00000272543	MIR4787
chr3	50983091	50984137	-1.00201750625385	0.00827373133613764	0.215500275652528	peak31347	Intron	3	50675080	50675163	84	1	100616138	ENST00000607364.1	308011	ENSG00000272543	MIR4787
chr3	51105978	51106746	-1.49416525188417	0.00182729140611907	0.0975743382083192	peak31354	Intron	3	51385291	51389397	4107	1	7873	ENST00000528157.7	-278545	ENSG00000145050	MANF
chr3	51361720	51362130	-1.67585921133909	0.0122722764458433	0.259569744262938	peak31371	Exon	3	51385291	51389397	4107	1	7873	ENST00000528157.7	-23161	ENSG00000145050	MANF
chr3	51481368	51481744	-2.13118064994504	0.0367224856374697	0.39905419726568	peak31382	Promoter (2-3kb)	3	51397842	51483838	85997	2	9730	ENST00000335891.5	2094	ENSG00000145041	DCAF1
chr3	51704725	51706680	-0.853510721298752	9.22612254504863e-05	0.0140467176038948	peak31399	Promoter (<=1kb)	3	51707068	51718613	11546	1	2912	ENST00000395052.8	-388	ENSG00000164082	GRM2
chr3	52261481	52261805	-2.38696431566751	0.0261865590953745	0.353029791407048	peak31471	Intron	3	52254960	52268138	13179	2	80335	ENST00000487402.1	6333	ENSG00000164091	WDR82
chr3	52483000	52483921	-1.24818301200145	6.67536898267492e-09	9.54618046921546e-06	peak31498	Promoter (<=1kb)	3	52484204	52487276	3073	1	11188	ENST00000460759.1	-283	ENSG00000010322	NISCH
chr3	52787882	52788426	-1.26000113611513	0.00548547163763868	0.177267452993204	peak31533	Promoter (<=1kb)	3	52788284	52790422	2139	1	3697	ENST00000482836.1	0	ENSG00000055957	ITIH1
chr3	52827203	52827596	-0.966798841966073	0.021782172719166	0.329312938891748	peak31539	Promoter (<=1kb)	3	52813286	52826917	13632	2	3700	ENST00000441637.2	-286	ENSG00000055955	ITIH4
chr3	53154869	53155624	-1.28210154248024	6.13221099055673e-06	0.00203858533986069	peak31571	Promoter (<=1kb)	3	53156009	53179694	23686	1	5580	ENST00000478843.5	-385	ENSG00000163932	PRKCD
chr3	53155630	53156277	-0.722230670966056	0.0121179476097401	0.258215796420932	peak31572	Promoter (<=1kb)	3	53156009	53179694	23686	1	5580	ENST00000478843.5	0	ENSG00000163932	PRKCD
chr3	53183199	53183530	-0.973744930825349	0.0460727677930493	0.430571830825557	peak31578	Promoter (<=1kb)	3	53182546	53192677	10132	1	5580	ENST00000697589.1	653	ENSG00000163932	PRKCD
chr3	53299692	53300144	-1.0561365664823	0.0227750636602555	0.333194019349925	peak31595	Intron	3	53287366	53288361	996	2	55802	ENST00000558034.1	-11331	ENSG00000272886	DCP1A
chr3	53318634	53319040	-1.49128334549108	0.0451775870671526	0.42788272692211	peak31597	Intron	3	53328963	53811406	482444	1	776	ENST00000637424.1	-9923	ENSG00000157388	CACNA1D
chr3	53748602	53749185	-1.60197094824085	0.0157666745854386	0.290182244231307	peak31616	Promoter (<=1kb)	3	53749080	53791179	42100	1	776	ENST00000638120.1	0	ENSG00000157388	CACNA1D
chr3	54891338	54891941	-1.02929355719785	0.0143016960423752	0.277992268454931	peak31656	3' UTR	3	54874605	54901255	26651	2	100874237	ENST00000471265.1	9314	ENSG00000243715	CACNA2D3-AS1
chr3	55488870	55489491	-1.77076158809366	0.0457382985712795	0.429442445952787	peak31667	Promoter (<=1kb)	3	55465715	55489945	24231	2	7474	ENST00000474267.5	454	ENSG00000114251	WNT5A
chr3	55544023	55544502	-2.02304876534197	0.00214019424120502	0.106679808320546	peak31668	Intron	3	55493830	55505261	11432	2	7474	ENST00000472238.1	-38762	ENSG00000114251	WNT5A
chr3	56267765	56268123	-2.44348190020918	0.0488679563357811	0.43838355814099	peak31679	Intron	3	56148988	56173899	24912	2	26059	ENST00000484857.2	-93866	ENSG00000187672	ERC2
chr3	56985742	56986098	-1.68568850572424	0.0281799367441749	0.362076629037272	peak31734	Intron	3	56773767	56977375	203609	2	50650	ENST00000486829.1	-8367	ENSG00000163947	ARHGEF3
chr3	56997438	56997939	-1.14459170630908	0.0424887953457695	0.418419275841987	peak31735	Intron	3	56773767	56977375	203609	2	50650	ENST00000486829.1	-20063	ENSG00000163947	ARHGEF3
chr3	57466323	57466834	-1.52876537828786	0.0102056166439472	0.238629575863146	peak31777	Intron	3	57498004	57544341	46338	2	201625	ENST00000613504.1	77507	ENSG00000174844	DNAH12
chr3	58398004	58398350	-2.11144427714468	0.0410438376139225	0.414182924556146	peak31870	Promoter (<=1kb)	3	58397138	58414527	17390	1	54899	ENST00000459676.6	866	ENSG00000168297	PXK
chr3	58616665	58616982	-1.62170388683479	0.0244748565298448	0.343482461507091	peak31888	Intron	3	58607093	58644491	37399	1	105377108	ENST00000649469.1	9572	ENSG00000244383	FAM3D-AS1
chr3	59569055	59569389	-3.77968304333232	0.0169289900307147	0.298740976136633	peak31910	Intron	3	59809269	59811310	2042	1	105377110	ENST00000655190.1	-239880	NA	CFAP20DC-DT
chr3	59904820	59905200	-3.65858216527415	0.0338638796393837	0.386964086377436	peak31912	Intron	3	59809269	59811310	2042	1	105377110	ENST00000655190.1	95551	NA	CFAP20DC-DT
chr3	62212902	62213267	-2.77145861415346	0.0246004063704751	0.344120445357588	peak31953	Intron	3	62217583	62293551	75969	1	5793	ENST00000475012.5	-4316	ENSG00000144724	PTPRG
chr3	63494610	63495214	-2.66370822551962	0.00371191596500006	0.143466589861595	peak31968	Intron	3	63443337	63615595	172259	1	132204	ENST00000465156.1	51273	ENSG00000163630	SYNPR
chr3	63531080	63531466	-3.15884319479278	0.00478890319790251	0.165710635125251	peak31970	Intron	3	63423596	63550051	126456	2	100874016	ENST00000488201.1	18585	ENSG00000241359	SYNPR-AS1
chr3	66344538	66345422	-1.9756153728671	0.00435088755586911	0.156777649939797	peak32022	Promoter (<=1kb)	3	66345996	66378923	32928	1	115286	ENST00000690522.1	-574	ENSG00000144741	SLC25A26
chr3	66459082	66459500	-2.29555791999819	0.0312620573838619	0.376312960832791	peak32027	Intron	3	66451558	66469245	17688	2	26018	ENST00000495671.1	9745	ENSG00000144749	LRIG1
chr3	68973921	68974412	-1.84113483549787	0.0288418435135809	0.365270399346553	peak32048	Distal Intergenic	3	68982737	68987859	5123	2	285203	ENST00000480846.1	13447	ENSG00000163378	EOGT
chr3	68997406	68997900	-2.31457849391765	0.0206705105445184	0.323075656158813	peak32049	Intron	3	68975232	69001641	26410	2	285203	ENST00000496647.5	3741	ENSG00000163378	EOGT
chr3	71265054	71265637	-3.29204754316118	0.0160553833390963	0.292322723808253	peak32102	Intron	3	70959208	71245181	285974	2	27086	ENST00000498215.7	-19873	ENSG00000114861	FOXP1
chr3	71448004	71448378	-1.54126198960177	0.0171275560978121	0.300367250721691	peak32104	Intron	3	71318202	71469567	151366	2	27086	ENST00000649145.1	21189	ENSG00000114861	FOXP1
chr3	71570570	71571141	-3.23423540124577	0.0153069882852412	0.286286794265212	peak32109	Exon	3	71359228	71578266	219039	2	27086	ENST00000649175.1	7125	ENSG00000114861	FOXP1
chr3	72167847	72168146	-2.06503084307598	0.0354824047509784	0.39413583049042	peak32135	Intron	3	72152948	72174347	21400	1	201617	ENST00000661020.1	14899	ENSG00000243083	LINC00870
chr3	72575790	72576085	-2.49266832935553	0.0322588902978867	0.380390285388507	peak32157	Distal Intergenic	3	72371825	72446621	74797	2	23429	ENST00000477973.5	-129169	ENSG00000163602	RYBP
chr3	72728601	72729431	-0.891135915780749	0.0264669118941068	0.353729469775991	peak32167	Distal Intergenic	3	72749277	72795590	46314	2	55164	ENST00000468371.5	66159	ENSG00000144736	SHQ1
chr3	87376317	87376850	-1.57972768660698	0.0478011957636522	0.435201713711263	peak32288	Distal Intergenic	3	87259404	87276584	17181	2	5449	ENST00000350375.7	-99733	ENSG00000064835	POU1F1
chr3	88039022	88039319	-3.55894541485313	0.0220598386177915	0.330151569629111	peak32293	Distal Intergenic	3	88055323	88058451	3129	2	8545	ENST00000675130.1	19132	ENSG00000163320	CGGBP1
chr3	89114195	89114844	-1.17978441014918	0.0104060293220601	0.241059207673311	peak32301	Intron	3	89107676	89479659	371984	1	2042	ENST00000494014.1	6519	ENSG00000044524	EPHA3
chr3	91341024	91341577	-2.2585088942766	0.0103818382026263	0.240767788888449	peak32314	Distal Intergenic	3	91374236	91513775	139540	2	101930420	ENST00000637477.1	172198	ENSG00000283544	LOC101930420
chr3	91356307	91356968	-1.80391271569507	0.0458926253604642	0.429827307580205	peak32315	Exon	3	91374236	91513775	139540	2	101930420	ENST00000637477.1	156807	ENSG00000283544	LOC101930420
chr3	91763570	91764003	-1.29222878298706	0.0374561125278602	0.402046986234254	peak32321	Distal Intergenic	3	91374236	91513775	139540	2	101930420	ENST00000637477.1	-249795	ENSG00000283544	LOC101930420
chr3	93231147	93231837	-1.266356855768	0.0339325631684116	0.387243471816063	peak32337	Distal Intergenic	3	93877003	93886413	9411	2	5627	ENST00000649585.1	654576	ENSG00000184500	PROS1
chr3	94320119	94320510	-1.98175746542125	0.0460947822531668	0.430571830825557	peak32379	Distal Intergenic	3	94061169	94063389	2221	2	200895	ENST00000496983.1	-256730	ENSG00000178700	DHFR2
chr3	94336574	94336958	-3.84095803771031	0.00890514670438159	0.223048176256945	peak32381	Distal Intergenic	3	94061169	94063389	2221	2	200895	ENST00000496983.1	-273185	ENSG00000178700	DHFR2
chr3	98127082	98127500	-1.82960148708339	0.0269264750552134	0.35625125355298	peak32482	Intron	3	98130721	98138548	7828	1	26341	ENST00000641874.1	-3221	ENSG00000231192	OR5H1
chr3	98245777	98246743	-0.864080531621637	0.047354378758975	0.434196099336175	peak32487	Intron	3	98264244	98265356	1113	1	79295	ENST00000615035.3	-17501	ENSG00000230301	OR5H6
chr3	98387752	98388355	-1.27006543430667	0.0310435457894948	0.37542380576514	peak32498	Promoter (2-3kb)	3	98390666	98391631	966	1	403277	ENST00000383695.1	-2311	ENSG00000206536	OR5K3
chr3	98389217	98389788	-2.54500124502467	0.0320691698120979	0.379888249824149	peak32499	Promoter (<=1kb)	3	98390666	98391631	966	1	403277	ENST00000383695.1	-878	ENSG00000206536	OR5K3
chr3	98428422	98428770	-1.34879034352695	0.031784629054816	0.378701196582364	peak32503	Intron	3	98463201	98472924	9724	1	26339	ENST00000642057.1	-34431	ENSG00000232382	OR5K1
chr3	99073464	99073815	-3.85974395431141	0.0130404939530776	0.266743067770469	peak32555	Distal Intergenic	3	98981058	98983096	2039	1	105374003	ENST00000473756.1	92406	ENSG00000240476	LOC105374003
chr3	99144950	99145338	-2.83744504618023	0.0448989637597284	0.426932844073832	peak32558	Distal Intergenic	3	98981058	98983096	2039	1	105374003	ENST00000473756.1	163892	ENSG00000240476	LOC105374003
chr3	99376739	99377347	-1.37652740393456	0.0170356896210373	0.299618261679921	peak32566	Distal Intergenic	3	99507187	99527113	19927	2	105374005	ENST00000484675.1	149766	NA	LOC105374005
chr3	100090216	100090596	-1.305031931378	0.0495737302285679	0.440473346889472	peak32625	Intron	3	100075571	100114264	38694	2	11259	ENST00000468533.1	23668	ENSG00000168386	FILIP1L
chr3	100509747	100510234	-1.45376977680146	0.00574638391212567	0.180833675037865	peak32669	Intron	3	100519239	100556972	37734	1	55076	ENST00000462884.1	-9005	ENSG00000181458	TMEM45A
chr3	100600119	100601090	-0.655706579279613	0.000432966067377773	0.0403502483253352	peak32680	Distal Intergenic	3	100609601	100695479	85879	1	84873	ENST00000273352.8	-8511	ENSG00000144820	ADGRG7
chr3	101743812	101744176	-1.36003087673639	0.0405402007792474	0.41240485724982	peak32769	Intron	3	101732611	101755478	22868	1	79598	ENST00000462076.1	11201	ENSG00000182504	CEP97
chr3	102194932	102195569	-1.42164393708106	0.00218008210311574	0.107497625016887	peak32805	Intron	3	102099244	102477677	378434	1	131368	ENST00000491959.5	95688	ENSG00000170044	ZPLD1
chr3	102378163	102378697	-2.24024533384576	0.00684216544951761	0.196575389664726	peak32817	Intron	3	102435015	102479841	44827	1	131368	ENST00000306176.5	-56318	ENSG00000170044	ZPLD1
chr3	102663178	102664345	-0.847741849520221	0.0455862043990143	0.428928339590242	peak32829	Exon	3	102662993	102673913	10921	2	105374016	ENST00000487772.2	9568	NA	LOC105374016
chr3	102836133	102836685	-2.30296408587366	0.0346365305663699	0.390413944347121	peak32838	Distal Intergenic	3	102667390	102673986	6597	2	105374016	ENST00000671480.1	-162147	NA	LOC105374016
chr3	104158677	104159161	-1.87366555881591	0.046881297899186	0.433084446335588	peak32866	Distal Intergenic	3	103524033	103524116	84	2	100616336	ENST00000584917.1	-634561	ENSG00000265328	MIR548AB
chr3	104734104	104734894	-1.25769204173866	0.0455837390709858	0.428928339590242	peak32909	Distal Intergenic	3	105366909	105576900	209992	1	214	ENST00000306107.9	-632015	ENSG00000170017	ALCAM
chr3	104767939	104768469	-2.35584612808232	0.0226328118698601	0.333046002183429	peak32911	Distal Intergenic	3	105366909	105576900	209992	1	214	ENST00000306107.9	-598440	ENSG00000170017	ALCAM
chr3	105473535	105474064	-1.54271018842002	0.0133406496048383	0.269539940270878	peak32940	Intron	3	105439338	105545310	105973	1	214	ENST00000481337.5	34197	ENSG00000170017	ALCAM
chr3	105603854	105604213	-1.46711070795039	0.0231748016140116	0.336049755032925	peak32945	Distal Intergenic	3	105550220	105553171	2952	1	214	ENST00000489178.1	53634	ENSG00000170017	ALCAM
chr3	105648573	105648978	-1.98400936515991	0.0376428244824242	0.402380661671538	peak32951	Distal Intergenic	3	105658269	105673993	15725	2	868	ENST00000476370.1	25015	ENSG00000114423	CBLB
chr3	105944683	105944986	-2.40054256929342	0.0274207034726348	0.358862620440752	peak32967	Distal Intergenic	3	105776522	105869552	93031	2	868	ENST00000443752.2	-75131	ENSG00000114423	CBLB
chr3	105959567	105960003	-2.42776479251921	0.0124220725848096	0.261206788550679	peak32969	Distal Intergenic	3	105776522	105869552	93031	2	868	ENST00000443752.2	-90015	ENSG00000114423	CBLB
chr3	106324289	106324662	-2.83612499091392	0.0245659436015625	0.343947320256248	peak32989	Distal Intergenic	3	106367979	106427977	59999	2	101929485	ENST00000653375.1	103315	NA	LOC101929485
chr3	107070472	107071325	-1.46994710945866	0.0340601849911465	0.387813212793393	peak33021	Intron	3	107109761	107121308	11548	2	100302640	ENST00000654920.1	49983	NA	LINC00882
chr3	107388688	107389109	-2.18239530766544	0.00716222368769129	0.200887699128373	peak33050	Intron	3	107377439	107378635	1197	1	84692	ENST00000261058.3	11249	ENSG00000138483	CCDC54
chr3	107394678	107395208	-1.0365473015885	0.0419954887226378	0.416981243654289	peak33052	Intron	3	107377439	107378635	1197	1	84692	ENST00000261058.3	17239	ENSG00000138483	CCDC54
chr3	107570916	107571759	-1.05898095292431	0.00660884019911661	0.192897770525939	peak33060	Intron	3	107599313	107805858	206546	1	56987	ENST00000406780.5	-27554	ENSG00000114439	BBX
chr3	107967927	107968911	-1.17035955215318	0.0073486423060736	0.203245811157095	peak33093	Distal Intergenic	3	107927722	107928527	806	1	285205	ENST00000661824.1	40205	ENSG00000240423	LINC00636
chr3	108006100	108006633	-0.786481248384963	0.0494363219646316	0.439935162393874	peak33100	Distal Intergenic	3	108043298	108054739	11442	2	961	ENST00000471694.1	48106	ENSG00000196776	CD47
chr3	108329799	108330241	-1.81768241879938	0.020173158029829	0.32038836456506	peak33127	Intron	3	108311785	108378285	66501	1	11148	ENST00000489514.6	18014	ENSG00000114455	HHLA2
chr3	109338505	109338961	-2.89384527618502	0.0114991870707123	0.252490489159397	peak33177	Promoter (<=1kb)	3	109326144	109337546	11403	2	55211	ENST00000335658.7	-959	ENSG00000121570	DPPA4
chr3	110504329	110505310	-1.24182196179397	0.0312100950648091	0.376151485034582	peak33213	Distal Intergenic	3	110892140	110893476	1337	2	151760	ENST00000383686.3	388166	NA	LOC151760
chr3	111299522	111299879	-1.53959962032136	0.0282152260835168	0.362326924393586	peak33250	Intron	3	111292719	111542302	249584	1	105374039	ENST00000460744.1	6803	NA	LOC105374039
chr3	112487173	112487558	-3.40792101905348	0.0118853127027905	0.256187482890826	peak33354	Intron	3	112466108	112499358	33251	2	151888	ENST00000383680.4	11800	ENSG00000186265	BTLA
chr3	112718925	112719386	-1.45254720570896	0.0121712713056866	0.258622413596886	peak33375	Distal Intergenic	3	112736447	112749319	12873	2	101929694	ENST00000481624.1	29933	ENSG00000240893	LINC02042
chr3	112871665	112872139	-1.71069967560123	0.0344240044407314	0.389475843995335	peak33392	Distal Intergenic	3	112815711	112846864	31154	2	344807	ENST00000488794.6	-24801	ENSG00000206531	CD200R1L
chr3	113124184	113124877	-1.58760638108319	0.000234160386813727	0.0267685342605592	peak33406	Intron	3	113157708	113162020	4313	1	102723430	ENST00000491578.1	-32831	NA	LOC102723430
chr3	113536888	113537684	-1.54833528380267	0.00418605956041441	0.153869457633163	peak33437	Intron	3	113533177	113567916	34740	1	54847	ENST00000483946.1	3711	ENSG00000072858	SIDT1
chr3	113723443	113723831	-1.69696617902261	0.0153577680776583	0.286657171983417	peak33455	Promoter (<=1kb)	3	113721760	113724597	2838	2	80218	ENST00000630058.1	766	ENSG00000121579	NAA50
chr3	113862043	113862433	-1.8211058012693	0.0249391015105242	0.345784388871735	peak33465	Intron	3	113844503	113844965	463	1	54762	ENST00000467895.1	17540	ENSG00000178075	GRAMD1C
chr3	113874313	113874679	-1.54695345944375	0.0363670927820423	0.397142457806949	peak33466	Intron	3	113890625	113945770	55146	1	54762	ENST00000472026.5	-15946	ENSG00000178075	GRAMD1C
chr3	114098402	114098749	-1.60563183077067	0.0373623439688732	0.401888675526162	peak33484	Distal Intergenic	3	114082769	114086486	3718	1	79691	ENST00000462966.1	15633	ENSG00000151576	QTRT2
chr3	114172399	114173331	-1.18378585949371	0.00651695811848019	0.191705404853815	peak33491	Intron	3	114128710	114178698	49989	2	1814	ENST00000467632.5	5367	ENSG00000151577	DRD3
chr3	114253543	114253966	-2.40284216376854	0.00401982799049482	0.150172714285328	peak33499	Distal Intergenic	3	114234631	114237578	2948	2	7634	ENST00000482457.4	-15965	ENSG00000174255	ZNF80
chr3	114262241	114262889	-1.3424417168617	0.0409752843330904	0.413962667001424	peak33500	Distal Intergenic	3	114276913	114307967	31055	1	201633	ENST00000461158.5	-14024	ENSG00000181847	TIGIT
chr3	114669177	114669524	-2.50680815056121	0.0444075151452756	0.425265644778745	peak33512	Intron	3	114338699	114625024	286326	2	26137	ENST00000676079.1	-44153	ENSG00000181722	ZBTB20
chr3	118608023	118608422	-2.29806931798055	0.0184032457937862	0.309086477769329	peak33561	Intron	3	118507777	118559127	51351	2	105374060	ENST00000476460.2	-48896	NA	LOC105374060
chr3	119112081	119112422	-3.70702625819452	0.00179458320032767	0.0965950785590457	peak33571	Intron	3	118900636	119105221	204586	2	152404	ENST00000354673.6	-6860	ENSG00000144847	IGSF11
chr3	119297639	119298003	-2.04634814316636	0.00872008679974465	0.220397363528673	peak33587	Intron	3	119294383	119420714	126332	1	57514	ENST00000264245.9	3256	ENSG00000031081	ARHGAP31
chr3	119315903	119316711	-1.43443602935805	0.0410506053209781	0.414193891179436	peak33588	Intron	3	119314293	119322760	8468	2	100874246	ENST00000466292.1	6049	ENSG00000241155	ARHGAP31-AS1
chr3	119324066	119324373	-1.95143194864139	0.0149449143981209	0.283171560795098	peak33590	Promoter (<=1kb)	3	119324892	119383128	58237	1	57514	ENST00000482743.1	-519	ENSG00000031081	ARHGAP31
chr3	119676638	119677880	-0.779028587662095	0.000141148438372371	0.018772788067032	peak33620	Promoter (<=1kb)	3	119660095	119677454	17360	2	10063	ENST00000468918.5	0	ENSG00000138495	COX17
chr3	120086522	120086884	-1.40818398221413	0.0361776939041378	0.396593527503674	peak33643	Promoter (<=1kb)	3	120002046	120086365	84320	2	2932	ENST00000679131.1	-157	ENSG00000082701	GSK3B
chr3	120111798	120112316	-0.712768467497293	0.0391225860678166	0.40750617898961	peak33645	Intron	3	120095630	120100425	4796	1	107986119	ENST00000485898.2	16168	NA	GSK3B-DT
chr3	120140133	120140667	-1.08118710849342	0.0301493181092119	0.371794523727537	peak33646	Distal Intergenic	3	120095630	120100425	4796	1	107986119	ENST00000485898.2	44503	NA	GSK3B-DT
chr3	120448841	120449273	-2.05649910011227	0.00870949494915246	0.220377057448147	peak33674	Promoter (<=1kb)	3	120448974	120509675	60702	1	107986121	ENST00000659560.1	0	NA	LOC107986121
chr3	120662345	120662686	-1.48266146631788	0.0499131795425788	0.441503563595424	peak33690	Intron	3	120628366	120650838	22473	2	3081	ENST00000492108.5	-11507	ENSG00000113924	HGD
chr3	121717668	121718041	-2.14813574774455	0.0194922131921333	0.316173342114346	peak33723	Promoter (<=1kb)	3	121663201	121718501	55301	2	2804	ENST00000694973.1	460	ENSG00000173230	GOLGB1
chr3	121993618	121994150	-1.30678008142836	0.0218634695572683	0.329646845259517	peak33734	3' UTR	3	121988346	122007301	18956	2	286676	ENST00000460554.2	13151	ENSG00000145103	ILDR1
chr3	122036908	122037392	-1.38404156369778	0.0207872275111207	0.323786330428072	peak33739	Distal Intergenic	3	121987323	122022247	34925	2	286676	ENST00000344209.10	-14661	ENSG00000145103	ILDR1
chr3	122315008	122316012	-1.37606699232794	0.00832320664405078	0.216141480989614	peak33755	Distal Intergenic	3	122325248	122341969	16722	1	1475	ENST00000264474.4	-9236	ENSG00000121552	CSTA
chr3	122366347	122367416	-1.21248110483346	0.012950714249572	0.26598429301953	peak33760	Promoter (<=1kb)	3	122359629	122366762	7134	2	131076	ENST00000466854.5	0	ENSG00000160124	MIX23
chr3	122533617	122534620	-0.851636556711275	0.00978368556714138	0.233725777836105	peak33776	3' UTR	3	122527961	122546003	18043	2	83666	ENST00000489652.1	11383	ENSG00000138496	PARP9
chr3	122633068	122633381	-2.89293042847545	0.0004941489473963	0.0437889350623558	peak33785	Intron	3	122621348	122632173	10826	1	165631	ENST00000473627.1	11720	ENSG00000173200	PARP15
chr3	122746839	122747343	-1.27892644119213	0.0283624764978057	0.363043900796098	peak33794	Intron	3	122740003	122741776	1774	2	79663	ENST00000471534.1	-5063	ENSG00000169087	HSPBAP1
chr3	122760616	122761207	-2.38572670731851	0.000886281774436802	0.0630385770482858	peak33798	Intron	3	122761534	122768742	7209	2	79663	ENST00000463266.1	7535	ENSG00000169087	HSPBAP1
chr3	123089337	123089709	-1.06232802681097	0.0478298956967352	0.435267899627766	peak33831	Promoter (<=1kb)	3	123089107	123111007	21901	1	10954	ENST00000495004.1	230	ENSG00000065485	PDIA5
chr3	123124299	123125044	-0.939504442325668	0.0365866964284171	0.398375931107373	peak33836	Promoter (<=1kb)	3	123124066	123146258	22193	1	10954	ENST00000472319.5	233	ENSG00000065485	PDIA5
chr3	123184268	123184793	-2.67278935410343	0.0042460617739751	0.155078478533555	peak33845	Intron	3	123201927	123243950	42024	1	26984	ENST00000477063.5	-17134	ENSG00000121542	SEC22A
chr3	123256554	123257000	-2.37282518122504	0.00381759684482622	0.145825003274099	peak33850	Intron	3	123284446	123287111	2666	2	111	ENST00000478092.1	30111	ENSG00000173175	ADCY5
chr3	123389566	123390289	-0.960631239141738	0.0243144547567338	0.342485518912312	peak33865	Intron	3	123332595	123404283	71689	2	111	ENST00000476455.1	13994	ENSG00000173175	ADCY5
chr3	123478251	123479297	-0.643337091387128	0.026394324032943	0.353729469775991	peak33875	Distal Intergenic	3	123499291	123500693	1403	2	201562	ENST00000493515.1	21396	ENSG00000206527	HACD2
chr3	123652164	123652979	-1.0037305784518	0.000597787640755075	0.0494096653522357	peak33897	Intron	3	123614086	123657557	43472	2	4638	ENST00000689918.1	4578	ENSG00000065534	MYLK
chr3	123678022	123678628	-1.12504433229971	0.00532524968146305	0.174963298456895	peak33899	Intron	3	123614225	123682396	68172	2	4638	ENST00000690534.1	3768	ENSG00000065534	MYLK
chr3	123713830	123714300	-1.54875251613937	0.0260259914755364	0.352065045087034	peak33904	Intron	3	123614057	123701680	87624	2	4638	ENST00000685907.1	-12150	ENSG00000065534	MYLK
chr3	123721182	123722002	-0.722414806722276	0.0318692898056	0.379083288286848	peak33906	Intron	3	123709158	123735770	26613	2	4638	ENST00000514623.1	13768	ENSG00000065534	MYLK
chr3	124034354	124034951	-1.37924346110641	0.00335471621319293	0.136409275083018	peak33937	Promoter (<=1kb)	3	124033738	124164622	130885	1	8997	ENST00000682861.1	616	ENSG00000160145	KALRN
chr3	124396855	124397222	-2.32809288881908	0.00398065669411025	0.149565043529746	peak33966	Intron	3	124384969	124519829	134861	1	8997	ENST00000683356.1	11886	ENSG00000160145	KALRN
chr3	124551968	124552421	-1.81095268766212	0.021368689462472	0.327009943621872	peak33976	Intron	3	124562700	124632598	69899	1	8997	ENST00000471431.1	-10279	ENSG00000160145	KALRN
chr3	124566551	124567173	-1.4218443324591	0.00881862030899643	0.221617098499999	peak33979	Intron	3	124563031	124702087	139057	1	8997	ENST00000682290.1	3520	ENSG00000160145	KALRN
chr3	124901540	124902479	-0.896260827377456	0.0482780681518673	0.436766447901908	peak34021	Promoter (<=1kb)	3	124841421	124901418	59998	2	3693	ENST00000608657.5	-122	ENSG00000082781	ITGB5
chr3	124964775	124965084	-1.75374289240192	0.0318104058155054	0.378817859979665	peak34026	Distal Intergenic	3	124970421	124972156	1736	2	57493	ENST00000480667.1	7072	ENSG00000173706	HEG1
chr3	125045208	125045819	-1.64497183254497	0.00452768380349296	0.160316730653156	peak34039	Intron	3	124965710	125055997	90288	2	57493	ENST00000311127.9	10178	ENSG00000173706	HEG1
chr3	125062870	125063731	-0.702064549436112	0.0225444295626573	0.332711109150848	peak34042	Exon	3	124965710	125055997	90288	2	57493	ENST00000311127.9	-6873	ENSG00000173706	HEG1
chr3	125189756	125190469	-1.40188041007999	0.00868056415366487	0.22001417047502	peak34053	Promoter (<=1kb)	3	125110272	125190450	80179	2	84561	ENST00000479826.1	0	ENSG00000221955	SLC12A8
chr3	125271265	125271902	-1.26953094275213	0.027267697571175	0.357991578483815	peak34057	Intron	3	125232341	125292793	60453	2	7707	ENST00000497929.1	20891	ENSG00000163848	ZNF148
chr3	125404317	125404661	-4.8868643588297	0.0267385193686123	0.355329068533284	peak34064	Distal Intergenic	3	125225669	125375325	149657	2	7707	ENST00000360647.9	-28992	ENSG00000163848	ZNF148
chr3	125680614	125681037	-1.56684505865801	0.00617154380939961	0.187397196010716	peak34090	Distal Intergenic	3	125528858	125595497	66640	2	114885	ENST00000296220.6	-85117	ENSG00000144909	OSBPL11
chr3	126007416	126008698	-1.07776237578797	1.35247677927875e-05	0.00364810269080024	peak34128	Intron	3	126006363	126023764	17402	2	54946	ENST00000506102.5	15066	ENSG00000114544	SLC41A3
chr3	126210719	126211016	-1.50683461342906	0.0386434302085706	0.406068857516776	peak34155	Distal Intergenic	3	126207255	126210166	2912	1	100862662	ENST00000500525.1	3464	ENSG00000246022	ALDH1L1-AS2
chr3	126365101	126365527	-1.1906196273058	0.0276283329539383	0.3597191169241	peak34181	Distal Intergenic	3	126342635	126357408	14774	2	28999	ENST00000296233.4	-7693	ENSG00000163884	KLF15
chr3	126434331	126435919	-0.728396588364046	0.00942901837205825	0.229448668136369	peak34194	Promoter (<=1kb)	3	126433380	126436556	3177	1	348807	ENST00000506204.1	951	ENSG00000163885	CFAP100
chr3	126569976	126570601	-1.26984538777765	0.00988801317135934	0.235300663166286	peak34217	Distal Intergenic	3	126526999	126558965	31967	2	152065	ENST00000505070.5	-11011	ENSG00000180697	C3orf22
chr3	126678709	126679967	-1.00491988042077	0.00639609131922788	0.189858771158395	peak34228	Distal Intergenic	3	126662146	126667326	5181	1	255330	ENST00000514993.1	16563	ENSG00000198284	NUP210P1
chr3	126889498	126889964	-1.10202632501594	0.0222338755250384	0.33123582480665	peak34255	Intron	3	126854864	126949879	95016	1	84303	ENST00000515867.1	34634	ENSG00000159685	CHCHD6
chr3	126944271	126944959	-0.901790354473124	0.0278985905334695	0.360822079940072	peak34263	Intron	3	126935124	126960398	25275	1	84303	ENST00000504973.5	9147	ENSG00000159685	CHCHD6
chr3	126957446	126957889	-0.890542327111751	0.00938174062781811	0.228866134789576	peak34265	Promoter (<=1kb)	3	126957010	126960406	3397	1	84303	ENST00000510044.1	436	ENSG00000159685	CHCHD6
chr3	127171247	127171738	-1.44520655209058	0.0152890435142155	0.286097412458281	peak34296	Intron	3	127193131	127198185	5055	1	285311	ENST00000624688.2	-21393	ENSG00000214324	C3orf56
chr3	127208527	127208892	-1.14959221511688	0.0316316502145021	0.378107225918559	peak34300	Intron	3	127193131	127198185	5055	1	285311	ENST00000624688.2	15396	ENSG00000214324	C3orf56
chr3	127336109	127336654	-1.25597899863151	0.0441263663898541	0.424681938414193	peak34314	Promoter (1-2kb)	3	127322430	127338341	15912	2	101927123	ENST00000663573.1	1687	ENSG00000244215	LINC02016
chr3	127369863	127370261	-1.09441698930394	0.0367682313502717	0.399288169641924	peak34321	Promoter (1-2kb)	3	127322430	127371553	49124	2	101927123	ENST00000654968.1	1292	ENSG00000244215	LINC02016
chr3	127462466	127463139	-0.83749534231668	0.0412109528390479	0.414518846133873	peak34335	Distal Intergenic	3	127499105	127499743	639	2	101927149	ENST00000634757.1	36604	ENSG00000239921	LINC01471
chr3	127518281	127518792	-1.66490946193003	0.0104112102610014	0.241078229559847	peak34341	Intron	3	127480696	127522618	41923	2	101927149	ENST00000661192.1	3826	ENSG00000239921	LINC01471
chr3	128009303	128010035	-0.776105939088854	0.0349295525404155	0.39153717698979	peak34407	Intron	3	128051641	128069839	18199	1	29927	ENST00000464451.5	-41606	ENSG00000058262	SEC61A1
chr3	128508742	128509095	-1.26167183965677	0.0360420666531838	0.395854361915496	peak34478	Distal Intergenic	3	128479427	128493201	13775	2	2624	ENST00000341105.7	-15541	ENSG00000179348	GATA2
chr3	128542616	128542964	-3.15256012156968	0.00530923306962231	0.174713895302606	peak34482	Distal Intergenic	3	128572000	128576086	4087	2	23434	ENST00000356020.2	33122	ENSG00000198685	LINC01565
chr3	128662297	128662838	-1.29820709907267	0.00256767645794127	0.117713626946936	peak34497	Intron	3	128632121	128651529	19409	2	6184	ENST00000495462.5	-10768	ENSG00000163902	RPN1
chr3	128835694	128836201	-0.940369687585202	0.0459515286386432	0.430066567730239	peak34513	Distal Intergenic	3	128861546	128865604	4059	2	653712	ENST00000480931.1	29403	NA	LOC653712
chr3	128838525	128839006	-0.996281409529588	0.015247159542941	0.285829534986988	peak34514	Distal Intergenic	3	128861546	128865604	4059	2	653712	ENST00000480931.1	26598	NA	LOC653712
chr3	129087958	129088636	-0.698745973664203	0.0114597663217345	0.252084305073463	peak34549	3' UTR	3	129060779	129062406	1628	1	2815	ENST00000307395.5	27179	ENSG00000169704	GP9
chr3	129295413	129295723	-2.76770031132708	0.00327429206844028	0.13464612998447	peak34568	Intron	3	129279005	129302005	23001	1	56941	ENST00000511665.1	16408	ENSG00000183624	HMCES
chr3	129321259	129321696	-0.754306852328709	0.0328310956145541	0.382787514577526	peak34570	Intron	3	129318236	129324569	6334	1	339942	ENST00000502789.2	3023	NA	H1-10-AS1
chr3	129377940	129378469	-1.1542861008796	0.02834682433901	0.363040524739123	peak34580	Distal Intergenic	3	129393172	129396293	3122	2	132241	ENST00000507238.5	17824	ENSG00000251474	RPL32P3
chr3	129594930	129595324	-1.23969947350009	0.00670336661495179	0.19433278478728	peak34607	Intron	3	129585952	129589527	3576	2	23129	ENST00000505237.2	-5403	ENSG00000004399	PLXND1
chr3	129766742	129767286	-1.41016424865635	0.03097145859661	0.375130829535843	peak34619	Intron	3	129647827	129794540	146714	2	23023	ENST00000698215.1	27254	ENSG00000172765	TMCC1
chr3	130092034	130092462	-0.964761252194375	0.0357027555868081	0.39486785892585	peak34652	Promoter (1-2kb)	3	130093906	130113227	19322	1	644974	ENST00000511726.1	-1444	ENSG00000251287	ALG1L2
chr3	130121476	130121792	-1.8726575958593	0.00839049715020711	0.216566734208248	peak34657	Intron	3	130112550	130119430	6881	1	105374104	ENST00000507856.1	8926	ENSG00000249846	LINC02021
chr3	131103844	131104398	-1.42228175014066	0.0342736039641879	0.388994618281831	peak34704	Intron	3	131109400	131155067	45668	1	79858	ENST00000510926.1	-5002	ENSG00000114670	NEK11
chr3	131157881	131158384	-1.27851615473715	0.0414657753624939	0.415319796614983	peak34706	Intron	3	131154870	131165523	10654	1	79858	ENST00000515636.1	3011	ENSG00000114670	NEK11
chr3	131331507	131332220	-0.768381107862041	0.0292951079879899	0.367648483051456	peak34713	Promoter (<=1kb)	3	131327563	131330868	3306	2	339874	ENST00000511699.1	-639	ENSG00000250608	NUDT16-DT
chr3	132237306	132237740	-2.56004687930054	0.0341207306641626	0.388082663536918	peak34742	Intron	3	131533565	132285410	751846	2	131034	ENST00000512055.5	47670	ENSG00000196353	CPNE4
chr3	132317091	132317662	-2.84846155509416	1.63859369101692e-06	0.000778857855649638	peak34745	Promoter (<=1kb)	3	132317369	132342579	25211	1	55	ENST00000495911.5	0	ENSG00000014257	ACP3
chr3	132526346	132526791	-2.51720600187049	0.0140585464225186	0.276089746702065	peak34756	Promoter (1-2kb)	3	132528202	132538508	10307	1	23317	ENST00000509279.1	-1411	ENSG00000138246	DNAJC13
chr3	133038493	133038859	-2.03119731974632	0.0437180533567839	0.422999937198676	peak34770	Promoter (<=1kb)	3	133038417	133380223	341807	1	66000	ENST00000512662.5	76	ENSG00000144868	TMEM108
chr3	133542343	133542769	-1.33950029162992	0.0325360970856632	0.381662139479782	peak34800	Distal Intergenic	3	133573686	133590261	16576	1	55573	ENST00000264993.8	-30917	ENSG00000091527	CDV3
chr3	133730896	133731278	-2.26441368774949	0.0306915056750838	0.37356258493378	peak34821	Intron	3	133746040	133754528	8489	1	7018	ENST00000466911.5	-14762	ENSG00000091513	TF
chr3	133814741	133815077	-1.70926038281712	0.0428934233662339	0.419762047822536	peak34830	Intron	3	133811124	133825772	14649	1	58477	ENST00000466636.1	3617	ENSG00000144867	SRPRB
chr3	133894122	133894634	-1.05518634588273	0.0269281768209734	0.35625125355298	peak34840	Promoter (<=1kb)	3	133841326	133894719	53394	2	51560	ENST00000488969.1	85	ENSG00000154917	RAB6B
chr3	133943847	133944544	-0.642714803751231	0.0280398710839566	0.361333806766434	peak34844	Intron	3	133948654	133949216	563	2	6578	ENST00000477061.1	4672	ENSG00000174640	SLCO2A1
chr3	133952226	133952858	-1.27101587519078	0.0457577914175641	0.429528222322626	peak34847	Intron	3	133948654	133949216	563	2	6578	ENST00000477061.1	-3010	ENSG00000174640	SLCO2A1
chr3	134069898	134070623	-0.70260146903919	0.0425051360373825	0.418459911088028	peak34862	Intron	3	134055256	134057648	2393	2	100507210	ENST00000483245.1	-12250	ENSG00000243832	LINC02000
chr3	134075524	134075904	-1.7957394378843	0.0355353414746906	0.39417259720575	peak34863	Intron	3	134055256	134057648	2393	2	100507210	ENST00000483245.1	-17876	ENSG00000243832	LINC02000
chr3	134903278	134903600	-2.9755212597997	0.0115805484127548	0.253188435667199	peak34935	Intron	3	134852506	134951762	99257	1	2047	ENST00000474732.1	50772	ENSG00000154928	EPHB1
chr3	135067019	135067691	-2.62296634115013	0.0231748672142884	0.336049755032925	peak34939	Promoter (<=1kb)	3	135067532	135259370	191839	1	2047	ENST00000493838.1	0	ENSG00000154928	EPHB1
chr3	135815987	135816785	-1.64022834631541	0.00367402937431949	0.142731143822679	peak34970	Distal Intergenic	3	135965728	136147894	182167	1	5523	ENST00000264977.8	-148943	ENSG00000073711	PPP2R3A
chr3	136234832	136235441	-1.27750582677315	0.0332163703147549	0.384490558206905	peak34994	Distal Intergenic	3	136250340	136330169	79830	1	5096	ENST00000251654.9	-14899	ENSG00000114054	PCCB
chr3	136906514	136907594	-0.942284353331026	0.0273134125074246	0.358148767735289	peak35044	Intron	3	136928039	136946214	18176	1	4690	ENST00000496489.5	-20445	ENSG00000158092	NCK1
chr3	136987615	136988196	-1.25140589979817	0.0105984790932216	0.242976591147004	peak35050	Intron	3	136959125	136982196	23072	2	107986136	ENST00000462176.2	-5419	NA	IL20RB-AS1
chr3	137171611	137171948	-2.07618855082618	0.0277887678762494	0.360280995442546	peak35067	Distal Intergenic	3	136959125	136982196	23072	2	107986136	ENST00000462176.2	-189415	NA	IL20RB-AS1
chr3	137807712	137808452	-1.7610268938621	0.0115247994718287	0.252718362192103	peak35079	Distal Intergenic	3	137774041	137778254	4214	1	100507274	ENST00000666528.1	33671	ENSG00000239513	LINC01210
chr3	138097526	138098023	-1.23984343079013	0.0299358931705918	0.370503606783804	peak35091	Exon	3	138068301	138092465	24165	2	199221	ENST00000488595.1	-5061	ENSG00000158163	DZIP1L
chr3	138196917	138198048	-0.963194861157839	0.018564573972091	0.30991461029569	peak35101	Intron	3	138187776	138209890	22115	1	25852	ENST00000468560.1	9141	ENSG00000114098	ARMC8
chr3	138286388	138286834	-1.7968279204269	0.0476262120718295	0.434964770671717	peak35108	Promoter (2-3kb)	3	138289021	138290628	1608	1	25852	ENST00000494015.1	-2187	ENSG00000114098	ARMC8
chr3	138360615	138360956	-1.86606647317513	0.00822764333842217	0.215006154770138	peak35118	Intron	3	138349262	138402362	53101	1	22808	ENST00000474559.1	11353	ENSG00000158186	MRAS
chr3	138361119	138362098	-0.645425167068304	0.0462693162836555	0.43127752321315	peak35119	Intron	3	138349262	138402362	53101	1	22808	ENST00000474559.1	11857	ENSG00000158186	MRAS
chr3	138434163	138434786	-1.03590440928058	0.0251896853283058	0.347720566812989	peak35129	Promoter (<=1kb)	3	138434586	138477060	42475	1	83850	ENST00000486831.5	0	ENSG00000158220	ESYT3
chr3	139117137	139118055	-0.988854726315003	0.00264309885150649	0.11986214849094	peak35187	Intron	3	139110404	139346950	236547	1	56945	ENST00000495225.1	6733	ENSG00000175110	MRPS22
chr3	139214933	139215366	-1.38051862118023	0.0418723758453041	0.416481761113441	peak35192	Intron	3	139281606	139360301	78696	1	56945	ENST00000687538.1	-66240	ENSG00000175110	MRPS22
chr3	139434687	139435399	-1.81628623877652	0.000248597594299377	0.0278831028570255	peak35212	Promoter (1-2kb)	3	139436725	139444465	7741	1	100507291	ENST00000664165.1	-1326	ENSG00000248932	COPB2-DT
chr3	139475688	139476109	-2.68997214328214	0.00148824119386211	0.0868683557094312	peak35215	Promoter (<=1kb)	3	139452884	139476516	23633	2	5948	ENST00000232217.6	407	ENSG00000114113	RBP2
chr3	140116956	140117310	-1.67875865034476	0.0317388244783379	0.378536082841185	peak35244	Intron	3	139935187	140557055	621869	1	64084	ENST00000511524.1	181769	ENSG00000158258	CLSTN2
chr3	140651756	140652276	-1.3988453744162	0.0135726449686273	0.271497088618192	peak35269	Distal Intergenic	3	140678064	140701150	23087	1	287015	ENST00000286349.4	-25788	ENSG00000155890	TRIM42
chr3	140868436	140869115	-1.73421000877206	0.012260065599793	0.259476332909021	peak35280	Distal Intergenic	3	140941830	140979933	38104	1	55186	ENST00000446041.6	-72715	ENSG00000114120	SLC25A36
chr3	140990017	140990437	-2.47368961489483	0.0353801884759333	0.393697514920251	peak35291	Distal Intergenic	3	140973666	140976463	2798	1	55186	ENST00000514629.1	16351	ENSG00000114120	SLC25A36
chr3	141088184	141088755	-1.35555117785537	0.0132886996624546	0.269094546008986	peak35298	Intron	3	141077446	141147460	70015	1	92369	ENST00000507895.1	10738	ENSG00000175093	SPSB4
chr3	141093759	141094667	-0.859430405287748	0.0267441799880546	0.355375823908876	peak35299	Intron	3	141077446	141147460	70015	1	92369	ENST00000507895.1	16313	ENSG00000175093	SPSB4
chr3	141425618	141426501	-0.909031794859073	0.0230279774554531	0.335062020537914	peak35339	Promoter (<=1kb)	3	141426116	141446000	19885	1	253461	ENST00000441582.2	0	ENSG00000177311	ZBTB38
chr3	141719065	141719425	-2.29020864617178	0.0439891889916566	0.424271591034045	peak35363	Intron	3	141738249	141743027	4779	1	9616	ENST00000498828.1	-18824	ENSG00000114125	RNF7
chr3	141952355	141952857	-2.06705508281579	0.00519024749467664	0.172751722742661	peak35385	3' UTR	3	141952829	141963835	11007	2	7029	ENST00000474279.3	10978	ENSG00000114126	TFDP2
chr3	142117311	142117757	-1.65535896795655	0.00629572845252421	0.188857053490756	peak35395	Intron	3	141995071	142126370	131300	2	7029	ENST00000467634.1	8613	ENSG00000114126	TFDP2
chr3	142934849	142935696	-1.37490161009696	0.0295391128818728	0.368982611305092	peak35444	Promoter (<=1kb)	3	142936112	142942536	6425	1	100507389	ENST00000668430.1	-416	ENSG00000243818	LOC100507389
chr3	146100447	146100901	-2.13387865357532	0.0320446146853936	0.37986172619093	peak35501	Intron	3	146081791	146088815	7025	2	5352	ENST00000460520.1	-11632	ENSG00000152952	PLOD2
chr3	146745276	146745639	-1.9371035564163	0.0245466076433688	0.343828683790891	peak35520	Distal Intergenic	3	146585837	146605346	19510	2	389158	ENST00000443512.2	-139930	ENSG00000231213	PLSCR5
chr3	150201464	150202068	-1.7040236094129	0.0153644615914809	0.286667915872904	peak35630	Intron	3	150238519	150240203	1685	1	101927992	ENST00000472890.5	-36451	ENSG00000244541	LINC01213
chr3	150215936	150216893	-0.776841848554995	0.039724340342291	0.409623624568742	peak35631	Intron	3	150238519	150240203	1685	1	101927992	ENST00000472890.5	-21626	ENSG00000244541	LINC01213
chr3	150238027	150239102	-0.731551842642994	0.0178544272345795	0.305359405473786	peak35635	Promoter (<=1kb)	3	150238519	150240203	1685	1	101927992	ENST00000472890.5	0	ENSG00000244541	LINC01213
chr3	150735552	150735873	-1.76264156668843	0.0430069691294654	0.420119218399746	peak35682	Intron	3	150734470	150738931	4462	2	101928105	ENST00000659411.1	3058	NA	LOC101928105
chr3	151097459	151097847	-1.87551154816382	0.0189596215937653	0.312701804267741	peak35706	Intron	3	151086894	151433742	346849	1	116931	ENST00000273432.8	10565	ENSG00000144893	MED12L
chr3	151248980	151249874	-1.28226896204336	0.0141362135656382	0.276984113281087	peak35712	Promoter (<=1kb)	3	151212919	151249114	36196	2	9934	ENST00000424796.6	0	ENSG00000174944	P2RY14
chr3	151483675	151484039	-2.5192195317578	0.00479413262839232	0.165822410201442	peak35728	Distal Intergenic	3	151436203	151461061	24859	2	285313	ENST00000282466.4	-22614	ENSG00000152580	IGSF10
chr3	152175694	152176012	-2.23026671271937	0.0012706426113225	0.0790041569956728	peak35744	Intron	3	152159528	152205461	45934	2	101928166	ENST00000689682.1	29449	NA	LOC101928166
chr3	154495046	154495384	-2.04719044845544	0.0376753483656384	0.402398863989964	peak35833	Distal Intergenic	3	154334943	154430190	95248	2	344758	ENST00000389740.3	-64856	ENSG00000174948	GPR149
chr3	155744660	155745100	-1.39044632911908	0.041938870424221	0.416732587751182	peak35860	Promoter (<=1kb)	3	155479881	155745071	265191	2	23007	ENST00000460012.7	0	ENSG00000114805	PLCH1
chr3	155748907	155749368	-2.23136475330691	0.00508151434090476	0.171158816135973	peak35861	Distal Intergenic	3	155479881	155745071	265191	2	23007	ENST00000460012.7	-3836	ENSG00000114805	PLCH1
chr3	155770931	155771364	-2.23103176173989	0.000332847187642004	0.0340623204295923	peak35864	Intron	3	155479881	155745071	265191	2	23007	ENST00000460012.7	-25860	ENSG00000114805	PLCH1
chr3	155895135	155895547	-1.60294407843569	0.0135085004734198	0.270998260736992	peak35873	Promoter (<=1kb)	3	155895413	155910810	15398	1	8833	ENST00000476145.1	0	ENSG00000163655	GMPS
chr3	156186412	156186990	-2.26291451202497	0.00586914942837816	0.182632825215788	peak35886	Intron	3	156215560	156227883	12324	2	100874083	ENST00000473876.1	40893	ENSG00000240596	KCNAB1-AS2
chr3	157769963	157770344	-2.79491699721958	0.0378169545288321	0.402989350090029	peak35953	Distal Intergenic	3	157569501	157578466	8966	1	152078	ENST00000652117.1	200462	ENSG00000174899	SLC66A1L
chr3	158869496	158870100	-2.30067231962005	0.0162890804773221	0.294351491627618	peak36002	Exon	3	158823194	158824476	1283	1	64747	ENST00000468409.1	46302	ENSG00000118855	MFSD1
chr3	159829352	159829826	-1.10224057704624	0.0200463840927791	0.319692463366557	peak36045	Intron	3	159839861	159897360	57500	1	29970	ENST00000445224.6	-10035	ENSG00000151967	SCHIP1
chr3	160860650	160861235	-2.12992712703218	0.0405969173947191	0.412577396058186	peak36114	Intron	3	160870598	161069844	199247	1	151742	ENST00000480117.1	-9363	ENSG00000163590	PPM1L
chr3	161101051	161101484	-1.93316596880417	0.0332713025282124	0.384725816429497	peak36123	Promoter (<=1kb)	3	161084302	161101734	17433	2	8706	ENST00000652134.1	250	ENSG00000169255	B3GALNT1
chr3	161415629	161416760	-2.04098417376567	3.27627652218934e-05	0.00691835866186558	peak36133	Distal Intergenic	3	161426427	161448242	21816	1	101243545	ENST00000473595.1	-9667	ENSG00000240567	LINC02067
chr3	168467499	168467983	-2.48786126001423	0.0445437917124537	0.425598201578378	peak36244	Intron	3	168519607	168807584	287978	1	93556	ENST00000506760.2	-51624	NA	EGFEM1P
chr3	169332891	169333262	-2.51225332182761	0.0358879214044059	0.395370220781605	peak36269	Intron	3	169128024	169269238	141215	2	2122	ENST00000481315.1	-63653	ENSG00000085276	MECOM
chr3	169455144	169455941	-1.07535493176086	0.0308729845469378	0.374619763553352	peak36275	Intron	3	169447867	169477052	29186	1	105374205	ENST00000480669.1	7277	ENSG00000241479	MECOM-AS1
chr3	169946498	169946860	-2.58387212868894	0.0176851162880088	0.304304864796337	peak36298	Exon	3	169949039	169966114	17076	2	100128164	ENST00000600502.1	19254	ENSG00000239219	LOC100128164
chr3	170558154	170558664	-1.80091503516888	0.032778727821015	0.3826822713654	peak36347	Intron	3	170570090	170586027	15938	2	57709	ENST00000466168.1	27363	ENSG00000013293	SLC7A14
chr3	170642406	170642823	-1.37946422599192	0.0180743872988031	0.306833027760546	peak36358	Intron	3	170656562	170662123	5562	1	101928583	ENST00000497988.1	-13739	ENSG00000285051	SLC7A14-AS1
chr3	170826472	170826940	-1.96583705014969	0.0275182986284149	0.35919922022642	peak36371	Intron	3	170865794	170868181	2388	2	200916	ENST00000478578.1	41241	ENSG00000163584	RPL22L1
chr3	170938544	170939300	-1.88305953910448	0.004665721257309	0.163104707910229	peak36379	Intron	3	170893349	170908644	15296	2	56648	ENST00000474096.5	-29900	ENSG00000163577	EIF5A2
chr3	170946896	170947840	-0.812664224819991	0.0348186852237391	0.391031589593006	peak36380	Intron	3	170893349	170908644	15296	2	56648	ENST00000474096.5	-38252	ENSG00000163577	EIF5A2
chr3	171165520	171166074	-1.28166595991924	0.0399600674632924	0.410531721761516	peak36390	Intron	3	171106664	171106759	96	2	693154	ENST00000385228.1	-58761	ENSG00000207963	MIR569
chr3	171459961	171460534	-1.33198469903644	0.0492915330397761	0.439850701526053	peak36402	Promoter (<=1kb)	3	171460209	171469700	9492	1	102724479	ENST00000665680.1	0	NA	LOC102724479
chr3	171640517	171641099	-1.08626319159327	0.00331639331367424	0.135604273508868	peak36411	Promoter (2-3kb)	3	171612307	171643154	30848	2	5337	ENST00000467432.1	2055	ENSG00000075651	PLD1
chr3	171752722	171753527	-1.75037245382401	4.05303140090949e-05	0.00799307897686072	peak36416	Intron	3	171735624	171738051	2428	2	5337	ENST00000627725.1	-14671	ENSG00000075651	PLD1
chr3	172447574	172448376	-1.48054469072933	0.000482416216925533	0.0431642820804347	peak36482	Promoter (<=1kb)	3	172447544	172448455	912	2	2693	ENST00000427970.1	79	ENSG00000121853	GHSR
chr3	172873958	172874498	-1.85553748751438	0.0157750726520221	0.290216200180324	peak36518	Distal Intergenic	3	172818331	172820291	1961	1	1894	ENST00000487073.1	55627	ENSG00000114346	ECT2
chr3	175132676	175133724	-0.911111376934188	0.0322296643082089	0.38033673272944	peak36565	Intron	3	175124406	175655563	531158	1	254827	ENST00000489299.5	8270	ENSG00000177694	NAALADL2
chr3	176872937	176873305	-1.20204993835855	0.0153394072408758	0.286522716920072	peak36620	Distal Intergenic	3	176814155	176817001	2847	2	101928684	ENST00000451289.1	-55936	ENSG00000228308	LINC01209
chr3	177014954	177015367	-1.60545014095519	0.0353648527936204	0.393697514920251	peak36640	Distal Intergenic	3	177025985	177026415	431	2	79718	ENST00000638074.1	11048	ENSG00000177565	TBL1XR1
chr3	177535365	177535966	-1.62858375408538	0.013500329944565	0.270934328337213	peak36692	Intron	3	177617590	177752094	134505	1	100505566	ENST00000445673.1	-81624	ENSG00000228221	LINC00578
chr3	177602627	177603470	-1.5044265600404	6.31363306980303e-05	0.0107200578203727	peak36702	Intron	3	177617590	177752094	134505	1	100505566	ENST00000445673.1	-14120	ENSG00000228221	LINC00578
chr3	178435867	178436274	-2.08931858044295	0.0136437872135743	0.272132611458242	peak36743	Intron	3	178419258	178457303	38046	1	100874330	ENST00000441018.1	16609	ENSG00000223941	LINC01014
chr3	178474620	178474938	-2.06417938760097	0.0115824559095402	0.253188435667199	peak36745	Intron	3	178419258	178457303	38046	1	100874330	ENST00000441018.1	55362	ENSG00000223941	LINC01014
chr3	179194497	179195090	-1.187007729851	0.0279462505784969	0.360876049753154	peak36775	Promoter (<=1kb)	3	179196019	179235371	39353	1	5290	ENST00000675467.1	-929	ENSG00000121879	PIK3CA
chr3	179296875	179297246	-1.27823805265192	0.0475211804220676	0.434738215409779	peak36784	Distal Intergenic	3	179323031	179338583	15553	1	51193	ENST00000496856.6	-25785	ENSG00000121864	ZNF639
chr3	179718336	179718750	-1.2279157403487	0.0365073876929316	0.397831561322968	peak36822	Promoter (<=1kb)	3	179719345	179789373	70029	1	8975	ENST00000679972.1	-595	ENSG00000058056	USP13
chr3	181182074	181182417	-2.42959865909762	0.0395418373093313	0.409009079583596	peak36895	Intron	3	181175169	181632180	457012	1	347689	ENST00000644582.1	6905	ENSG00000242808	SOX2-OT
chr3	181505945	181506317	-3.01623865860388	0.0308984015407869	0.374736301827499	peak36900	Intron	3	181461584	181611647	150064	1	347689	ENST00000644304.1	44361	ENSG00000242808	SOX2-OT
chr3	181649944	181650347	-2.83851449213218	0.0237255198767308	0.33867613077973	peak36907	Intron	3	181610770	181742884	132115	1	347689	ENST00000645583.2	39174	ENSG00000242808	SOX2-OT
chr3	181695060	181695419	-1.36738606796837	0.0224490017244966	0.332494351615724	peak36908	Intron	3	181698644	181740765	42122	1	347689	ENST00000642218.1	-3225	ENSG00000242808	SOX2-OT
chr3	181785276	181785656	-2.32176839048902	0.0428707160545222	0.419692798709739	peak36915	Intron	3	181727718	181740681	12964	1	347689	ENST00000642823.1	57558	ENSG00000242808	SOX2-OT
chr3	182165072	182165935	-0.97265322069168	0.0429914793266256	0.420056987339848	peak36936	Distal Intergenic	3	182149430	182158313	8884	2	105374243	ENST00000669633.1	-6759	NA	LOC105374243
chr3	183001992	183002317	-1.98923859329271	0.0257078059779851	0.350630798969995	peak36998	Distal Intergenic	3	182945034	182985953	40920	2	54165	ENST00000469954.5	-16039	ENSG00000043093	DCUN1D1
chr3	183063122	183063498	-1.92284294843716	0.0151810396596251	0.28520239252732	peak37004	Intron	3	183022469	183037355	14887	2	56922	ENST00000489909.1	-25767	ENSG00000078070	MCCC1
chr3	183176281	183176773	-1.23403914375502	0.0198604129219903	0.318594364025743	peak37018	Distal Intergenic	3	183179370	183180311	942	2	23101	ENST00000464626.1	3538	ENSG00000053524	MCF2L2
chr3	183296430	183297367	-0.732855658118974	0.0213073873984391	0.32675830104101	peak37036	Promoter (1-2kb)	3	183276666	183295366	18701	2	23101	ENST00000475664.1	-1064	ENSG00000053524	MCF2L2
chr3	183427171	183427972	-1.50433775545692	0.00150375017053177	0.0873739420451851	peak37047	Promoter (<=1kb)	3	183178050	183427977	249928	2	23101	ENST00000473233.5	5	ENSG00000053524	MCF2L2
chr3	183498789	183499224	-1.45034346679693	0.00627969847829992	0.188785853836487	peak37057	Intron	3	183453814	183453944	131	1	109617007	ENST00000362493.1	44975	ENSG00000199363	SNORA63E
chr3	183584340	183585085	-1.60221919193943	0.00182924133947855	0.0976028813387194	peak37068	Distal Intergenic	3	183487551	183555706	68156	2	89857	ENST00000341319.8	-28634	ENSG00000172578	KLHL6
chr3	183856087	183856465	-1.44198389222734	0.0246426138673892	0.344417329734569	peak37098	5' UTR	3	183840570	183844774	4205	2	55486	ENST00000488202.1	-11313	ENSG00000175193	PARL
chr3	183872152	183872634	-1.74927982484034	0.0325297924276807	0.381662139479782	peak37100	Intron	3	183833768	183884727	50960	2	55486	ENST00000449306.1	12093	ENSG00000175193	PARL
chr3	184000807	184001503	-1.32058278016602	0.00749504029654579	0.205136074851195	peak37115	3' UTR	3	184006338	184011419	5082	1	100873982	ENST00000422946.1	-4835	ENSG00000223882	ABCC5-AS1
chr3	184075553	184076079	-1.33279909892565	0.0251179617374505	0.347134630159975	peak37124	Distal Intergenic	3	184097064	184106995	9932	1	285242	ENST00000415389.6	-20985	ENSG00000186038	HTR3E
chr3	184636110	184636431	-1.20586204542022	0.0074075000860186	0.204077141485726	peak37193	Distal Intergenic	3	184579748	184580700	953	1	2049	ENST00000473079.1	56362	ENSG00000182580	EPHB3
chr3	184854329	184854679	-1.45850679779512	0.0475119665253609	0.434738215409779	peak37215	Promoter (1-2kb)	3	184855777	184868310	12534	1	23355	ENST00000465213.1	-1098	ENSG00000156931	VPS8
chr3	184880415	184880807	-2.03308170760118	0.0401409389442482	0.411053847524417	peak37217	Intron	3	184885969	185052311	166343	1	23355	ENST00000492449.5	-5162	ENSG00000156931	VPS8
chr3	184926410	184927326	-1.21438434663077	0.0473341605583881	0.434195157933444	peak37221	3' UTR	3	184919056	184930560	11505	1	23355	ENST00000463687.1	7354	ENSG00000156931	VPS8
chr3	185070250	185071253	-1.03871865343355	0.00575435095177442	0.180869934026529	peak37233	Distal Intergenic	3	185076838	185153060	76223	2	285382	ENST00000335012.3	81807	ENSG00000187068	C3orf70
chr3	185219232	185219624	-1.87600282644876	0.0428558338742864	0.419646166926613	peak37247	Intron	3	185204656	185235462	30807	2	1962	ENST00000483104.5	15838	ENSG00000113790	EHHADH
chr3	185616748	185617215	-1.63827545638406	0.0462241085250463	0.43110124347772	peak37287	Promoter (2-3kb)	3	185614503	185619519	5017	1	59343	ENST00000483005.1	2245	ENSG00000163904	SENP2
chr3	185638664	185639042	-1.74868377459108	0.017666610103531	0.304290491619108	peak37288	Distal Intergenic	3	185646880	185649523	2644	2	10644	ENST00000464166.1	10481	ENSG00000073792	IGF2BP2
chr3	185719031	185719422	-1.38496824560134	0.0374545025901535	0.402046986234254	peak37295	Intron	3	185722464	185729787	7324	1	646600	ENST00000496717.1	-3042	ENSG00000163915	IGF2BP2-AS1
chr3	185850162	185850490	-1.28236048323525	0.0487243895333677	0.438040700920542	peak37312	Distal Intergenic	3	185643130	185825042	181913	2	10644	ENST00000382199.7	-25120	ENSG00000073792	IGF2BP2
chr3	185960393	185961187	-0.87464942499369	0.0286468249233959	0.364233140880114	peak37333	Promoter (<=1kb)	3	185960039	185979837	19799	1	344887	ENST00000306399.3	354	ENSG00000171658	NMRAL2P
chr3	186093677	186094069	-2.30532345391945	0.011638631676864	0.253938481892441	peak37347	Intron	3	186104926	186105490	565	2	2119	ENST00000475484.1	11421	ENSG00000244405	ETV5
chr3	186510224	186510908	-1.41131889926454	0.00138181685386999	0.0826037666442997	peak37387	Distal Intergenic	3	186454991	186493661	38671	2	253573	ENST00000427914.5	-16563	ENSG00000224406	LINC02052
chr3	186528255	186528666	-1.31739683819152	0.0188285711886046	0.311718082710983	peak37394	Distal Intergenic	3	186538599	186540520	1922	2	1427	ENST00000460288.1	11854	ENSG00000213139	CRYGS
chr3	186634060	186634698	-1.29239077403893	0.0219295846119538	0.32989536092775	peak37405	Promoter (1-2kb)	3	186635969	186651276	15308	1	26998	ENST00000431018.5	-1271	ENSG00000090512	FETUB
chr3	186923030	186923531	-1.55219527305721	0.0152363647764489	0.285765946070079	peak37436	Distal Intergenic	3	186930325	187019407	89083	1	6480	ENST00000676786.1	-6794	ENSG00000073849	ST6GAL1
chr3	187136938	187137482	-1.42721129561189	0.0259807192302524	0.35182559762848	peak37454	Promoter (2-3kb)	3	187120948	187139484	18537	2	116832	ENST00000455270.5	2002	ENSG00000163923	RPL39L
chr3	187186498	187187357	-1.01846524090416	0.000792324033806665	0.0589257697997532	peak37459	Distal Intergenic	3	187120948	187180908	59961	2	116832	ENST00000433055.1	-5590	ENSG00000163923	RPL39L
chr3	187346969	187347513	-2.24531755764294	0.0179794442503641	0.306203167062932	peak37474	Distal Intergenic	3	187368385	187372076	3692	1	64108	ENST00000259030.3	-20872	ENSG00000136514	RTP4
chr3	187367648	187367977	-1.62996791785234	0.0156200524837227	0.289375405191427	peak37475	Promoter (<=1kb)	3	187368385	187372076	3692	1	64108	ENST00000259030.3	-408	ENSG00000136514	RTP4
chr3	187611783	187612124	-2.09998235944985	0.0120619680972141	0.257670845392774	peak37496	Distal Intergenic	3	187668912	187670394	1483	2	6750	ENST00000287641.4	58270	ENSG00000157005	SST
chr3	187913056	187913528	-1.30802262809198	0.0414187123059542	0.415170070449104	peak37521	Distal Intergenic	3	187932764	187946221	13458	2	105374265	ENST00000413056.1	32693	NA	LOC105374265
chr3	187968745	187969198	-1.50210207598633	0.0404522330277341	0.412116905992245	peak37524	Promoter (1-2kb)	3	187958775	187966967	8193	2	105374266	ENST00000423643.1	-1778	NA	LINC01991
chr3	188022349	188022972	-1.91790127531892	0.00164531375795984	0.0921419464811258	peak37534	Distal Intergenic	3	187997422	188003990	6569	2	107986166	ENST00000415940.1	-18359	NA	LOC107986166
chr3	188255064	188255739	-1.28886772974734	0.0114953853748732	0.252490489159397	peak37556	Intron	3	188239864	188406291	166428	1	4026	ENST00000457242.1	15200	ENSG00000145012	LPP
chr3	188606022	188606381	-2.64090420204926	0.0213274093713854	0.32685865937471	peak37586	Promoter (2-3kb)	3	188609221	188746624	137404	1	4026	ENST00000415906.1	-2840	ENSG00000145012	LPP
chr3	188759522	188760514	-0.985478503317658	0.0410102931083938	0.4140641809417	peak37599	Promoter (<=1kb)	3	188758739	188866309	107571	1	4026	ENST00000459897.1	783	ENSG00000145012	LPP
chr3	189003344	189003802	-2.28011788828318	0.00304647932653365	0.129915505408917	peak37620	Intron	3	188976754	189023814	47061	1	285386	ENST00000496671.1	26590	ENSG00000188001	TPRG1
chr3	189355376	189356184	-0.613616277394978	0.0362623679188302	0.396719344915319	peak37653	Distal Intergenic	3	189309894	189315595	5702	1	285386	ENST00000481307.1	45482	ENSG00000188001	TPRG1
chr3	189775002	189775322	-1.85114869105287	0.0177115527485816	0.304304864796337	peak37688	Intron	3	189789659	189897276	107618	1	8626	ENST00000354600.10	-14337	ENSG00000073282	TP63
chr3	189891990	189892302	-2.15924743329808	0.0484493143196948	0.437217130098689	peak37701	Intron	3	189829922	189830009	88	1	100126340	ENST00000401239.1	62068	ENSG00000216058	MIR944
chr3	190679408	190679768	-2.02649337656312	0.0166516000108047	0.296987847649969	peak37771	Distal Intergenic	3	190680421	190698737	18317	2	105374272	ENST00000668289.1	18969	ENSG00000228730	LINC02013
chr3	191536043	191536348	-2.32142667892976	0.0150068624291572	0.283632606560966	peak37825	Intron	3	191557262	191573499	16238	1	103344926	ENST00000664223.1	-20914	NA	PYDC2-AS1
chr3	191975049	191975595	-1.58906064880279	0.0114358061891151	0.251907003492966	peak37842	Distal Intergenic	3	192238037	192244987	6951	1	100873986	ENST00000530635.1	-262442	ENSG00000231383	FGF12-AS1
chr3	192687406	192687802	-1.22992016718852	0.0289627207018634	0.365666429665391	peak37869	Intron	3	192143988	192727500	583513	2	2257	ENST00000430714.5	39698	ENSG00000114279	FGF12
chr3	193185100	193185718	-1.50210870058584	0.0116918278652193	0.254597302320508	peak37917	Distal Intergenic	3	193241128	193270854	29727	1	57110	ENST00000650797.1	-55410	ENSG00000127252	PLAAT1
chr3	193401965	193402336	-2.42075349370194	0.0233863276903096	0.33690731581089	peak37930	3' UTR	3	193402500	193412371	9872	2	84239	ENST00000482964.1	10035	ENSG00000127249	ATP13A4
chr3	193557078	193557772	-1.88160285717884	0.00649795619425704	0.191359215195583	peak37938	Promoter (2-3kb)	3	193402358	193554987	152630	2	84239	ENST00000392443.7	-2091	ENSG00000127249	ATP13A4
chr3	193765709	193766326	-0.944850996483667	0.0324096005630125	0.380975865121631	peak37960	Exon	3	193770543	193772424	1882	2	105374282	ENST00000666648.1	6098	NA	LOC105374282
chr3	193814736	193815503	-0.818292687040039	0.0185813450089582	0.310007400130851	peak37970	Distal Intergenic	3	193841868	193844009	2142	2	105374285	ENST00000439074.2	28506	NA	LINC02038
chr3	194160619	194161459	-0.814412181683381	0.0259603956195806	0.351693927982472	peak38006	Distal Intergenic	3	194136148	194138732	2585	1	3280	ENST00000232424.4	24471	ENSG00000114315	HES1
chr3	194204267	194204828	-1.27959965019175	0.0272420461340007	0.357991578483815	peak38012	Promoter (<=1kb)	3	194203019	194204203	1185	2	100505920	ENST00000666638.1	-64	NA	LINC02036
chr3	194797400	194798229	-0.993890044965635	0.0126895832779416	0.26377259850492	peak38084	Intron	3	194769423	194779686	10264	1	100507391	ENST00000662703.1	27977	ENSG00000237222	LINC01968
chr3	194798467	194799092	-1.4930274405073	0.0113086141785385	0.250494335723758	peak38085	Intron	3	194769423	194779686	10264	1	100507391	ENST00000662703.1	29044	ENSG00000237222	LINC01968
chr3	194995533	194995938	-1.14402829726005	0.0296318532519257	0.369426405005303	peak38105	Distal Intergenic	3	195069593	195087372	17780	2	152002	ENST00000460582.1	91434	ENSG00000173950	XXYLT1
chr3	195044281	195044818	-0.721647003916193	0.0432006984668345	0.420738229705148	peak38112	Distal Intergenic	3	195069593	195087372	17780	2	152002	ENST00000460582.1	42554	ENSG00000173950	XXYLT1
chr3	195061728	195062162	-1.38591713067911	0.00891987065785725	0.223156257395471	peak38114	Distal Intergenic	3	195069593	195087372	17780	2	152002	ENST00000460582.1	25210	ENSG00000173950	XXYLT1
chr3	195077059	195077959	-0.857469303254793	0.0131435786428519	0.267555824572811	peak38117	Intron	3	195069593	195087372	17780	2	152002	ENST00000460582.1	9413	ENSG00000173950	XXYLT1
chr3	195187224	195187679	-2.00369648769202	0.0209732410015021	0.32500588790436	peak38133	Promoter (2-3kb)	3	195068601	195184798	116198	2	152002	ENST00000437101.5	-2426	ENSG00000173950	XXYLT1
chr3	195373801	195374156	-1.75401407461135	0.0427346116689647	0.419275876858857	peak38155	Intron	3	195333082	195356212	23131	2	23527	ENST00000423531.3	-17589	ENSG00000114331	ACAP2
chr3	195710905	195711633	-0.651164834652565	0.0301588087310128	0.371794883524051	peak38197	Promoter (2-3kb)	3	195708726	195734776	26051	1	440993	ENST00000626093.1	2179	NA	MIR570HG
chr3	195761115	195761449	-1.05569234121304	0.0162346880799406	0.293848739936399	peak38203	3' UTR	3	195747173	195753994	6822	2	4585	ENST00000464234.5	-7121	ENSG00000145113	MUC4
chr3	195846965	195847835	-0.71173209734434	0.00114654164069496	0.0739488153771245	peak38215	Intron	3	195836193	195854228	18036	2	101929697	ENST00000444346.1	6393	NA	LINC01983
chr3	195979124	195979540	-1.30832086943018	0.0253098675465049	0.348445644431425	peak38230	Intron	3	195971253	195975902	4650	2	255812	ENST00000457601.1	-3222	ENSG00000185485	SDHAP1
chr3	195979571	195979942	-1.44598718082776	0.0401637165614765	0.411071444304088	peak38231	Exon	3	195971253	195975902	4650	2	255812	ENST00000457601.1	-3669	ENSG00000185485	SDHAP1
chr3	196304032	196304532	-1.35434712856067	0.0197820532278069	0.317952278248349	peak38273	Intron	3	196291219	196296306	5088	2	255758	ENST00000465757.5	-7726	ENSG00000213123	DYNLT2B
chr3	196327014	196327408	-1.01759963291545	0.0455477950954175	0.428856027175906	peak38275	Promoter (2-3kb)	3	196323546	196324322	777	2	116211	ENST00000440822.2	-2692	ENSG00000145107	TM4SF19
chr3	196414218	196414523	-1.85364338698296	0.0434692066431277	0.422056016324945	peak38284	Promoter (1-2kb)	3	196393581	196416235	22655	2	26043	ENST00000413584.1	1712	ENSG00000163960	UBXN7
chr3	196705643	196706045	-1.30663770398819	0.0488269406726902	0.43824290623106	peak38315	Intron	3	196707061	196712248	5188	2	84984	ENST00000399942.4	6203	ENSG00000174007	CEP19
chr3	196733299	196733811	-1.60618174091759	0.0399042342871615	0.410339307785417	peak38318	3' UTR	3	196739857	196832647	92791	1	5062	ENST00000327134.7	-6046	ENSG00000180370	PAK2
chr3	197046433	197046848	-2.25215278423307	0.0348146333804204	0.391031589593006	peak38357	3' UTR	3	197004766	197029835	25070	2	4241	ENST00000696016.1	-16598	ENSG00000163975	MELTF
chr3	197443815	197444165	-1.0297796368301	0.0389729875154511	0.407170786130844	peak38411	Distal Intergenic	3	197450327	197456654	6328	2	105374308	ENST00000445908.1	12489	NA	LOC105374308
chr3	197471667	197472827	-0.711350568035661	0.037372895541957	0.401923988510121	peak38414	Distal Intergenic	3	197445061	197458323	13263	2	105374308	ENST00000438408.1	-13344	NA	LOC105374308
chr3	197599200	197599608	-0.902809547220576	0.0100914974480281	0.237352649533678	peak38427	Intron	3	197578213	197615660	37448	2	220729	ENST00000453454.5	16052	ENSG00000214135	SDHAP4
chr3	197647812	197648285	-1.35037306541153	0.0100739584992136	0.237209191420729	peak38431	Distal Intergenic	3	197649303	197651482	2180	2	112268458	ENST00000667447.1	3197	NA	LOC112268458
chr3	197808879	197809497	-1.18483086566272	0.0178862146755769	0.30559595843561	peak38452	Intron	3	197820333	197823465	3133	1	84859	ENST00000493726.1	-10836	ENSG00000186001	LRCH3
chr3	198048479	198049000	-1.15417823325428	0.0412559182859272	0.41465134908801	peak38474	Distal Intergenic	3	198038321	198039234	914	2	100873947	ENST00000423460.1	-9245	ENSG00000232832	LMLN-AS1
chr4	453973	454549	-0.822021208908311	0.0460845509004402	0.430571830825557	peak38507	Exon	4	425815	474051	48237	2	79963	ENST00000507854.1	19502	ENSG00000251595	ABCA11P
chr4	519395	520418	-0.74063288663829	0.0364692215639917	0.397715418250675	peak38511	Promoter (<=1kb)	4	521051	522313	1263	1	54872	ENST00000507493.1	-633	ENSG00000174227	PIGG
chr4	764219	764578	-1.47747104836441	0.0130062258892624	0.266557013436343	peak38541	Promoter (<=1kb)	4	764487	765074	588	2	100129917	ENST00000454037.1	496	ENSG00000249592	PCGF3-AS1
chr4	827731	828101	-1.10300660388457	0.0040029648736175	0.149867897320312	peak38550	Promoter (1-2kb)	4	784957	826129	41173	2	10815	ENST00000304062.11	-1602	ENSG00000168993	CPLX1
chr4	865473	865959	-0.834980487112673	0.0427427908938165	0.41930418721937	peak38557	Promoter (1-2kb)	4	849308	867162	17855	2	2580	ENST00000511980.5	1203	ENSG00000178950	GAK
chr4	996851	997239	-1.50871152892451	0.0119824304220016	0.256945376863311	peak38575	Promoter (2-3kb)	4	999710	1004505	4796	1	3425	ENST00000652070.1	-2471	ENSG00000127415	IDUA
chr4	1150773	1151471	-1.20572724097032	0.00196122480926508	0.101701062811677	peak38594	Promoter (2-3kb)	4	1115263	1153726	38464	2	100379220	ENST00000479478.5	2255	ENSG00000215367	TMED11P
chr4	1177817	1178531	-2.10734656034625	3.42614736582771e-05	0.0071311581941664	peak38597	Intron	4	1171381	1173211	1831	2	10417	ENST00000503765.5	-4606	ENSG00000159674	SPON2
chr4	1368703	1369246	-1.11252913211483	0.0399680459090011	0.410540480533905	peak38626	Promoter (2-3kb)	4	1366077	1386258	20182	1	57654	ENST00000511563.5	2626	ENSG00000163945	UVSSA
chr4	1632462	1632920	-1.33014325131895	0.0264318308387388	0.353729469775991	peak38657	Intron	4	1641562	1644953	3392	2	152877	ENST00000467215.1	12033	ENSG00000174137	FAM53A
chr4	1637600	1639255	-0.659180404090099	0.0271354610822128	0.357510938967916	peak38658	Intron	4	1641562	1644953	3392	2	152877	ENST00000467215.1	5698	ENSG00000174137	FAM53A
chr4	1782960	1783650	-0.712157085803772	0.046495751257438	0.431982116429158	peak38684	Distal Intergenic	4	1793293	1808867	15575	1	2261	ENST00000440486.8	-9643	ENSG00000068078	FGFR3
chr4	2125185	2125833	-1.20569889240757	0.0101087052997999	0.237466974435731	peak38728	Intron	4	2156497	2159211	2715	2	353497	ENST00000510344.1	33378	ENSG00000130997	POLN
chr4	2587903	2588393	-2.00274122551298	0.026829325890459	0.355758482288323	peak38787	Intron	4	2625432	2720034	94603	1	8603	ENST00000545951.5	-37039	ENSG00000125386	FAM193A
chr4	2761368	2762143	-1.04149584603454	0.00590099766167197	0.183142899738406	peak38807	Distal Intergenic	4	2741698	2756342	14645	2	79155	ENST00000503235.1	-5026	ENSG00000168884	TNIP2
chr4	2820782	2821325	-1.16343275420868	0.00239317836848318	0.113104609690191	peak38817	Promoter (<=1kb)	4	2820669	2824782	4114	1	6452	ENST00000506932.1	113	ENSG00000087266	SH3BP2
chr4	3526839	3527252	-1.33702752354681	0.0189616098274665	0.312703506257971	peak38889	Intron	4	3512933	3532149	19217	2	4043	ENST00000296325.9	4897	ENSG00000163956	LRPAP1
chr4	3532072	3532409	-1.50396939948367	0.00705066354391464	0.199498450365193	peak38891	Promoter (<=1kb)	4	3512933	3532149	19217	2	4043	ENST00000296325.9	0	ENSG00000163956	LRPAP1
chr4	3549200	3549569	-2.08909507123606	0.0159783079787591	0.291827120771928	peak38894	Distal Intergenic	4	3523393	3532446	9054	2	4043	ENST00000650633.1	-16754	ENSG00000163956	LRPAP1
chr4	3628329	3628742	-1.82818645592376	0.0109125999820894	0.246923651292637	peak38900	Distal Intergenic	4	3673593	3677855	4263	2	100133461	ENST00000508619.1	49113	ENSG00000250632	LINC02171
chr4	3678239	3679097	-0.854648597440249	0.0287510077297078	0.364885503730245	peak38906	Promoter (<=1kb)	4	3673593	3677855	4263	2	100133461	ENST00000508619.1	-384	ENSG00000250632	LINC02171
chr4	3827325	3827841	-1.11904196236045	0.0419412697556668	0.416732587751182	peak38919	Distal Intergenic	4	3766385	3768526	2142	1	152	ENST00000330055.7	60940	ENSG00000184160	ADRA2C
chr4	4920387	4920744	-2.55175239191006	0.00532395118450759	0.17495528727108	peak38982	Distal Intergenic	4	4862428	4863028	601	1	4487	ENST00000468421.1	57959	ENSG00000163132	MSX1
chr4	5044693	5045023	-3.03566255918698	0.00833552518447825	0.216205260516482	peak38986	Distal Intergenic	4	5051480	5500989	449510	1	55351	ENST00000282908.10	-6457	ENSG00000152953	STK32B
chr4	6242476	6242850	-2.22791195956843	0.00594140744057469	0.183729396526597	peak39020	Promoter (2-3kb)	4	6245563	6261639	16077	1	7466	ENST00000673884.1	-2713	ENSG00000109501	WFS1
chr4	6390075	6391016	-0.812595114946586	0.0359692379919233	0.395680493425023	peak39035	Intron	4	6333646	6384826	51181	2	5522	ENST00000513943.5	-5249	ENSG00000074211	PPP2R2C
chr4	6651283	6651609	-2.66540175634676	0.0377997330932035	0.402989350090029	peak39059	Intron	4	6640686	6641791	1106	1	93621	ENST00000507420.1	10597	ENSG00000179010	MRFAP1
chr4	6664408	6665200	-1.00809928091736	0.0152675226843632	0.28585250877756	peak39062	Intron	4	6658107	6673729	15623	2	105374366	ENST00000667300.1	8529	ENSG00000251580	LINC02482
chr4	6694291	6694653	-1.17254131704471	0.032636735035637	0.382237366906009	peak39065	Promoter (<=1kb)	4	6693878	6697170	3293	1	6286	ENST00000513778.1	413	ENSG00000163993	S100P
chr4	6992260	6992782	-1.209238426063	0.0137376244929502	0.272986741047201	peak39096	Promoter (1-2kb)	4	6994209	7001476	7268	1	57533	ENST00000467966.1	-1427	ENSG00000132405	TBC1D14
chr4	7050849	7051226	-1.65412260676017	0.0456380707666226	0.429078207403581	peak39105	Promoter (2-3kb)	4	7053353	7054456	1104	1	93624	ENST00000510704.1	-2127	ENSG00000173011	TADA2B
chr4	7234608	7234973	-1.27164710248187	0.0447290792219125	0.426337207819202	peak39125	Intron	4	7192538	7742827	550290	1	57537	ENST00000507866.6	42070	ENSG00000184985	SORCS2
chr4	7243548	7244026	-1.51018748155031	0.0243429781788362	0.342596387643387	peak39128	Intron	4	7192538	7742827	550290	1	57537	ENST00000507866.6	51010	ENSG00000184985	SORCS2
chr4	7344005	7344575	-1.6064426139645	0.010349644138586	0.240296404585349	peak39141	Intron	4	7310450	7310524	75	1	100616471	ENST00000578126.1	33555	ENSG00000264658	MIR4798
chr4	7366628	7366935	-1.98465657102311	0.0334578722189601	0.385532441681793	peak39144	Intron	4	7381898	7661529	279632	1	57537	ENST00000511199.1	-14963	ENSG00000184985	SORCS2
chr4	7440577	7441157	-1.31833246082556	0.0471955200781385	0.433957912709384	peak39152	Intron	4	7430285	7434930	4646	2	768239	ENST00000319098.7	-5647	ENSG00000178597	PSAPL1
chr4	7467565	7467969	-1.39204229054364	0.0362001097707714	0.396651189020965	peak39157	Intron	4	7460028	7460118	91	1	100422826	ENST00000579577.1	7537	ENSG00000266690	MIR4274
chr4	7712427	7713083	-1.06995661608094	0.0169941149387167	0.29920841707064	peak39194	Exon	4	7734280	7740720	6441	1	57537	ENST00000505529.1	-21197	ENSG00000184985	SORCS2
chr4	8067375	8067927	-1.04071690661627	0.0264711646325338	0.353729469775991	peak39238	Exon	4	8008063	8071827	63765	2	84448	ENST00000510277.1	3900	ENSG00000163995	ABLIM2
chr4	8246512	8247359	-1.03892824571054	0.0392291526393838	0.407867965214614	peak39266	Distal Intergenic	4	8231142	8241091	9950	1	54436	ENST00000502559.1	15370	ENSG00000125089	SH3TC1
chr4	8306946	8307511	-1.26657919706844	0.0110156035492796	0.24795485666479	peak39276	3' UTR	4	8320105	8323980	3876	1	105374374	ENST00000661538.1	-12594	ENSG00000249145	LINC02517
chr4	8574784	8575412	-1.16116987851511	0.0108022556000213	0.245431302448297	peak39305	Promoter (2-3kb)	4	8578325	8619749	41425	1	8532	ENST00000514302.5	-2913	ENSG00000109625	CPZ
chr4	8615019	8615479	-1.29566528246706	0.0168174386101126	0.29815795748365	peak39308	Promoter (2-3kb)	4	8618092	8619487	1396	1	8532	ENST00000513486.1	-2613	ENSG00000109625	CPZ
chr4	8646365	8646761	-5.22183532709991	0.000567391025056705	0.0477780685145084	peak39312	Distal Intergenic	4	8618092	8619487	1396	1	8532	ENST00000513486.1	28273	ENSG00000109625	CPZ
chr4	8657005	8657750	-1.25440068050871	0.0206733986998728	0.323075656158813	peak39313	Distal Intergenic	4	8618092	8619487	1396	1	8532	ENST00000513486.1	38913	ENSG00000109625	CPZ
chr4	10006692	10007629	-0.624245033149254	0.0478959014353949	0.43529145977082	peak39366	Promoter (<=1kb)	4	10006482	10009725	3244	1	105374476	ENST00000503493.1	210	NA	SLC2A9-AS1
chr4	13944122	13944484	-1.19975795891562	0.0246504702228301	0.344440073606353	peak39420	Intron	4	13953088	14003718	50631	1	107986182	ENST00000657663.1	-8604	NA	LOC107986182
chr4	14212583	14213046	-2.12644369087553	0.0483483221153873	0.436862471308637	peak39425	Intron	4	14112020	14139486	27467	1	152742	ENST00000506739.1	100563	ENSG00000248698	LINC01085
chr4	14986327	14986840	-3.1052043153625	0.00707819509437204	0.199622670795664	peak39438	Intron	4	14976900	14994505	17606	2	441009	ENST00000501916.1	7665	ENSG00000247624	CPEB2-DT
chr4	17605187	17605626	-1.4356934243792	0.0300411547109202	0.37099382314183	peak39502	Intron	4	17614641	17634105	19465	1	80306	ENST00000237380.12	-9015	ENSG00000118579	MED28
chr4	20604882	20605235	-3.09293235426038	0.049825994240456	0.441225895829099	peak39539	Intron	4	20598353	20620561	22209	1	9353	ENST00000512993.1	6529	ENSG00000145147	SLIT2
chr4	20624923	20625593	-2.18331729759091	0.00273416826998734	0.121991116676544	peak39541	Distal Intergenic	4	20614863	20619166	4304	1	9353	ENST00000508541.1	10060	ENSG00000145147	SLIT2
chr4	21058399	21058792	-2.70142207776122	0.0144634385149952	0.278866465841129	peak39552	Intron	4	20729916	20984041	254126	2	80333	ENST00000382149.9	-74358	ENSG00000185774	KCNIP4
chr4	21879451	21879989	-3.556969058828	0.0425047120070206	0.418459911088028	peak39560	Intron	4	21729850	21855715	125866	2	80333	ENST00000512102.1	-23736	ENSG00000185774	KCNIP4
chr4	22606429	22606812	-2.06718438075557	0.0346359507101653	0.390413944347121	peak39572	Distal Intergenic	4	22692914	22819575	126662	1	57733	ENST00000508166.5	-86102	ENSG00000249948	GBA3
chr4	24968536	24969225	-2.04254356817337	0.00519833787033946	0.172937613800949	peak39598	Intron	4	24807996	24980148	172153	2	91050	ENST00000389609.8	10923	ENSG00000181982	CCDC149
chr4	25233826	25234731	-0.859253020184204	0.00444612892851991	0.1587193946412	peak39609	Promoter (<=1kb)	4	25234033	25279204	45172	1	55300	ENST00000264864.8	0	ENSG00000038210	PI4K2B
chr4	25291385	25291695	-2.67511810304605	0.0476293246826591	0.434964770671717	peak39615	Distal Intergenic	4	25312774	25370383	57610	1	29063	ENST00000302874.9	-21079	ENSG00000168228	ZCCHC4
chr4	25449581	25449983	-2.11470430438377	0.0329813010780495	0.383484200738375	peak39623	Distal Intergenic	4	25415152	25418497	3346	1	29945	ENST00000506973.1	34429	ENSG00000053900	ANAPC4
chr4	25455695	25456133	-2.9325849988804	0.00396542922458118	0.149265522527365	peak39624	Distal Intergenic	4	25415152	25418497	3346	1	29945	ENST00000506973.1	40543	ENSG00000053900	ANAPC4
chr4	26052693	26052997	-2.89780540248246	0.0178876757120901	0.30559595843561	peak39641	Distal Intergenic	4	26070754	26104258	33505	1	105374540	ENST00000637313.1	-17757	ENSG00000283314	LINC02357
chr4	26741119	26741496	-5.87932369255885	0.000128016375685806	0.0174557669620089	peak39666	Intron	4	26857601	27023947	166347	1	57620	ENST00000477474.3	-116105	ENSG00000109689	STIM2
chr4	26779381	26780097	-2.03784561310094	2.25648134061454e-06	0.000982469606694288	peak39667	Distal Intergenic	4	26857601	27023947	166347	1	57620	ENST00000477474.3	-77504	ENSG00000109689	STIM2
chr4	32580397	32580874	-2.62773479836676	0.0417524677366006	0.415919807184602	peak39708	Distal Intergenic	4	32351038	32353220	2183	1	101927363	ENST00000515181.1	229359	ENSG00000251329	LINC02353
chr4	38139371	38140053	-1.3519652386065	0.0253783534035744	0.34872350140743	peak39760	Downstream (<=300bp)	4	38132760	38137249	4490	1	23216	ENST00000492180.1	6611	ENSG00000065882	TBC1D1
chr4	38813273	38813635	-2.66318427053613	0.0491083335942187	0.439140443486754	peak39797	Intron	4	38798761	38805578	6818	2	7096	ENST00000508364.1	-7695	ENSG00000174125	TLR1
chr4	39136453	39136761	-2.30579100634075	0.0108801845298316	0.246332901746987	peak39809	Promoter (2-3kb)	4	39133913	39135608	1696	1	51088	ENST00000507579.1	2540	ENSG00000109790	KLHL5
chr4	39404715	39405252	-1.08461130169915	0.042941790153601	0.419824337032461	peak39833	Promoter (1-2kb)	4	39406930	39451533	44604	1	152831	ENST00000257408.5	-1678	ENSG00000134962	KLB
chr4	39481221	39481554	-1.83530505665948	0.0112264598141328	0.24954090033325	peak39845	Promoter (<=1kb)	4	39480485	39481466	982	1	401127	ENST00000507033.1	736	ENSG00000224097	LOC401127
chr4	39591262	39592093	-0.677648037497173	0.0492311183676371	0.439548037279452	peak39850	Intron	4	39551610	39583958	32349	2	201895	ENST00000512441.5	-7304	ENSG00000163683	SMIM14
chr4	39762983	39763335	-1.68961868901052	0.0428478690172294	0.419646166926613	peak39866	Intron	4	39698328	39778633	80306	1	3093	ENST00000510719.1	64655	ENSG00000078140	UBE2K
chr4	40394900	40395260	-1.66301624633644	0.0420968479346283	0.417289969580767	peak39925	Distal Intergenic	4	40349587	40354094	4508	1	55584	ENST00000509518.1	45313	ENSG00000174343	CHRNA9
chr4	40446691	40447040	-2.17408651977387	0.00029767643578027	0.0315329826962208	peak39930	Intron	4	40432703	40466645	33943	2	54502	ENST00000515809.1	19605	ENSG00000163694	RBM47
chr4	40455353	40455687	-1.70809158787428	0.0308303848485535	0.374190409692907	peak39932	5' UTR	4	40432703	40466645	33943	2	54502	ENST00000515809.1	10958	ENSG00000163694	RBM47
chr4	40702793	40703495	-0.893651043034929	0.0394707176217912	0.408642509775078	peak39960	Distal Intergenic	4	40749925	40809985	60061	1	79730	ENST00000316607.5	-46430	ENSG00000179299	NSUN7
chr4	40709248	40709578	-4.49812433923143	0.00966935501641991	0.232063121471188	peak39961	Distal Intergenic	4	40749925	40809985	60061	1	79730	ENST00000316607.5	-40347	ENSG00000179299	NSUN7
chr4	41077070	41077861	-1.19033295550379	0.0276354738651266	0.359755619011556	peak40012	Intron	4	40890309	41014385	124077	2	323	ENST00000509475.5	-62685	ENSG00000163697	APBB2
chr4	41358921	41359655	-0.897562281833875	0.01393761378252	0.274853654011043	peak40055	Promoter (<=1kb)	4	41359607	41699003	339397	1	22998	ENST00000513024.5	0	ENSG00000064042	LIMCH1
chr4	41491022	41492391	-0.725653624942277	0.0171601440313107	0.300644426678453	peak40070	Intron	4	41538157	41700044	161888	1	22998	ENST00000503057.6	-45766	ENSG00000064042	LIMCH1
chr4	41503659	41504658	-1.06239518760554	0.00214548063754025	0.106790273651239	peak40071	Intron	4	41538157	41700044	161888	1	22998	ENST00000503057.6	-33499	ENSG00000064042	LIMCH1
chr4	41611898	41612417	-1.18436362675577	0.00626085896582437	0.188561203933135	peak40080	Promoter (<=1kb)	4	41612339	41697814	85476	1	22998	ENST00000514096.5	0	ENSG00000064042	LIMCH1
chr4	41763328	41764226	-0.968387302638252	0.026265316521318	0.353285864085938	peak40094	Intron	4	41744082	41748725	4644	2	8929	ENST00000226382.4	-14603	ENSG00000109132	PHOX2B
chr4	41865910	41866392	-1.03590788726452	0.036109072639675	0.39628654206432	peak40103	Distal Intergenic	4	41879397	41881629	2233	2	101927074	ENST00000670465.1	15237	ENSG00000245870	LINC00682
chr4	42473345	42473697	-3.55488394578353	0.0222999553858321	0.331654357099652	peak40154	Intron	4	42459358	42465075	5718	2	10396	ENST00000515872.1	-8270	ENSG00000124406	ATP8A1
chr4	47700403	47700718	-2.576160169344	0.00831300650191835	0.216034746204798	peak40186	Intron	4	47642841	47661860	19020	2	10699	ENST00000505754.1	-38543	ENSG00000145244	CORIN
chr4	48065730	48066072	-3.59831079876504	0.0218060446085143	0.329418024039032	peak40199	Distal Intergenic	4	48066677	48080066	13390	2	7294	ENST00000514937.5	13994	ENSG00000074966	TXK
chr4	49163819	49164245	-1.0198787774822	0.0351845181409961	0.392907623378207	peak40264	Distal Intergenic	4	49028692	49031276	2585	1	80157	ENST00000507372.1	135127	ENSG00000109182	CWH43
chr4	49222935	49223378	-1.30439628502299	0.00634464640897747	0.189399740659717	peak40273	Distal Intergenic	4	49028692	49031276	2585	1	80157	ENST00000507372.1	194243	ENSG00000109182	CWH43
chr4	52600045	52600596	-1.68880906250763	0.0250427299061349	0.346564055721948	peak40357	Intron	4	52626093	52628366	2274	2	64854	ENST00000502443.1	27770	ENSG00000109189	USP46
chr4	52721844	52722760	-0.629557241947082	0.0120582156726596	0.257637973118301	peak40363	Exon	4	52713639	52714882	1244	1	57291	ENST00000623036.1	8205	ENSG00000226950	DANCR
chr4	52877078	52877398	-1.37461289228199	0.0481366939549575	0.436114240857784	peak40368	Intron	4	52864146	52866799	2654	1	65997	ENST00000505041.1	12932	ENSG00000128045	RASL11B
chr4	54365098	54365436	-4.42061839197608	0.0265542346557505	0.354256506266227	peak40408	Distal Intergenic	4	54332892	54355954	23063	1	105377656	ENST00000511634.1	32206	NA	LINC02283
chr4	55851716	55852438	-0.880631555415906	0.0429406256465427	0.419824337032461	peak40440	Promoter (1-2kb)	4	55853648	55905086	51439	1	55763	ENST00000381295.7	-1210	ENSG00000090989	EXOC1
chr4	57101985	57102448	-1.485907105513	0.00366027842299325	0.142533475764104	peak40493	Intron	4	57109762	57205299	95538	1	255130	ENST00000499667.6	-7314	ENSG00000245067	IGFBP7-AS1
chr4	57172868	57173475	-1.0837816836126	0.0339546555676451	0.3873697682169	peak40501	Intron	4	57179145	57205510	26366	1	255130	ENST00000515865.1	-5670	ENSG00000245067	IGFBP7-AS1
chr4	57189483	57189965	-1.47716394914356	0.02232170172142	0.331859486571551	peak40502	Intron	4	57179145	57205510	26366	1	255130	ENST00000515865.1	10338	ENSG00000245067	IGFBP7-AS1
chr4	57190691	57191021	-2.17782977228226	0.0422838902605312	0.41773106152081	peak40503	Intron	4	57201078	57205616	4539	1	255130	ENST00000687443.1	-10057	ENSG00000245067	IGFBP7-AS1
chr4	57243621	57243964	-3.82839982313759	0.00972503899096294	0.232927742289037	peak40509	Distal Intergenic	4	57201078	57205616	4539	1	255130	ENST00000687443.1	42543	ENSG00000245067	IGFBP7-AS1
chr4	66544014	66544467	-1.93718803253747	0.0186951456935715	0.310843102502706	peak40555	Distal Intergenic	4	66276824	66276928	105	1	100302177	ENST00000408636.1	267190	ENSG00000221563	MIR1269A
chr4	68420386	68420901	-1.63956728291227	0.0361607227400214	0.396496385298032	peak40589	Distal Intergenic	4	68447463	68497604	50142	1	28983	ENST00000305363.9	-26562	ENSG00000087128	TMPRSS11E
chr4	68736251	68736576	-2.40003901780892	0.0254457270023263	0.349174378491285	peak40593	Distal Intergenic	4	68646597	68670652	24056	2	7366	ENST00000338206.6	-65599	ENSG00000196620	UGT2B15
chr4	73765586	73765966	-2.5591303455801	0.0317354233643648	0.378534900016083	peak40672	Distal Intergenic	4	73740569	73743716	3148	1	3576	ENST00000307407.8	25017	ENSG00000169429	CXCL8
chr4	74659474	74660036	-1.24560666686597	0.00186749830504843	0.0985035584513734	peak40699	Distal Intergenic	4	74552584	74589481	36898	2	107986229	ENST00000510419.1	-69993	NA	LOC107986229
chr4	76637365	76637868	-1.34961496114241	0.033998754492269	0.387598885743868	peak40754	Promoter (1-2kb)	4	76639517	76779177	139661	1	57619	ENST00000646790.1	-1649	ENSG00000138771	SHROOM3
chr4	76663511	76663956	-1.82839013844307	0.0267273960882908	0.355279859733193	peak40757	Intron	4	76639517	76779177	139661	1	57619	ENST00000646790.1	23994	ENSG00000138771	SHROOM3
chr4	77104856	77105421	-1.86289348145222	0.035528449726503	0.394148862420945	peak40784	Distal Intergenic	4	77058559	77076309	17751	2	10983	ENST00000507788.2	-28547	ENSG00000118816	CCNI
chr4	77408461	77408864	-2.75591135882981	0.00643087005748075	0.190567656524707	peak40798	Intron	4	77394491	77494286	99796	2	105377295	ENST00000513871.1	85422	NA	LOC105377295
chr4	82520227	82521023	-1.49195300585496	0.00828352611398935	0.215583510585402	peak40885	Intron	4	82490085	82561955	71871	2	441027	ENST00000508701.5	40932	ENSG00000249242	TMEM150C
chr4	83212238	83212859	-1.53624417341064	0.00171175520063072	0.0941994700044123	peak40925	Distal Intergenic	4	83263824	83279058	15235	2	27235	ENST00000503915.5	66199	ENSG00000173085	COQ2
chr4	85110179	85110587	-1.85871847556358	0.0165509155638637	0.296607339781481	peak40969	Distal Intergenic	4	84969774	84987173	17400	1	404201	ENST00000651069.1	140405	ENSG00000180769	WDFY3-AS2
chr4	87258544	87258913	-2.50538110057699	0.0340788451021759	0.387831155680255	peak41014	Distal Intergenic	4	87160103	87220618	60516	2	57563	ENST00000273963.10	-37926	ENSG00000145332	KLHL8
chr4	90456862	90457845	-1.5985325236569	0.00190329428432044	0.0997288776596177	peak41076	Intron	4	90313013	90468622	155610	1	401145	ENST00000508086.1	143849	ENSG00000184305	CCSER1
chr4	101647042	101647366	-2.33067192212839	0.0314104892269286	0.377058920443812	peak41192	Intron	4	101790607	102074810	284204	1	55024	ENST00000428908.5	-143241	ENSG00000153064	BANK1
chr4	101681609	101682068	-2.46045812142319	0.0157728515183742	0.290216200180324	peak41193	Intron	4	101790607	102074810	284204	1	55024	ENST00000428908.5	-108539	ENSG00000153064	BANK1
chr4	102684358	102685272	-1.06643925862331	0.00508381378862208	0.171161556887453	peak41215	Intron	4	102635906	102650838	14933	2	4126	ENST00000508141.1	-33520	ENSG00000109323	MANBA
chr4	107989367	107990680	-0.786546948740855	0.00513599768990555	0.172104071038229	peak41293	Promoter (<=1kb)	4	107886717	107989692	102976	2	101929595	ENST00000687236.1	0	ENSG00000245293	CYP2U1-AS1
chr4	109484837	109485177	-3.36159351805796	0.0086112026975322	0.219144236557177	peak41313	Intron	4	109488698	109488795	98	1	693161	ENST00000385253.1	-3521	ENSG00000207988	MIR576
chr4	109879991	109880437	-2.41907146832851	0.00155643345886861	0.089283631246833	peak41331	Distal Intergenic	4	109851330	109872315	20986	1	345193	ENST00000327908.3	28661	ENSG00000183423	LRIT3
chr4	112348377	112348731	-3.05038322070064	0.00916430627727952	0.226332234310795	peak41387	Intron	4	112382504	112442620	60117	1	80216	ENST00000504745.1	-33773	ENSG00000073331	ALPK1
chr4	118972100	118972563	-2.4429351834214	0.0443373338231386	0.425070062759001	peak41445	Intron	4	119023471	119061247	37777	1	171024	ENST00000504178.1	-50908	ENSG00000172403	SYNPO2
chr4	123106810	123107787	-1.09970223675638	0.0175607190309651	0.303732991352829	peak41530	Intron	4	122933419	122935389	1971	1	166378	ENST00000675392.1	173391	ENSG00000145375	SPATA5
chr4	126201236	126201618	-1.64106924833771	0.0270384270083769	0.357020529723361	peak41573	Distal Intergenic	4	126070706	126072254	1549	1	101927109	ENST00000505741.2	130530	ENSG00000251649	LINC02379
chr4	128155604	128156551	-0.979489046918914	0.0447281314746372	0.426337207819202	peak41609	Exon	4	128179314	128222595	43282	1	55132	ENST00000508648.5	-22763	ENSG00000138709	LARP1B
chr4	138308509	138308890	-1.2289085786963	0.0283050598989234	0.362749992915595	peak41717	Promoter (<=1kb)	4	138309613	138314478	4866	1	100874047	ENST00000671213.1	-723	ENSG00000251372	LINC00499
chr4	146286029	146287155	-0.683127772270912	0.0102350097593689	0.238865371968546	peak41876	Intron	4	146224557	146229056	4500	1	345051	ENST00000504313.1	61472	ENSG00000250673	REELD1
chr4	146334244	146334705	-3.80990657499134	0.0143919144586422	0.278367259654284	peak41877	Intron	4	146408583	146408688	106	1	102465837	ENST00000619235.1	-73878	ENSG00000278438	MIR7849
chr4	148299628	148300031	-5.67991258551462	0.000630684958880218	0.0510353345237867	peak41915	Intron	4	148194771	148368470	173700	2	4306	ENST00000504753.1	68439	ENSG00000151623	NR3C2
chr4	150258315	150258902	-1.15563265959109	0.0372598250748102	0.401534724839561	peak41927	Distal Intergenic	4	150240472	150256119	15648	1	166614	ENST00000634233.1	17843	ENSG00000170390	DCLK2
chr4	150824437	150824863	-5.68768542099894	0.000738041531024242	0.0563209377283166	peak41934	Intron	4	150840540	150848887	8348	2	987	ENST00000502839.1	24024	ENSG00000198589	LRBA
chr4	152665161	152665902	-1.24550831092301	0.0289668549588284	0.365666590712667	peak42024	Intron	4	152639773	152652928	13156	2	201799	ENST00000613578.4	-12233	ENSG00000170006	TMEM154
chr4	152874311	152874712	-2.75709817263922	0.0228211533682983	0.333515343917444	peak42040	Intron	4	152883245	152910378	27134	1	27236	ENST00000514499.1	-8533	ENSG00000164144	ARFIP1
chr4	154558717	154559198	-2.7353752132163	0.0346006186735979	0.390302790011365	peak42099	Distal Intergenic	4	154563011	154566522	3512	1	2244	ENST00000498375.2	-3813	ENSG00000171564	FGB
chr4	157443274	157443843	-1.49870583746644	0.0175836732625399	0.303732991352829	peak42135	Distal Intergenic	4	157360700	157362934	2235	1	2891	ENST00000503980.1	82574	ENSG00000120251	GRIA2
chr4	158791903	158792450	-1.66004262424805	0.0210213350065245	0.325174020908927	peak42161	Intron	4	158795854	158829142	33289	1	57600	ENST00000505445.1	-3404	ENSG00000052795	FNIP2
chr4	159487416	159487958	-3.40033731712948	0.00224122787361894	0.109414528625964	peak42185	Distal Intergenic	4	159352457	159353569	1113	1	9693	ENST00000509891.1	134959	ENSG00000109756	RAPGEF2
chr4	159805278	159805902	-1.96270633278482	0.0142812595645508	0.277992268454931	peak42191	Distal Intergenic	4	159665833	159777828	111996	2	109729132	ENST00000513718.2	-27450	NA	LINC02233
chr4	161407689	161408081	-2.09639680412143	0.00880116216171398	0.221379588706633	peak42201	Intron	4	161495136	161500074	4939	2	56884	ENST00000511999.1	91993	ENSG00000168843	FSTL5
chr4	165136579	165136921	-2.75139442897191	0.0263154990145809	0.353616782910634	peak42238	Intron	4	165070608	165112860	42253	2	201931	ENST00000306480.11	-23719	ENSG00000170088	TMEM192
chr4	165257351	165257792	-2.35112210936047	0.0167412718002873	0.297563415314932	peak42244	Intron	4	165263257	165322538	59282	1	11275	ENST00000509028.1	-5465	ENSG00000109466	KLHL2
chr4	167194864	167195280	-3.108440154253	0.00225927259008925	0.109842893362291	peak42269	Intron	4	166754642	167234065	479424	2	50859	ENST00000515143.5	38785	ENSG00000196104	SPOCK3
chr4	167233220	167233695	-3.05476004931835	0.0117332971581839	0.254833408222585	peak42270	Promoter (<=1kb)	4	166754642	167234065	479424	2	50859	ENST00000515143.5	370	ENSG00000196104	SPOCK3
chr4	173412724	173413066	-2.26680669651605	0.04743811479067	0.434459589702417	peak42375	Distal Intergenic	4	173388162	173406380	18219	2	11341	ENST00000512188.1	-6344	ENSG00000164106	SCRG1
chr4	174537949	174539328	-0.811137910041831	0.0354830923038642	0.39413583049042	peak42377	Exon	4	174493152	174523154	30003	2	3248	ENST00000506910.5	-14795	ENSG00000164120	HPGD
chr4	179625086	179625497	-1.86962748092425	0.0391484707544067	0.407621288478299	peak42405	Distal Intergenic	4	179923773	180059792	136020	2	105377564	ENST00000663768.1	434295	NA	NA
chr4	182903599	182904420	-1.0772687127127	0.0305417459799746	0.37325871474742	peak42424	Intron	4	182911223	182915560	4338	2	1635	ENST00000513383.5	11140	ENSG00000129187	DCTD
chr4	183076974	183077278	-2.9424976005945	0.043411413564578	0.421898714745278	peak42430	Distal Intergenic	4	183097017	183099199	2183	2	152641	ENST00000578387.1	21921	ENSG00000251359	WWC2-AS2
chr4	183336767	183337069	-1.90140116883634	0.0484341317479059	0.43719146690739	peak42447	Distal Intergenic	4	183321764	183322426	663	2	100132463	ENST00000541814.1	-14341	ENSG00000185758	CLDN24
chr4	184417709	184418125	-0.933520113340894	0.0490737468897298	0.439040915235498	peak42478	Intron	4	184387791	184392972	5182	2	3660	ENST00000696847.1	-24737	ENSG00000168310	IRF2
chr4	184472317	184473363	-0.656159405015716	0.017978706120461	0.306203167062932	peak42480	Promoter (<=1kb)	4	184387791	184474008	86218	2	3660	ENST00000505067.6	645	ENSG00000168310	IRF2
chr4	184968887	184969340	-1.60809641291137	0.0206233670724936	0.322762509932819	peak42504	Intron	4	184988997	185005186	16190	1	107986333	ENST00000505053.1	-19657	NA	LINC02437
chr4	188824603	188824918	-2.30565706372047	0.0418167549806127	0.416178067762713	peak42571	Distal Intergenic	4	188777672	188818522	40851	2	101930028	ENST00000659127.1	-6081	NA	LOC101930028
chr5	65864	66413	-1.66146478024407	0.0130296671174298	0.266681355843192	peak42624	Distal Intergenic	5	92168	189966	97799	1	153478	ENST00000637938.2	-25755	ENSG00000153404	PLEKHG4B
chr5	543657	544026	-1.75252297943239	0.00180622626095169	0.0970616960642998	peak42700	Distal Intergenic	5	535840	535882	43	2	100616381	ENST00000582112.1	-7775	ENSG00000264233	MIR4456
chr5	587254	588001	-1.11928327083425	0.00958662147058947	0.231181258306683	peak42704	Distal Intergenic	5	602620	612210	9591	2	100996325	ENST00000506629.1	24209	NA	CEP72-DT
chr5	774313	774878	-0.910362499105695	0.0397933107985434	0.409883968379777	peak42727	Intron	5	767382	768930	1549	2	653082	ENST00000506203.2	-5383	ENSG00000206077	ZDHHC11B
chr5	787704	788099	-0.951827771066946	0.0487702485538144	0.438156476872782	peak42731	Promoter (2-3kb)	5	784825	786286	1462	1	101928768	ENST00000689543.2	2879	NA	NA
chr5	937069	938512	-0.910054442238233	0.00606338956883503	0.185407835097758	peak42754	Distal Intergenic	5	917028	917900	873	1	9319	ENST00000508430.1	20041	ENSG00000071539	TRIP13
chr5	982705	983316	-1.32975665388411	0.0316811725050672	0.378195319129701	peak42758	Distal Intergenic	5	987180	997308	10129	2	100506688	ENST00000399869.1	13992	ENSG00000215246	LINC02982
chr5	1357457	1357806	-1.94554057515613	0.0198072632309162	0.318203319347956	peak42804	Intron	5	1364114	1368395	4282	2	100506791	ENST00000503067.1	10589	ENSG00000250584	LINC01511
chr5	1386679	1387370	-0.82636006629739	0.00692200704405863	0.197891958261117	peak42809	Distal Intergenic	5	1363582	1380107	16526	2	100506791	ENST00000667031.2	-6572	ENSG00000250584	LINC01511
chr5	1399825	1400497	-1.10512874564904	0.0464823174406767	0.431970447798496	peak42810	Promoter (<=1kb)	5	1394029	1401307	7279	2	6531	ENST00000512002.2	810	ENSG00000142319	SLC6A3
chr5	1445734	1446061	-1.85781262255438	0.00950399672350314	0.230413985112115	peak42819	Promoter (<=1kb)	5	1392794	1445440	52647	2	6531	ENST00000270349.12	-294	ENSG00000142319	SLC6A3
chr5	1662259	1662897	-1.24178234490901	0.0112040874501639	0.249499805418172	peak42847	Distal Intergenic	5	1628512	1634014	5503	2	728613	ENST00000690916.2	-28245	NA	PDCD6P1
chr5	1686917	1687307	-1.66456065733795	0.00249769605919815	0.115768456600225	peak42851	Distal Intergenic	5	1708785	1708868	84	2	100422966	ENST00000578298.1	21561	ENSG00000263746	MIR4277
chr5	2207732	2208115	-1.27493551290406	0.049641732029212	0.440699882325264	peak42902	Distal Intergenic	5	2103097	2119926	16830	1	105374618	ENST00000663791.1	104635	NA	LOC105374618
chr5	2524980	2525351	-2.2709563526734	0.0211762641333383	0.326171488234642	peak42916	Distal Intergenic	5	2712591	2715237	2647	1	101234261	ENST00000626215.1	-187240	ENSG00000281560	LSINCT5
chr5	2739077	2739924	-1.03238462301114	0.027990083689123	0.361046748540109	peak42931	Promoter (1-2kb)	5	2736662	2737759	1098	2	153572	ENST00000560688.1	-1318	ENSG00000170561	IRX2
chr5	2904494	2904896	-1.30854376280013	0.0320203974026873	0.379737465251615	peak42944	Distal Intergenic	5	2921496	2967621	46126	1	107984098	ENST00000652017.1	-16600	NA	LOC107984098
chr5	3080025	3081046	-0.874267519433656	0.0404318194400164	0.412079302853594	peak42953	Distal Intergenic	5	3177835	3181232	3398	1	102467074	ENST00000505396.2	-96789	ENSG00000249808	LINC01377
chr5	3633185	3633569	-2.24411095339614	0.030243020291085	0.371957394705694	peak42979	Distal Intergenic	5	3595832	3601403	5572	1	79192	ENST00000302006.4	37353	ENSG00000170549	IRX1
chr5	4263396	4263749	-3.71241115955793	0.0166930092057638	0.297278928407573	peak43000	Distal Intergenic	5	4135682	4147194	11513	1	105374627	ENST00000503415.2	127714	NA	LINC02063
chr5	4644346	4644713	-5.01917230193998	0.00158762571684588	0.0901631178673099	peak43008	Intron	5	4773481	4774865	1385	1	101929153	ENST00000503757.1	-128768	ENSG00000249521	LINC02114
chr5	5630609	5631168	-0.980582495585625	0.0353633834769105	0.393697514920251	peak43065	Distal Intergenic	5	5688805	5694742	5938	1	105374634	ENST00000659085.1	-57637	NA	LOC105374634
chr5	5840092	5840500	-1.63653311654614	0.0278667040141917	0.360783885803654	peak43080	Distal Intergenic	5	5688805	5694742	5938	1	105374634	ENST00000659085.1	151287	NA	LOC105374634
chr5	6043954	6044498	-1.74979047462028	0.0153545485641712	0.286657171983417	peak43088	Distal Intergenic	5	6310441	6337292	26852	2	401172	ENST00000507444.1	292794	ENSG00000250490	LINC02145
chr5	6656901	6657301	-2.58829360775503	0.00575085818106594	0.180869934026529	peak43144	Intron	5	6633456	6653527	20072	1	6715	ENST00000504286.1	23445	ENSG00000145545	SRD5A1
chr5	8974155	8974663	-1.52671861043812	0.0366772512796291	0.398969126755661	peak43205	Distal Intergenic	5	9053816	9053895	80	2	100616326	ENST00000582271.1	79232	ENSG00000266415	MIR4636
chr5	10502309	10503048	-1.42723330688813	0.000135030074216822	0.0181337657715958	peak43300	Promoter (<=1kb)	5	10493291	10502698	9408	2	101929412	ENST00000651900.1	0	ENSG00000249396	LINC02212
chr5	10688760	10690031	-0.73114715623853	0.00828241775532372	0.215583510585402	peak43331	Intron	5	10761065	10770294	9230	1	105374652	ENST00000606513.5	-71034	NA	DAP-DT
chr5	11077540	11077973	-1.5326391931947	0.039868166569443	0.410171827567923	peak43363	Intron	5	10973587	11018060	44474	2	1501	ENST00000506324.1	-59480	ENSG00000169862	CTNND2
chr5	12626034	12626594	-2.09541797857452	0.0151669325077597	0.285107016895648	peak43384	Exon	5	12574857	12804363	229507	1	404663	ENST00000505196.1	51177	NA	LINC01194
chr5	14031474	14031834	-1.16698976819601	0.0252705418538737	0.348264050553588	peak43428	Distal Intergenic	5	13690328	14011818	321491	2	1767	ENST00000681290.1	-19656	ENSG00000039139	DNAH5
chr5	14060756	14061475	-1.04990029204593	0.0476812875437857	0.435002125762695	peak43430	Distal Intergenic	5	13690328	14011818	321491	2	1767	ENST00000681290.1	-48938	ENSG00000039139	DNAH5
chr5	14697319	14697649	-1.97799768669019	0.0409184045400377	0.413636090627801	peak43501	3' UTR	5	14681576	14687940	6365	1	90268	ENST00000508678.1	15743	ENSG00000154124	OTULIN
chr5	14698909	14699569	-1.14363316432274	0.0397704788883366	0.409798058874397	peak43502	3' UTR	5	14681576	14687940	6365	1	90268	ENST00000508678.1	17333	ENSG00000154124	OTULIN
chr5	15077517	15078271	-1.05349690725911	0.0306063716538308	0.37339765211258	peak43531	Distal Intergenic	5	14970909	14992961	22053	1	107986376	ENST00000659286.1	106608	ENSG00000286441	LOC107986376
chr5	16058572	16058895	-4.26006090180869	0.0321889999941937	0.3802700651804	peak43541	Distal Intergenic	5	16129114	16141737	12624	1	107986407	ENST00000502834.3	-70219	ENSG00000250981	MARCHF11-AS1
chr5	16524806	16525665	-0.904806933986244	0.00723305824741854	0.201692777523873	peak43561	Intron	5	16474207	16528792	54586	2	54463	ENST00000509977.2	3127	ENSG00000154153	RETREG1
chr5	16575287	16575697	-2.19893234612821	0.00561142532992597	0.179199438264232	peak43564	Intron	5	16474825	16572090	97266	2	54463	ENST00000682033.1	-3197	ENSG00000154153	RETREG1
chr5	20339056	20339608	-2.27353329223545	0.0165826366180015	0.296778728182944	peak43702	Intron	5	20305722	20332453	26732	1	102725105	ENST00000671155.1	33334	ENSG00000249854	CDH18-AS1
chr5	21481871	21482401	-0.784382508765412	0.0142916153761993	0.277992268454931	peak43723	Exon	5	21470982	21474438	3457	1	728411	ENST00000652767.1	10889	ENSG00000183666	GUSBP1
chr5	23674772	23675378	-1.28617652669274	0.0215543497470537	0.327822019558809	peak43751	Distal Intergenic	5	23507609	23528093	20485	1	56979	ENST00000296682.4	167163	ENSG00000164256	PRDM9
chr5	25796832	25797328	-1.43927229131182	0.0411318305693909	0.414461743565912	peak43779	Distal Intergenic	5	25297734	25311370	13637	1	105374693	ENST00000641091.1	499098	NA	LINC02211
chr5	26267113	26267471	-1.52511384775649	0.0408735604748733	0.413615099523901	peak43791	Distal Intergenic	5	26880686	26890833	10148	2	1007	ENST00000505020.1	623362	ENSG00000113100	CDH9
chr5	26942020	26942793	-0.973578921730452	0.0249572814299411	0.345886218877727	peak43811	Intron	5	26880686	26890833	10148	2	1007	ENST00000505020.1	-51187	ENSG00000113100	CDH9
chr5	30573682	30574100	-1.8340733667284	0.0283924779526385	0.363169326095253	peak43861	Intron	5	31193686	31329146	135461	1	1004	ENST00000265071.3	-619586	ENSG00000113361	CDH6
chr5	31413712	31414066	-2.11313558069027	0.0288061022221645	0.365137761085673	peak43873	Intron	5	31408736	31409551	816	2	29102	ENST00000509067.1	-4161	ENSG00000113360	DROSHA
chr5	31538749	31539378	-1.13080340106617	0.0452359951986864	0.428003413006025	peak43884	Promoter (<=1kb)	5	31538173	31545714	7542	1	55322	ENST00000510530.1	576	ENSG00000082213	C5orf22
chr5	31671381	31671908	-1.23450579481035	0.0489874725875025	0.438778842300967	peak43896	Intron	5	31692887	31843975	151089	1	23037	ENST00000502824.1	-20979	ENSG00000133401	PDZD2
chr5	31921714	31922301	-1.60550446864531	0.000462869797602347	0.0421658880367164	peak43916	Intron	5	31936152	31983541	47390	1	23037	ENST00000513852.1	-13851	ENSG00000133401	PDZD2
chr5	32002900	32003394	-0.768299782369164	0.049408180372228	0.439935162393874	peak43929	Intron	5	32052494	32057949	5456	1	23037	ENST00000509256.1	-49100	ENSG00000133401	PDZD2
chr5	32293957	32294375	-1.75228447287003	0.00342722697539773	0.138067614875957	peak43955	Intron	5	32271833	32312924	41092	2	54545	ENST00000513622.1	18549	ENSG00000150712	MTMR12
chr5	32631678	32632088	-1.66642347016514	0.0298756120939975	0.370426442644183	peak43985	Distal Intergenic	5	32646564	32651976	5413	2	105374714	ENST00000514225.1	19888	NA	LINC02061
chr5	33593943	33594708	-1.8992486700084	0.0121008282075631	0.257985204557887	peak44020	Intron	5	33603442	33624351	20910	2	81792	ENST00000506952.1	29643	ENSG00000151388	ADAMTS12
chr5	33938155	33938570	-1.71038288262558	0.0300221947697057	0.370834343423842	peak44030	Promoter (1-2kb)	5	33936386	33938918	2533	1	51289	ENST00000330120.5	1769	ENSG00000182631	RXFP3
chr5	34192676	34193500	-0.590089881911805	0.00493057359938411	0.168241541747466	peak44040	Promoter (2-3kb)	5	34190056	34193653	3598	1	646652	ENST00000505001.2	2620	NA	LOC646652
chr5	34427081	34427467	-1.51312130781934	0.0157125184074045	0.289836822089303	peak44047	Distal Intergenic	5	34182827	34244796	61970	2	114899	ENST00000508395.5	-182285	ENSG00000082196	C1QTNF3
chr5	34620211	34620779	-1.42830105240855	0.0413193308401233	0.414760972714241	peak44059	Distal Intergenic	5	34656328	34832612	176285	1	26064	ENST00000265109.8	-35549	ENSG00000039560	RAI14
chr5	34639933	34640487	-2.14096719655462	0.0468588053646349	0.433051066602963	peak44060	Distal Intergenic	5	34656328	34832612	176285	1	26064	ENST00000265109.8	-15841	ENSG00000039560	RAI14
chr5	36582775	36583138	-2.96637628917929	0.043099935882945	0.420386630509019	peak44155	Distal Intergenic	5	36596588	36688331	91744	1	6507	ENST00000680318.1	-13450	ENSG00000079215	SLC1A3
chr5	37483441	37484479	-0.734768952133493	0.0229836029909433	0.334768719761051	peak44209	Intron	5	37479470	37703004	223535	1	55100	ENST00000510699.1	3971	ENSG00000082068	WDR70
chr5	38286966	38287361	-3.20965329785488	0.0268818965611105	0.356008077186088	peak44260	Intron	5	38282264	38290986	8723	2	100852408	ENST00000512496.1	3625	ENSG00000248730	EGFLAM-AS4
chr5	38714065	38714410	-1.21248860963852	0.0415921651854076	0.415563422641192	peak44300	Intron	5	38710367	38720273	9907	2	101926904	ENST00000506463.1	5863	ENSG00000249740	LINC01265
chr5	38781239	38781691	-1.20749636755399	0.0459952836705371	0.430223829842368	peak44307	Promoter (1-2kb)	5	38783580	38792754	9175	1	107986414	ENST00000514586.1	-1889	NA	LOC107986414
chr5	38816460	38816841	-1.14554981209137	0.0374864665871375	0.402055962655329	peak44311	Intron	5	38821386	38845761	24376	2	101929768	ENST00000654447.1	28920	NA	OSMR-DT
chr5	38955409	38955959	-1.18498344498453	0.0351291504146416	0.392590927915467	peak44336	3' UTR	5	38954699	38959332	4634	2	253260	ENST00000503698.1	3373	ENSG00000164327	RICTOR
chr5	38978990	38979414	-2.24619812189249	0.00436731961929545	0.157188446449569	peak44341	Intron	5	38966815	38971961	5147	2	253260	ENST00000515846.1	-7029	ENSG00000164327	RICTOR
chr5	39034480	39034970	-1.29474355598408	0.00233252714203501	0.111651466249175	peak44347	Intron	5	38940015	39074389	134375	2	253260	ENST00000511516.5	39419	ENSG00000164327	RICTOR
chr5	39534863	39535209	-2.54456432924402	0.00736345263992496	0.203413999680139	peak44392	Distal Intergenic	5	39520416	39524708	4293	1	101926940	ENST00000604954.6	14447	ENSG00000271334	LINC02104
chr5	41836096	41836796	-1.25588321833414	0.00851844469284368	0.218138196165755	peak44527	Intron	5	41749601	41842757	93157	2	5019	ENST00000514723.1	5961	ENSG00000083720	OXCT1
chr5	42733775	42734219	-1.93913453188111	0.0295887087931277	0.369176408460683	peak44555	Distal Intergenic	5	42713867	42718814	4948	1	2690	ENST00000513625.1	19908	ENSG00000112964	GHR
chr5	43433433	43433780	-1.95752154200242	0.0225230710835885	0.332696417024398	peak44617	Distal Intergenic	5	43379193	43412391	33199	2	56477	ENST00000361115.4	-21042	ENSG00000151882	CCL28
chr5	44352366	44352704	-3.74243963953497	0.0143258932735485	0.278016712731958	peak44639	Intron	5	44388732	44413989	25258	1	101927075	ENST00000502457.1	-36028	ENSG00000248464	FGF10-AS1
chr5	50580621	50580989	-1.40536352968903	0.0277396276503952	0.360022676399648	peak44997	Distal Intergenic	5	50665899	50778126	112228	1	79668	ENST00000503790.6	-84910	ENSG00000151883	PARP8
chr5	50601512	50602152	-0.708464364854696	0.047327270574052	0.434195157933444	peak44998	Distal Intergenic	5	50665899	50778126	112228	1	79668	ENST00000503790.6	-63747	ENSG00000151883	PARP8
chr5	50685981	50686619	-2.23138256854089	0.0392675305754851	0.407946853582489	peak45001	Intron	5	50667893	50842342	174450	1	79668	ENST00000503561.7	18088	ENSG00000151883	PARP8
chr5	52749974	52750581	-1.55615238335807	0.0231444261193593	0.335843054723009	peak45031	Intron	5	52787916	52959209	171294	1	3672	ENST00000282588.7	-37335	ENSG00000213949	ITGA1
chr5	53782420	53783717	-0.794683906803385	0.0281321313016525	0.36179198893226	peak45099	Intron	5	53776050	53816078	40029	2	105378966	ENST00000672395.1	32361	ENSG00000250447	LINC02105
chr5	53791230	53791658	-1.73433904943935	0.0353793584495185	0.393697514920251	peak45101	Intron	5	53776050	53816078	40029	2	105378966	ENST00000672395.1	24420	ENSG00000250447	LINC02105
chr5	54231239	54231766	-1.43461056810645	0.0321929997542966	0.3802700651804	peak45113	Intron	5	53886445	54310415	423971	2	54622	ENST00000510591.6	78649	ENSG00000185305	ARL15
chr5	55254547	55255053	-1.27693224220123	0.0463147940025623	0.431384060611162	peak45164	Intron	5	55233934	55295201	61268	1	105378973	ENST00000506435.1	20613	NA	LOC105378973
[truncated: 5,770 more rows]
