# Supplementary material for: WTAP Mediated m6A Modification Stabilizes PDIA3P1 and Promotes Tumor Progression Driven by Histone Lactylation in Esophageal Squamous Cell Carcinoma
Source: Adv Sci (Weinh). 2025 Jun 5;12(33):e06529. doi: 10.1002/advs.202506529 (PMC12412560; doi:10.1002/advs.202506529)
Supplement: Supplementary file 3 — Supplemental Data 2 [file ADVS-12-e06529-s001.xls]

st_gene_id	gene_id	gene_symbol	diffexp_log2fc_SH-vs-NC	diffexp_deseq2_qvalue_SH-vs-NC	diffexp_deseq2_pvalue_SH-vs-NC
64319	64319	FBRS	-0.082246929	0.231461934	0.132251578
5475	5475	PPEF1	-0.932147604	0.879443952	0.819303361
54741	54741	LEPROT	0.303476425	9.38E-09	1.59E-09
64215	64215	DNAJC1	0.235235151	0.036890174	0.01649421
8653	8653	DDX3Y	-0.932147604	0.879443952	0.819303361
284451	284451	ODF3L2	0.991405748	0.879443952	0.808033715
54529	54529	ASNSD1	0.360701159	1.76E-07	3.40E-08
10524	10524	KAT5	-0.033026524	0.809853644	0.661428694
100532736	100532736	MICOS10-NBL1	-1.137315176	0.035714409	0.015888765
6091	6091	ROBO1	0.899990946	2.14E-10	3.05E-11
4781	4781	NFIB	-0.409657927	0.000154595	4.35E-05
84735	84735	CNDP1	-0.932147604	0.879443952	0.819303361
10427	10427	SEC24B	-0.24740749	0.001054462	0.000340366
4851	4851	NOTCH1	0.256860126	0.000213394	6.10E-05
375791	375791	CYSRT1	-0.572339883	2.53E-06	5.61E-07
5411	5411	PNN	0.008294297	0.882309265	0.823463131
6608	6608	SMO	-0.866949445	0.869327538	0.736659814
440400	440400	RNASEK	0.3067637	3.01E-07	5.95E-08
165324	165324	UBXN2A	0.441077014	1.50E-06	3.23E-07
26297	26297	SERGEF	-0.544919719	3.57E-05	9.19E-06
102	102	ADAM10	-0.182933293	0.000162933	4.60E-05
8339	8339	H2BC8	-0.820134057	0.667055954	0.49191034
64221	64221	ROBO3	1.490182975	5.51E-11	7.43E-12
7574	7574	ZNF26	0.576383854	5.04E-12	6.24E-13
84878	84878	ZBTB45	-0.330915245	0.01688129	0.006939464
4580	4580	MTX1	-0.654640326	1.67E-19	1.29E-20
84942	84942	WDR73	0.917351291	2.78E-29	1.32E-30
6634	6634	SNRPD3	-0.243755063	1.86E-08	3.24E-09
123103	123103	KLHL33	0.225975517	0.879443952	0.784291325
23637	23637	RABGAP1	-0.042885967	0.542492301	0.379218591
5988	5988	RFPL1	2.514912274	0.292678441	0.174382281
1132	1132	CHRM4	0.568842889	0.43481575	0.28264688
23332	23332	CLASP1	-0.228874712	0.000290374	8.51E-05
5890	5890	RAD51B	-0.137366299	0.646413174	0.472480362
159686	159686	CFAP58	2.431778838	1.00E-09	1.52E-10
647042	647042	GOLGA6L10	0.466751626	0.175679104	0.095740405
4174	4174	MCM5	-0.741563578	1.29E-52	2.79E-54
54014	54014	BRWD1	-0.061839192	0.541620062	0.378332462
3201	3201	HOXA4	-0.822846122	2.78E-08	4.93E-09
10092	10092	ARPC5	0.127207031	0.00690936	0.00260842
3097	3097	HIVEP2	0.482489062	7.29E-10	1.09E-10
23208	23208	SYT11	-0.386748798	0.880123547	0.820273349
390264	390264	OR10G4	-2.826820663	0.380667694	0.240294643
730	730	C7	-0.932147604	0.879443952	0.819303361
8751	8751	ADAM15	0.14244068	0.005417074	0.002002894
152217	152217	NCBP2AS2	0.102101678	0.292866815	0.174531882
79726	79726	WDR59	-0.162380201	0.012236636	0.004869431
10002	10002	NR2E3	-0.556326228	0.636151128	0.463315733
9530	9530	BAG4	-0.215625719	0.107637315	0.05485548
7425	7425	VGF	1.717578661	2.30E-48	5.58E-50
10471	10471	PFDN6	-0.268888337	2.87E-05	7.27E-06
23012	23012	STK38L	0.270572989	0.001209085	0.00039475
653808	653808	ZG16	1.294657378	0.215359631	0.121019584
5016	5016	OVGP1	-0.346326849	0.686246666	0.512090007
100101267	100101267	POM121C	0.03253111	0.648962581	0.475047564
10808	10808	HSPH1	-0.653322539	8.00E-64	1.33E-65
3792	3792	KEL	-0.710528222	0.805429921	0.65601743
3029	3029	HAGH	-0.828983854	4.78E-14	5.18E-15
64943	64943	NT5DC2	-0.601057367	3.58E-27	1.87E-28
100131378	100131378	C11orf91	0.087013481	0.933864591	0.891389122
150275	150275	CCDC117	-0.009476243	0.942789567	0.903326289
8500	8500	PPFIA1	0.198426955	1.05E-05	2.52E-06
439921	439921	MXRA7	-0.065313092	0.373959054	0.235221929
54962	54962	TIPIN	-0.331128242	6.43E-05	1.72E-05
54058	54058	C21orf58	0.158641542	0.204332176	0.113753949
641	641	BLM	0.058500398	0.587658765	0.41967593
79956	79956	ERMP1	0.181534296	7.11E-10	1.06E-10
5154	5154	PDGFA	-0.029952309	0.879443952	0.788078429
22943	22943	DKK1	0.778548128	1.36E-56	2.65E-58
51277	51277	DNAJC27	0.256580831	0.311388518	0.187873986
8836	8836	GGH	-0.098887851	0.285094674	0.169199848
124944	124944	C17orf49	-0.182296625	0.039984217	0.01800259
125111	125111	GJD3	-1.826741943	0.715419528	0.555823835
84033	84033	OBSCN	0.706111145	2.51E-13	2.85E-14
6464	6464	SHC1	0.390583415	1.07E-14	1.10E-15
57502	57502	NLGN4X	-0.979341293	0.759822212	0.607576641
7072	7072	TIA1	0.369700787	3.24E-08	5.79E-09
50614	50614	GALNT9	5.209208247	0.00028245	8.25E-05
55281	55281	TMEM140	0.030703165	0.994587468	0.989497787
3046	3046	HBE1	-0.245128467	0.424902029	0.275064161
6732	6732	SRPK1	0.135723513	0.010139575	0.003962429
51175	51175	TUBE1	0.509100081	7.42E-06	1.74E-06
6181	6181	RPLP2	-0.227264929	1.28E-08	2.19E-09
83259	83259	PCDH11Y	0.682767661	0.703713618	0.532093149
7535	7535	ZAP70	1.029374894	0.451798927	0.29708748
200844	200844	CFAP20DC	-0.213261985	0.520222002	0.35764433
91409	91409	CCDC74B	-0.553048597	0.835147111	0.689156986
153478	153478	PLEKHG4B	1.475631469	4.16E-21	2.91E-22
51426	51426	POLK	-0.003275526	0.994587468	0.970618936
255488	255488	RNF144B	-0.411666996	1.13E-07	2.13E-08
286128	286128	ZFP41	0.287315135	0.016455313	0.006750709
285382	285382	C3orf70	0.991405748	0.879443952	0.808033715
4991	4991	OR1D2	-0.385099277	0.879443952	0.813837103
9711	9711	RUBCN	0.509492716	3.12E-17	2.74E-18
339451	339451	KLHL17	-0.034377906	0.855434666	0.711643498
3459	3459	IFNGR1	0.481958044	1.46E-10	2.06E-11
9429	9429	ABCG2	1.179355632	3.08E-64	5.05E-66
25904	25904	CNOT10	0.141374412	0.067663184	0.032489205
4685	4685	NCAM2	0.033250549	0.994587468	0.974617179
2660	2660	MSTN	-1.86680526	0.548403004	0.384503141
4493	4493	MT1E	0.133564856	0.001924518	0.000654601
10635	10635	RAD51AP1	0.125125346	0.111393753	0.057011487
64108	64108	RTP4	1.348126339	0.227149254	0.129296555
9625	9625	AATK	0.584292035	0.272609865	0.160368841
6708	6708	SPTA1	2.487005464	0.543545077	0.380370598
81491	81491	GPR63	0.991405748	0.879443952	0.808033715
55837	55837	EAPP	0.158698095	0.107153726	0.054540672
23399	23399	CTDNEP1	-0.328134301	1.48E-15	1.43E-16
23588	23588	KLHDC2	-0.054644477	0.705930053	0.538440657
51296	51296	SLC15A3	3.62412312	0.051667126	0.024020797
343099	343099	CCDC18	0.524206575	1.06E-08	1.80E-09
653720	653720	GOLGA8M	-0.689697991	0.133728768	0.06991053
51626	51626	DYNC2LI1	-0.359470233	0.039706927	0.017857478
219927	219927	MRPL21	-0.325315405	6.61E-07	1.36E-07
53358	53358	SHC3	0.767470492	0.781634963	0.629919685
54766	54766	BTG4	4.349434265	0.020624228	0.008629389
388969	388969	C2orf68	0.302943698	0.000424535	0.000127772
84897	84897	TBRG1	0.436126177	2.41E-11	3.16E-12
23406	23406	COTL1	-0.524110295	2.50E-45	6.70E-47
51564	51564	HDAC7	0.127531165	0.053884548	0.025202954
1293	1293	COL6A3	2.510564311	0.288618378	0.171623861
28981	28981	IFT81	-0.402446143	0.000893129	0.000284814
167127	167127	UGT3A2	0.991405748	0.879443952	0.808033715
4593	4593	MUSK	1.278663067	0.272962121	0.16068477
957	957	ENTPD5	0.325611414	0.001778988	0.000600335
9937	9937	DCLRE1A	-0.044940394	0.724557344	0.566343528
162461	162461	TMEM92	0.030430066	0.994587468	0.981516275
2581	2581	GALC	-0.86694774	0.869327538	0.736030756
57326	57326	PBXIP1	-0.13808963	0.224609972	0.127650564
127550	127550	A3GALT2	0.991405748	0.879443952	0.808033715
79927	79927	FAM110D	1.411598023	0.345916875	0.213715548
4335	4335	MNT	0.009238645	0.937072216	0.895638097
115416	115416	MALSU1	-0.511566205	2.68E-10	3.85E-11
11336	11336	EXOC3	0.093309016	0.203171916	0.113004334
10221	10221	TRIB1	-1.183910172	2.29E-23	1.41E-24
55819	55819	RNF130	0.381060989	3.50E-07	6.95E-08
79748	79748	LMAN1L	3.214801193	0.220920274	0.124975822
162998	162998	OR7D2	-0.866772589	0.869327538	0.736721014
9319	9319	TRIP13	0.183301924	0.000279191	8.14E-05
85365	85365	ALG2	0.074601773	0.507988203	0.344859049
51809	51809	GALNT7	0.48237432	3.20E-19	2.51E-20
134430	134430	WDR36	0.216820725	5.40E-05	1.43E-05
83872	83872	HMCN1	0.819001758	0.065551313	0.031349719
54840	54840	APTX	-0.313435515	0.000194085	5.52E-05
146198	146198	ZFP90	0.270867378	0.006971974	0.002633837
8416	8416	ANXA9	0.124818625	0.51078576	0.348615517
5216	5216	PFN1	-0.206960724	5.76E-15	5.84E-16
1859	1859	DYRK1A	0.00401828	0.981249042	0.94845797
25926	25926	NOL11	-0.124329725	0.020122881	0.008395231
54622	54622	ARL15	0.473322052	0.001185987	0.000386461
3611	3611	ILK	-0.211552821	0.000285145	8.34E-05
389860	389860	PAGE2B	-0.782398307	0.728762627	0.572075696
340061	340061	STING1	-0.133700825	0.318568686	0.193079937
5079	5079	PAX5	0.764321138	0.800981258	0.651167719
6491	6491	STIL	0.258305652	5.62E-07	1.15E-07
23118	23118	TAB2	0.090325622	0.164644013	0.088806303
225	225	ABCD2	0.991405748	0.879443952	0.808033715
5775	5775	PTPN4	0.771044044	6.34E-22	4.22E-23
79586	79586	CHPF	-0.967786977	2.57E-106	1.84E-108
2273	2273	FHL1	-0.932147604	0.879443952	0.819303361
29068	29068	ZBTB44	0.143059743	0.047813039	0.022027671
8871	8871	SYNJ2	0.520668356	8.44E-12	1.06E-12
388555	388555	IGFL3	-0.932147604	0.879443952	0.819303361
123720	123720	WHAMM	-0.4006461	0.000137361	3.84E-05
7097	7097	TLR2	0.029638403	0.994587468	0.99245183
51360	51360	MBTPS2	0.298775594	0.000110359	3.04E-05
23196	23196	FAM120A	-0.287938285	1.01E-20	7.28E-22
54461	54461	FBXW5	-0.33907697	7.27E-10	1.09E-10
4093	4093	SMAD9	0.029638327	0.994587468	0.992488963
9993	9993	DGCR2	-0.050983892	0.582044112	0.414403823
146223	146223	CMTM4	0.019369944	0.826834738	0.67951722
140462	140462	ASB9	0.247494798	0.183451923	0.100573222
55184	55184	DZANK1	0.109738845	0.840983593	0.695168755
161176	161176	SYNE3	1.693551889	1.83E-13	2.05E-14
160518	160518	DENND5B	0.455443122	2.60E-07	5.11E-08
126375	126375	ZNF792	-0.042536673	0.91644618	0.867922939
55324	55324	ABCF3	-0.040827886	0.651841174	0.477986367
5920	5920	PLAAT4	2.890138359	2.23E-22	1.43E-23
253260	253260	RICTOR	0.139179942	0.033808822	0.014928851
29097	29097	CNIH4	-0.028759089	0.847498271	0.702554225
130074	130074	FAM168B	-0.031562337	0.551900055	0.387590438
54929	54929	TMEM161A	-0.334638158	2.10E-06	4.60E-07
8439	8439	NSMAF	-0.423762289	1.05E-10	1.45E-11
375757	375757	SWI5	-0.24439669	0.038256964	0.017156638
101927423	101927423	PANO1	0.275844768	0.715419528	0.552819259
91373	91373	UAP1L1	-0.324899091	0.247425499	0.143110934
79184	79184	BRCC3	-0.497318674	1.21E-12	1.44E-13
645414	645414	PRAMEF19	0.023826207	0.994587468	0.991470591
84888	84888	SPPL2A	0.284158619	0.000241085	6.95E-05
254773	254773	LYG2	1.88038462	0.706137294	0.5420952
80728	80728	ARHGAP39	-0.0383468	0.870164567	0.739106993
10523	10523	CHERP	-0.131837284	0.011402557	0.004509814
79096	79096	C11orf49	-0.427248346	4.95E-09	8.12E-10
8514	8514	KCNAB2	1.051508081	4.54E-19	3.61E-20
51233	51233	DRICH1	3.732931137	0.032384593	0.014240048
6678	6678	SPARC	-1.128637612	0.000620366	0.00019241
2139	2139	EYA2	-0.932147604	0.879443952	0.819303361
3777	3777	KCNK3	-0.9692232	0.44694345	0.293295948
51308	51308	REEP2	0.399114641	0.27213429	0.159989131
84243	84243	ZDHHC18	0.149531483	0.084426547	0.041518515
283234	283234	CCDC88B	0.390817972	0.023388245	0.009912701
55763	55763	EXOC1	0.029517686	0.811752516	0.663342034
51750	51750	RTEL1	-0.625953139	3.10E-16	2.89E-17
6689	6689	SPIB	1.026891055	0.676810148	0.50209212
55845	55845	BRK1	0.199931488	0.000246006	7.11E-05
56155	56155	TEX14	1.299985848	0.140339559	0.073956691
3983	3983	ABLIM1	0.253037587	5.57E-11	7.52E-12
5008	5008	OSM	1.88038462	0.706137294	0.5420952
110384692	110384692	LOC110384692	-4.995969497	0.331357683	0.202671671
58516	58516	SINHCAF	0.018625586	0.793517759	0.643024757
643988	643988	FNDC10	2.887178958	0.358570849	0.223111767
8504	8504	PEX3	0.033226892	0.829321608	0.682480052
84108	84108	PCGF6	0.194295695	0.057176485	0.026888559
55599	55599	RNPC3	0.302162422	0.085992071	0.04243102
6209	6209	RPS15	-0.465877682	1.97E-50	4.45E-52
65977	65977	PLEKHA3	0.157416866	0.225351868	0.128115326
445571	445571	CBWD3	0.074242273	0.74837493	0.595224459
221091	221091	LRRN4CL	-0.195908391	0.923954856	0.878511554
55084	55084	SOBP	0.248864	0.895048519	0.84034984
221120	221120	ALKBH3	-0.148554623	0.074068627	0.035919221
692312	692312	PPAN-P2RY11	0.06228026	0.879443952	0.778764673
55971	55971	BAIAP2L1	-0.022004711	0.834824891	0.688688717
92181	92181	UBTD2	0.418384897	5.31E-08	9.69E-09
9640	9640	ZNF592	0.072246901	0.42855081	0.277863641
43	43	ACHE	1.352518456	0.005318216	0.00196295
641649	641649	TMEM91	0.985536451	0.022095759	0.00931416
11034	11034	DSTN	-0.508453926	6.37E-41	1.91E-42
7280	7280	TUBB2A	0.368747955	0.001053426	0.000339897
101060200	101060200	ZNF891	0.498875418	8.45E-06	2.00E-06
124857	124857	WFIKKN2	-0.932147604	0.879443952	0.819303361
100507003	100507003	GFY	1.887173753	0.705930053	0.539759991
6880	6880	TAF9	-0.006863879	0.937640869	0.896668427
6674	6674	SPAG1	0.497194844	1.04E-07	1.96E-08
7423	7423	VEGFB	0.012518148	0.913931864	0.865017037
25804	25804	LSM4	-0.303250937	2.56E-10	3.67E-11
84210	84210	ANKRD20A1	-1.195992509	0.581612055	0.413984901
388611	388611	CD164L2	0.991405748	0.879443952	0.808033715
100526772	100526772	STIMATE-MUSTN1	-4.087192922	0.000126995	3.53E-05
55238	55238	SLC38A7	0.284376111	0.010436915	0.004091534
1107	1107	CHD3	-0.497656979	9.75E-30	4.51E-31
79874	79874	RABEP2	-0.811215164	1.52E-09	2.35E-10
515	515	ATP5PB	-0.466196845	1.02E-45	2.68E-47
410	410	ARSA	0.345283927	0.008918638	0.003443769
730005	730005	SEC14L6	-0.932147604	0.879443952	0.819303361
5926	5926	ARID4A	0.479528874	0.001966626	0.000669927
23237	23237	ARC	-2.826438863	0.425706776	0.275716461
6538	6538	SLC6A11	0.411209724	2.30E-08	4.03E-09
221656	221656	KDM1B	-0.153329618	0.048569827	0.022418476
5357	5357	PLS1	0.189055544	0.001919962	0.000652807
9021	9021	SOCS3	-1.042130887	1.96E-50	4.42E-52
6477	6477	SIAH1	-0.001875052	0.994587468	0.980399826
64216	64216	TFB2M	0.205349777	0.000151274	4.25E-05
107987288	107987288	LOC107987288	2.464435544	0.022095117	0.00931248
55852	55852	TEX2	0.528522671	6.85E-12	8.57E-13
317749	317749	DHRS4L2	-0.775620884	0.003302323	0.001169908
100462977	100462977	MTRNR2L1	1.328989324	2.06E-171	6.56E-174
144717	144717	PHETA1	-0.457937982	0.003834979	0.001377324
1105	1105	CHD1	0.210596576	0.000662888	0.000206909
9582	9582	APOBEC3B	0.264481966	1.33E-06	2.84E-07
10558	10558	SPTLC1	0.343505974	6.22E-13	7.24E-14
65980	65980	BRD9	0.005611374	0.957383278	0.920060403
83719	83719	YPEL3	0.487660941	0.021271319	0.008932706
79937	79937	CNTNAP3	-0.59472581	7.77E-13	9.10E-14
9801	9801	MRPL19	0.045770697	0.516202805	0.354402304
1004	1004	CDH6	-0.932147604	0.879443952	0.819303361
80339	80339	PNPLA3	-1.828635492	0.715419528	0.555176385
3981	3981	LIG4	0.575974921	1.56E-07	2.99E-08
83714	83714	NRIP2	0.029638403	0.994587468	0.99245183
55352	55352	COPRS	-0.364325599	1.02E-06	2.16E-07
148523	148523	CIART	0.025396269	0.994587468	0.990911079
1399	1399	CRKL	-0.151629629	0.000892687	0.000284617
283629	283629	TSSK4	0.991405748	0.879443952	0.808033715
57017	57017	COQ9	-0.492472262	9.21E-16	8.81E-17
79692	79692	ZNF322	0.114021229	0.119148897	0.061497431
835	835	CASP2	-0.058250903	0.530765888	0.368008066
286133	286133	SCARA5	2.651487363	0.001765412	0.000595303
5787	5787	PTPRB	3.69652155	3.91E-10	5.70E-11
51181	51181	DCXR	-0.336111826	1.26E-05	3.03E-06
14	14	AAMP	-0.270465267	2.24E-09	3.54E-10
23076	23076	RRP1B	-0.073839219	0.278237609	0.1644013
23373	23373	CRTC1	0.201714524	0.138777152	0.073027094
223117	223117	SEMA3D	2.647704048	2.15E-06	4.72E-07
51552	51552	RAB14	-0.105616822	0.028100595	0.0121394
390093	390093	OR10A6	0.991405748	0.879443952	0.808033715
6647	6647	SOD1	-0.332449349	2.65E-14	2.82E-15
2155	2155	F7	0.991405748	0.879443952	0.808033715
10382	10382	TUBB4A	0.991405748	0.879443952	0.808033715
29978	29978	UBQLN2	-0.168562797	0.039884746	0.017950171
11012	11012	KLK11	0.991405748	0.879443952	0.808033715
80274	80274	SCUBE1	1.607958796	0.505468622	0.342858373
3836	3836	KPNA1	0.19547467	0.00028317	8.27E-05
10807	10807	ENTR1	-0.17476511	0.000239138	6.89E-05
1427	1427	CRYGS	0.828436611	0.210507852	0.117608304
6510	6510	SLC1A5	0.056227267	0.148675506	0.078994532
1774	1774	DNASE1L1	-0.37512362	0.000311556	9.17E-05
64421	64421	DCLRE1C	0.660542216	8.17E-12	1.03E-12
10827	10827	FAM114A2	-0.050898602	0.749415241	0.596577749
26230	26230	TIAM2	1.028324793	0.000240206	6.93E-05
81537	81537	SGPP1	0.147287582	0.294435737	0.175692261
140545	140545	RNF32	0.991405748	0.879443952	0.808033715
27151	27151	CPAMD8	1.299562905	0.14569091	0.077194992
7087	7087	ICAM5	0.460285255	0.013350508	0.005358599
1938	1938	EEF2	-0.405630061	4.82E-68	7.38E-70
150221	150221	RIMBP3C	3.869284962	0.48576368	0.326114887
7348	7348	UPK1B	-1.828635492	0.715419528	0.555176385
5137	5137	PDE1C	1.919080401	0.532621039	0.370075808
4718	4718	NDUFC2	-0.528975129	1.66E-25	9.29E-27
1635	1635	DCTD	-0.33745193	1.02E-07	1.92E-08
79023	79023	NUP37	-0.580807478	1.66E-23	1.01E-24
80173	80173	IFT74	-0.251220672	0.089469517	0.044380898
10140	10140	TOB1	-0.839121695	1.54E-14	1.61E-15
81628	81628	TSC22D4	-0.326858095	0.000493049	0.000150186
10436	10436	EMG1	-0.266562681	1.47E-08	2.53E-09
6406	6406	SEMG1	0.991405748	0.879443952	0.808033715
57558	57558	USP35	-0.024168715	0.8922916	0.836281461
721	721	C4B	-4.001258362	0.465786916	0.309375693
9472	9472	AKAP6	0.594495679	0.047982158	0.022117828
57605	57605	PITPNM2	-0.501254125	3.36E-12	4.12E-13
147837	147837	ZNF563	-0.194800481	0.573750001	0.40759016
143884	143884	CWF19L2	-0.094454723	0.510374709	0.348065701
11153	11153	FICD	0.261010858	0.385393949	0.244005801
79923	79923	NANOG	-0.866949445	0.869327538	0.736659814
81853	81853	TMEM14B	0.250736162	5.99E-05	1.59E-05
83756	83756	TAS1R3	1.657336487	0.085103536	0.041911157
814	814	CAMK4	1.510559324	0.669245589	0.494545339
8717	8717	TRADD	-0.366816439	0.000748217	0.000235453
54905	54905	CYP2W1	0.991405748	0.879443952	0.808033715
64782	64782	AEN	0.384724943	3.55E-09	5.72E-10
23308	23308	ICOSLG	-0.28713487	0.162513283	0.08750795
9482	9482	STX8	-0.274313781	0.210431816	0.117512128
10826	10826	FAXDC2	2.692265951	0.045189923	0.02067217
79849	79849	PDZD3	-1.826468568	0.739235113	0.585785824
27285	27285	TEKT2	2.890791666	0.324869763	0.197748614
127343	127343	DMBX1	-0.710292516	0.619576002	0.448081981
55756	55756	INTS9	-0.10637495	0.298930748	0.17898469
8780	8780	RIOK3	0.114216025	0.210782297	0.117815417
3856	3856	KRT8	-1.20810625	0	0
23291	23291	FBXW11	0.025699238	0.74937316	0.596496446
283685	283685	GOLGA6L2	-0.932147604	0.879443952	0.819303361
112495	112495	GTF3C6	-0.300644421	4.03E-05	1.05E-05
6573	6573	SLC19A1	-0.230476741	0.002806977	0.000983142
54971	54971	BANP	-0.624233007	5.45E-05	1.44E-05
51752	51752	ERAP1	0.105132986	0.404138977	0.258606665
474383	474383	F8A2	0.209381062	0.435730851	0.283352915
9976	9976	CLEC2B	-1.206188864	0.02775144	0.011969092
873	873	CBR1	-0.761889289	1.17E-34	4.38E-36
9723	9723	SEMA3E	-0.615920893	0.002331344	0.000804876
8804	8804	CREG1	-0.361711287	1.00E-13	1.10E-14
1315	1315	COPB1	-0.11196278	0.004170117	0.001507531
26740	26740	OR1J2	-1.826468568	0.739235113	0.585785824
126119	126119	JOSD2	-0.027451057	0.879443952	0.791238963
51316	51316	PLAC8	0.42853176	5.03E-06	1.16E-06
7174	7174	TPP2	-0.20553263	0.002317846	0.000800068
5635	5635	PRPSAP1	-0.137671476	0.104597428	0.053112754
2645	2645	GCK	0.991405748	0.879443952	0.808033715
3664	3664	IRF6	-0.486431857	1.82E-23	1.12E-24
119504	119504	ANAPC16	0.268984106	1.26E-05	3.03E-06
84640	84640	USP38	0.271742196	0.003546511	0.001265803
3991	3991	LIPE	1.872271846	0.730918811	0.575139292
3575	3575	IL7R	-0.26060839	0.035545567	0.015791366
401466	401466	RBIS	-0.270739785	0.00343728	0.001222431
3843	3843	IPO5	-0.109390515	0.002043874	0.000698328
92421	92421	CHMP4C	0.572298395	1.99E-10	2.83E-11
83450	83450	DRC3	0.324542603	0.672598989	0.497670048
23625	23625	FAM89B	0.057728375	0.66364799	0.488919725
7343	7343	UBTF	-0.032006689	0.62482364	0.453305577
163859	163859	SDE2	-0.035829415	0.856178688	0.712533259
23438	23438	HARS2	0.001673918	0.994587468	0.980019683
196951	196951	FAM227B	0.056783743	0.911184821	0.861196371
93517	93517	SDR42E1	1.88038462	0.706137294	0.5420952
171392	171392	ZNF675	-0.094773082	0.542273382	0.378858005
27079	27079	RPUSD2	-0.173298151	0.218981785	0.123613793
3267	3267	AGFG1	-0.642577195	1.03E-34	3.82E-36
54927	54927	CHCHD3	-0.433570137	6.01E-14	6.58E-15
26251	26251	KCNG2	0.991405748	0.879443952	0.808033715
79178	79178	THTPA	-0.230684176	0.254658246	0.148204081
85415	85415	RHPN2	-0.453784746	7.19E-13	8.40E-14
3226	3226	HOXC10	0.628017196	0.136234604	0.071532727
7712	7712	ZNF157	-0.967018009	0.766444845	0.614534656
23371	23371	TNS2	-0.419272105	0.237944312	0.136701102
375743	375743	PTAR1	0.554604422	8.65E-19	6.97E-20
11078	11078	TRIOBP	0.638630707	5.78E-30	2.64E-31
5033	5033	P4HA1	-0.438660134	0.000218651	6.26E-05
282809	282809	POC1B	0.040189933	0.847180271	0.702074439
57614	57614	RELCH	-0.104143436	0.331354693	0.202647196
27257	27257	LSM1	-0.406837915	0.000132925	3.71E-05
221806	221806	VWDE	0.029638361	0.994587468	0.992472229
924	924	CD7	0.441755191	0.879443952	0.793255341
5211	5211	PFKL	-0.339367488	4.10E-14	4.41E-15
1837	1837	DTNA	2.898137	0.359895687	0.224211615
100534592	100534592	URGCP-MRPS24	-0.346836973	0.614954014	0.443915516
23201	23201	FAM168A	0.167328946	0.00088421	0.000281632
28511	28511	NKIRAS2	-1.764884677	8.79E-126	4.60E-128
4249	4249	MGAT5	0.643232671	3.14E-20	2.32E-21
90987	90987	ZNF251	0.287858079	0.007089556	0.002683232
64600	64600	PLA2G2F	1.506454585	0.688827138	0.515410796
125061	125061	AFMID	-0.247099853	0.060384168	0.02859735
658	658	BMPR1B	1.200587074	0.50213709	0.340182183
283106	283106	CSNK2A3	3.096035043	0.600669586	0.431546795
10928	10928	RALBP1	-0.082915624	0.087916228	0.043492622
7408	7408	VASP	0.024210132	0.788252606	0.637501055
55194	55194	EVA1B	0.029638371	0.994587468	0.992467493
23357	23357	ANGEL1	-0.382670192	4.77E-05	1.25E-05
22849	22849	CPEB3	0.155339128	0.571509087	0.40562708
5612	5612	THAP12	0.110353837	0.080943147	0.039644922
84908	84908	FAM136A	-0.244031422	6.32E-07	1.30E-07
84439	84439	HHIPL1	-0.967493622	0.633617127	0.461065997
9693	9693	RAPGEF2	0.689068714	1.81E-10	2.57E-11
2812	2812	GP1BB	4.209371246	0.02876917	0.012459422
7596	7596	ZNF45	0.597449661	4.81E-15	4.85E-16
9322	9322	TRIP10	-0.475365099	6.69E-19	5.37E-20
25852	25852	ARMC8	0.047874529	0.706137294	0.540399347
100271715	100271715	ARHGEF33	0.034498596	0.994587468	0.987626658
4885	4885	NPTX2	0.991405748	0.879443952	0.808033715
10961	10961	ERP29	0.076907457	0.157472318	0.084410728
402317	402317	OR2A42	0.620435681	0.809748575	0.661187916
8140	8140	SLC7A5	-0.887835318	3.57E-219	7.98E-222
9114	9114	ATP6V0D1	-0.077609503	0.287051509	0.170571881
57412	57412	AS3MT	-2.186812542	0.441148977	0.28775207
9399	9399	STOML1	0.484374812	0.005553281	0.002057506
284106	284106	CISD3	-0.214632695	0.047413202	0.021828341
7320	7320	UBE2B	0.204737127	0.034544605	0.015300025
29781	29781	NCAPH2	0.150592303	0.039100941	0.017562499
54407	54407	SLC38A2	0.296010944	6.00E-12	7.46E-13
29990	29990	PILRB	0.701873025	1.78E-22	1.14E-23
283989	283989	TSEN54	-0.117697819	0.236807943	0.135927397
51773	51773	RSF1	0.129814024	0.067338749	0.032316242
6517	6517	SLC2A4	-0.148607055	0.877851258	0.747025094
10613	10613	ERLIN1	-0.378007679	1.17E-12	1.39E-13
146956	146956	EME1	-0.275681589	0.008862529	0.003419842
1846	1846	DUSP4	0.676215762	3.30E-24	1.93E-25
10226	10226	PLIN3	-0.361668349	2.11E-15	2.08E-16
10007	10007	GNPDA1	-0.326552024	1.43E-06	3.07E-07
2034	2034	EPAS1	0.101375155	0.219022488	0.123650741
84364	84364	ARFGAP2	-0.150873448	0.001919962	0.000652802
5465	5465	PPARA	0.052793488	0.789554019	0.638805411
64326	64326	COP1	-0.067890768	0.621682331	0.450200179
672	672	BRCA1	-0.121209118	0.11978875	0.061888816
92949	92949	ADAMTSL1	1.35225288	0.606372381	0.436564838
79752	79752	ZFAND1	0.480002255	3.39E-11	4.48E-12
245812	245812	CNPY4	0.017534622	0.967073761	0.931276746
57402	57402	S100A14	0.42487753	1.22E-11	1.57E-12
56270	56270	WDR45B	-0.046321428	0.448573108	0.294622909
10342	10342	TFG	-0.06039175	0.203974086	0.113502549
6234	6234	RPS28	-0.451468816	2.40E-31	1.02E-32
84466	84466	MEGF10	3.211993009	0.248832821	0.144163031
402055	402055	SRRD	0.094169689	0.413754374	0.266316767
23235	23235	SIK2	0.216585151	0.015541788	0.006330334
5194	5194	PEX13	-0.103783651	0.376799113	0.237169996
11248	11248	NXPH3	1.302208005	0.009437654	0.003661908
55081	55081	IFT57	-0.453529506	1.02E-07	1.92E-08
63922	63922	CHTF18	-0.142443862	0.044426729	0.020274867
374897	374897	SBSN	1.516338248	0.273464903	0.161050522
64965	64965	MRPS9	-0.375030475	3.76E-07	7.51E-08
26017	26017	FAM32A	-0.680243435	4.36E-42	1.28E-43
93380	93380	MMGT1	-0.376203411	1.39E-05	3.37E-06
4659	4659	PPP1R12A	0.012958111	0.90990158	0.85900417
55329	55329	MNS1	-0.278671308	0.386883711	0.245343899
116115	116115	ZNF526	0.441650171	0.001474292	0.000489789
55335	55335	NIPSNAP3B	0.509256702	0.859967545	0.72117462
23225	23225	NUP210	0.213434036	1.68E-10	2.37E-11
5972	5972	REN	1.253702286	0.542418455	0.378993962
122786	122786	FRMD6	0.182126455	0.012918281	0.005162862
388963	388963	C2orf81	-0.300142161	0.233581576	0.133747654
58504	58504	ARHGAP22	-0.004529057	0.994810446	0.992784778
146433	146433	IL34	-0.704232974	0.807513314	0.658580402
6760	6760	SS18	-0.00224259	0.994587468	0.967534147
140831	140831	ZSWIM3	0.92986501	1.23E-05	2.95E-06
9862	9862	MED24	-0.196065912	0.001215304	0.000397013
79796	79796	ALG9	0.078604465	0.548315836	0.384373738
28956	28956	LAMTOR2	-0.028356475	0.864367405	0.725878025
5954	5954	RCN1	0.723680046	6.40E-119	3.71E-121
55717	55717	WDR11	0.133184414	0.071213901	0.034357663
55051	55051	NRDE2	-0.114710819	0.414625217	0.266956641
4703	4703	NEB	0.029638327	0.994587468	0.992488963
9870	9870	AREL1	0.363550142	3.25E-11	4.30E-12
727936	727936	GXYLT2	0.057149665	0.849093578	0.704147519
79161	79161	TMEM243	0.063745596	0.514223603	0.352798855
7068	7068	THRB	1.019012495	1.12E-24	6.41E-26
4324	4324	MMP15	-0.920689808	5.66E-29	2.73E-30
79693	79693	YRDC	0.238176979	3.71E-05	9.56E-06
653604	653604	H3C13	-0.866771938	0.869327538	0.736392189
22822	22822	PHLDA1	-1.032813207	1.19E-139	5.46E-142
57520	57520	HECW2	1.564360987	0.009794612	0.00381575
222255	222255	ATXN7L1	0.316366396	0.084845445	0.041767817
22848	22848	AAK1	0.15946151	0.053887753	0.02520789
143888	143888	POGLUT3	1.050427597	1.92E-96	1.62E-98
54503	54503	ZDHHC13	0.184606277	0.041714239	0.018866672
4257	4257	MGST1	1.654460686	0.034718133	0.015381311
154214	154214	RNF217	0.158977202	0.117254608	0.060392556
58509	58509	CACTIN	-0.130832049	0.135691154	0.071175205
23595	23595	ORC3	-0.078401165	0.454135159	0.299174138
84527	84527	ZNF559	1.029295121	0.730918811	0.575033897
140686	140686	WFDC3	-0.106949321	0.924599507	0.879301445
64708	64708	COPS7B	-0.048312171	0.590574151	0.422323057
2195	2195	FAT1	-0.267405013	1.28E-10	1.78E-11
22997	22997	IGSF9B	0.284435973	0.000916663	0.000293021
22874	22874	PLEKHA6	1.809706536	5.13E-05	1.35E-05
5027	5027	P2RX7	0.447804189	0.879443952	0.799441773
23	23	ABCF1	0.032444223	0.47360872	0.315719005
64094	64094	SMOC2	-0.932147604	0.879443952	0.819303361
150786	150786	RAB6D	0.919545098	0.85975215	0.720874933
23165	23165	NUP205	-0.376892452	1.51E-17	1.30E-18
27198	27198	HCAR1	-0.932147604	0.879443952	0.819303361
4898	4898	NRDC	-0.208815156	9.61E-07	2.02E-07
2300	2300	FOXL1	2.476904837	0.50963461	0.347212148
80025	80025	PANK2	0.175664252	0.032288637	0.014187556
8452	8452	CUL3	-0.261087528	1.06E-06	2.23E-07
81848	81848	SPRY4	0.046933538	0.879443952	0.816279944
747	747	DAGLA	-0.3656266	0.001659029	0.000556255
5203	5203	PFDN4	-0.098995469	0.356591303	0.221493335
51105	51105	PHF20L1	0.447015469	1.20E-08	2.05E-09
5527	5527	PPP2R5C	-0.174773829	0.000796686	0.00025162
3779	3779	KCNMB1	-0.553755812	0.879443952	0.794859223
55572	55572	FOXRED1	-0.129539578	0.03739333	0.016747804
4928	4928	NUP98	-0.268512752	3.73E-10	5.43E-11
132141	132141	IQCF1	-0.553755812	0.879443952	0.794859223
6923	6923	ELOB	-0.47689856	1.75E-16	1.61E-17
55798	55798	METTL2B	0.06122941	0.462006712	0.306304909
122704	122704	MRPL52	-0.291810775	0.003768773	0.001350902
83640	83640	RAMAC	0.222363499	0.006488399	0.00243584
25841	25841	ABTB2	1.154518417	1.29E-14	1.33E-15
56896	56896	DPYSL5	-1.828635492	0.715419528	0.555176385
79685	79685	SAP30L	0.340958631	0.000235115	6.76E-05
9792	9792	SERTAD2	-0.53232442	2.51E-16	2.33E-17
2987	2987	GUK1	-0.246028508	0.000311296	9.16E-05
220359	220359	TIGD3	0.516046154	0.298636978	0.178713543
79840	79840	NHEJ1	-0.309614561	0.005139991	0.001892904
5345	5345	SERPINF2	-0.582364675	0.000292627	8.58E-05
84179	84179	SLC49A3	4.054250006	0.043354645	0.019713697
151987	151987	PPP4R2	0.182054536	0.022469542	0.009493224
9330	9330	GTF3C3	-0.221360642	0.000546696	0.000167643
347731	347731	LRRTM3	3.476977188	0.174234156	0.094775112
255809	255809	C19orf38	0.292748168	0.879443952	0.758804761
55692	55692	LUC7L	-0.267021967	7.92E-05	2.14E-05
114971	114971	PTPMT1	0.012019665	0.91126387	0.861329214
9918	9918	NCAPD2	-0.612248931	2.37E-88	2.33E-90
23742	23742	NPAP1	-1.451369473	0.703713618	0.532063686
285989	285989	ZNF789	0.669613481	2.09E-06	4.59E-07
116729	116729	PPP1R27	0.028625602	0.994587468	0.98731211
7837	7837	PXDN	6.03568574	8.37E-06	1.99E-06
154664	154664	ABCA13	1.085281995	6.20E-08	1.14E-08
10569	10569	SLU7	0.165955838	0.015451864	0.006287793
8905	8905	AP1S2	1.066033345	9.08E-29	4.41E-30
84061	84061	MAGT1	0.265729955	4.32E-06	9.83E-07
221749	221749	PXDC1	-0.328754661	2.28E-05	5.68E-06
8178	8178	ELL	0.196498247	0.050753432	0.023528017
7473	7473	WNT3	0.193481099	0.187889523	0.103329649
27131	27131	SNX5	-0.552936328	1.76E-27	9.11E-29
54814	54814	QPCTL	0.170928494	0.135869934	0.071289245
55262	55262	TRAPPC14	0.405636083	2.63E-05	6.62E-06
55165	55165	CEP55	0.021666821	0.76306919	0.610903186
79898	79898	ZNF613	-0.46317036	0.310682043	0.187289188
84938	84938	ATG4C	-0.315304606	0.015353141	0.006243702
1795	1795	DOCK3	0.111052792	0.893408463	0.837784154
55666	55666	NPLOC4	0.093105485	0.044205703	0.020152497
197407	197407	ZNF48	0.44761848	5.13E-05	1.35E-05
10391	10391	CORO2B	1.560923073	8.61E-06	2.04E-06
196792	196792	FAM24B	1.121585053	7.44E-05	2.01E-05
728392	728392	LOC728392	0.974946	1.85E-09	2.88E-10
8930	8930	MBD4	-0.15463257	0.062565396	0.029780207
4478	4478	MSN	0.01900587	0.733601054	0.578289926
102724788	102724788	LOC102724788	-0.946649827	1.74E-07	3.36E-08
27328	27328	PCDH11X	1.443851746	0.002468499	0.000856479
3930	3930	LBR	0.713566224	3.09E-34	1.17E-35
23214	23214	XPO6	-0.108994943	0.01027444	0.004019065
27145	27145	FILIP1	4.317313652	0.006449204	0.002418657
338323	338323	NLRP14	-0.932147604	0.879443952	0.819303361
5915	5915	RARB	2.472355964	0.477567491	0.319424288
6302	6302	TSPAN31	0.295198916	0.01898192	0.007874421
126306	126306	JSRP1	0.991405748	0.879443952	0.808033715
3992	3992	FADS1	0.51960459	8.80E-12	1.11E-12
200728	200728	TMEM17	-0.067447856	0.879443952	0.804627966
90231	90231	KIAA2013	-0.205660131	0.008988484	0.003473032
57666	57666	FBRSL1	-0.160155127	0.013243352	0.005307985
51507	51507	RTF2	-0.123717356	0.005350221	0.001976469
7905	7905	REEP5	-0.11176505	0.036483149	0.016286621
84945	84945	ABHD13	0.064165755	0.700511397	0.5279307
54974	54974	THG1L	-0.363756937	0.000159071	4.48E-05
22835	22835	ZFP30	0.488682881	0.004243881	0.001535551
64598	64598	MOSPD3	-0.130393673	0.441385666	0.288128318
1755	1755	DMBT1	0.917078466	1.77E-05	4.34E-06
6718	6718	AKR1D1	1.530724418	0.205407417	0.11444427
4998	4998	ORC1	-0.011012748	0.918032706	0.870069655
55246	55246	CCDC25	0.078221981	0.168660767	0.091280808
131578	131578	LRRC15	1.510559324	0.669245589	0.494545339
285672	285672	SREK1IP1	0.24344284	0.055337123	0.025977666
10209	10209	EIF1	0.117822817	0.000104432	2.87E-05
353189	353189	SLCO4C1	0.991405748	0.879443952	0.808033715
83941	83941	TM2D1	0.070613872	0.713249151	0.549314685
8643	8643	PTCH2	0.029339992	0.993896709	0.964422565
9592	9592	IER2	-0.113860924	0.02441347	0.010393946
10322	10322	SMYD5	-0.438259634	3.74E-10	5.44E-11
93621	93621	MRFAP1	-0.395322286	2.99E-22	1.94E-23
79004	79004	CUEDC2	0.104138923	0.37837619	0.238428634
8310	8310	ACOX3	-0.382612697	0.027823931	0.012005682
2213	2213	FCGR2B	-0.932147604	0.879443952	0.819303361
80023	80023	NRSN2	0.633650546	7.89E-13	9.26E-14
6949	6949	TCOF1	-0.792311402	1.05E-119	6.00E-122
23155	23155	CLCC1	-0.079294727	0.33375573	0.20454142
81622	81622	UNC93B1	-0.20784329	0.000210816	6.02E-05
8935	8935	SKAP2	-0.401591164	9.99E-12	1.27E-12
27094	27094	KCNMB3	0.991405748	0.879443952	0.808033715
81554	81554	RCC1L	-0.388208634	1.53E-14	1.60E-15
25797	25797	QPCT	-1.828635492	0.715419528	0.555176385
47	47	ACLY	0.017193724	0.814563292	0.666314436
26135	26135	SERBP1	-0.238004293	3.74E-20	2.79E-21
342035	342035	GLDN	0.426955341	0.133117323	0.069564755
432	432	ASGR1	1.879283266	0.131708851	0.068759745
3074	3074	HEXB	-0.313216518	4.28E-08	7.74E-09
257144	257144	GCSAM	-2.196914338	0.000236084	6.80E-05
7259	7259	TSPYL1	-0.323009406	6.27E-09	1.04E-09
29841	29841	GRHL1	-0.110167963	0.527218789	0.364641381
10003	10003	NAALAD2	-1.828840147	0.715419528	0.555106424
25888	25888	ZNF473	0.326015547	0.000527759	0.000161499
24144	24144	TFIP11	-0.21898384	0.001396771	0.000461106
6778	6778	STAT6	-0.565479043	1.81E-29	8.52E-31
4678	4678	NASP	-0.266857668	1.27E-13	1.41E-14
49860	49860	CRNN	-0.932147604	0.879443952	0.819303361
55172	55172	DNAAF2	0.098988169	0.564960565	0.399681849
539	539	ATP5PO	-0.478801889	3.94E-29	1.87E-30
284358	284358	MAMSTR	-0.023909055	0.988623002	0.957405319
3362	3362	HTR6	0.030744563	0.994587468	0.984462921
23107	23107	MRPS27	-0.164726774	0.001143508	0.000371589
6235	6235	RPS29	-0.256198782	0.000160452	4.52E-05
9989	9989	PPP4R1	-0.028535912	0.653497924	0.479493055
167555	167555	FAM151B	0.557627177	0.493109942	0.332147734
6654	6654	SOS1	-0.124014326	0.236122595	0.135398444
7077	7077	TIMP2	0.452433716	4.76E-16	4.49E-17
1675	1675	CFD	0.759351041	0.185417393	0.101769026
53838	53838	C11orf24	0.047678453	0.529509138	0.36678728
9688	9688	NUP93	-0.552519495	4.82E-39	1.53E-40
7846	7846	TUBA1A	1.290110544	9.51E-41	2.88E-42
4192	4192	MDK	-0.054353572	0.192275419	0.10603599
390928	390928	ACP7	0.940398799	4.52E-13	5.22E-14
145282	145282	MIPOL1	-0.208915153	0.310060022	0.186755979
2110	2110	ETFDH	-0.211581849	0.29784553	0.178125915
83989	83989	FAM172A	-0.296485065	0.033759577	0.014904952
55114	55114	ARHGAP17	0.048396461	0.636750014	0.463946664
1870	1870	E2F2	0.314432805	0.00123917	0.000405521
65010	65010	SLC26A6	-0.424907626	0.000277514	8.09E-05
283464	283464	GXYLT1	1.069424091	2.41E-32	9.89E-34
51523	51523	CXXC5	-0.181730255	0.019538132	0.008125101
11098	11098	PRSS23	-0.064037433	0.167099897	0.090318795
80318	80318	GKAP1	-0.347273838	0.195983111	0.108443321
28974	28974	C19orf53	-0.093991981	0.118599552	0.061176064
51121	51121	RPL26L1	-0.705325283	5.26E-28	2.63E-29
55205	55205	ZNF532	0.351592665	2.39E-05	5.98E-06
132001	132001	TAMM41	-0.496753059	0.000137178	3.84E-05
57452	57452	GALNT16	-0.971899058	0.765278308	0.613025082
140459	140459	ASB6	-0.022034197	0.849177097	0.704351535
79845	79845	RNF122	-0.775441299	0.025032545	0.010679871
1984	1984	EIF5A	-0.631233624	3.81E-141	1.70E-143
54942	54942	ABITRAM	0.351223758	3.62E-05	9.32E-06
29090	29090	TIMM21	-0.57710335	8.25E-07	1.72E-07
10458	10458	BAIAP2	0.454251933	5.98E-11	8.11E-12
28988	28988	DBNL	0.029961672	0.60776178	0.437870728
8227	8227	AKAP17A	0.103854889	0.177900521	0.097098549
2253	2253	FGF8	-1.410882856	0.234774784	0.134505763
128239	128239	IQGAP3	0.369649588	7.03E-15	7.15E-16
5450	5450	POU2AF1	0.991405748	0.879443952	0.808033715
728841	728841	NBPF8	0.238982319	0.002353888	0.00081371
5116	5116	PCNT	0.046825755	0.541803005	0.378494814
9655	9655	SOCS5	0.048056304	0.8020482	0.652438922
7779	7779	SLC30A1	1.506171408	9.91E-61	1.82E-62
29920	29920	PYCR2	-0.035212185	0.768040189	0.616359529
64919	64919	BCL11B	-0.459850642	0.247026271	0.142859064
5575	5575	PRKAR1B	0.41952893	2.12E-14	2.25E-15
22891	22891	ZNF365	1.673921617	1.58E-16	1.44E-17
1650	1650	DDOST	0.12293659	0.000945362	0.000303039
4738	4738	NEDD8	-0.236804867	8.00E-07	1.66E-07
11174	11174	ADAMTS6	1.99795906	3.19E-37	1.07E-38
158046	158046	NXNL2	-0.070074976	0.970386757	0.934978411
3767	3767	KCNJ11	0.40092657	0.198117723	0.109839317
401190	401190	RGS7BP	-0.932147604	0.879443952	0.819303361
55503	55503	TRPV6	-1.650156687	5.05E-51	1.13E-52
51776	51776	MAP3K20	-0.121696837	0.042560655	0.019298363
10121	10121	ACTR1A	-0.232642802	4.70E-07	9.51E-08
8674	8674	VAMP4	-0.069806905	0.747852879	0.594666123
163049	163049	ZNF791	0.458989713	9.91E-09	1.68E-09
642515	642515	PRRT1B	0.029638361	0.994587468	0.992472229
11262	11262	SP140	3.353341556	1.32E-05	3.19E-06
55783	55783	CMTR2	0.017387539	0.879443952	0.770114353
2829	2829	XCR1	0.029638394	0.994587468	0.992456081
220441	220441	RNF152	-0.858599702	5.49E-06	1.27E-06
79094	79094	CHAC1	1.343170673	9.73E-08	1.82E-08
149986	149986	LSM14B	-0.25003652	9.22E-05	2.51E-05
100506376	100506376	TTLL10-AS1	0.991405748	0.879443952	0.808033715
55911	55911	APOBR	0.532720528	0.373017501	0.234408995
90639	90639	COX19	0.721840061	3.30E-13	3.78E-14
284307	284307	ZIK1	0.029884037	0.994587468	0.985050535
10432	10432	RBM14	-0.469767679	2.15E-14	2.27E-15
79930	79930	DOK3	1.234412993	5.32E-11	7.16E-12
7454	7454	WAS	-0.035615498	0.990660283	0.960066105
6189	6189	RPS3A	-0.182180209	4.28E-09	6.97E-10
7584	7584	ZNF35	0.222123582	0.095011948	0.047554462
4869	4869	NPM1	-0.690823183	1.18E-222	2.42E-225
1508	1508	CTSB	-0.475675122	1.74E-24	1.01E-25
2314	2314	FLII	-0.029810854	0.455432253	0.300377269
56474	56474	CTPS2	0.242785343	0.097779828	0.049151891
23569	23569	PADI4	0.926006184	0.869327538	0.733873188
284656	284656	EPHA10	0.329370814	0.029657588	0.01289434
388524	388524	RPSAP58	-1.167385662	0.000939919	0.000301175
84920	84920	ALG10	0.124131664	0.246670508	0.142564098
3117	3117	HLA-DQA1	0.991405748	0.879443952	0.808033715
5431	5431	POLR2B	-0.221657176	2.85E-08	5.06E-09
257236	257236	CCDC96	-1.395048657	0.057310666	0.026958972
51338	51338	MS4A4A	2.229601082	0.047789066	0.022013578
85358	85358	SHANK3	1.615305563	0.49014943	0.329559517
55851	55851	PSENEN	0.06987036	0.519500731	0.357082188
1801	1801	DPH1	0.020743633	0.879443952	0.797432264
5292	5292	PIM1	-0.310976437	1.24E-05	2.99E-06
2826	2826	CCR10	0.199599649	0.904673959	0.852272584
6666	6666	SOX12	0.085403211	0.425706776	0.275720905
6793	6793	STK10	0.141331225	0.014348471	0.005799433
10955	10955	SERINC3	0.276984247	6.48E-13	7.57E-14
51234	51234	EMC4	0.11766768	0.035479085	0.015756914
91442	91442	FAAP24	-0.034204395	0.907375662	0.855801809
6579	6579	SLCO1A2	0.190503912	0.459926128	0.304265462
2784	2784	GNB3	-0.932147604	0.879443952	0.819303361
56950	56950	SMYD2	0.41322355	1.71E-19	1.32E-20
7084	7084	TK2	0.458752389	1.18E-06	2.51E-07
1655	1655	DDX5	0.425943962	2.22E-56	4.35E-58
8833	8833	GMPS	-0.399376324	3.28E-21	2.28E-22
4139	4139	MARK1	-0.159056242	0.449825772	0.295531744
6747	6747	SSR3	0.497965414	1.41E-29	6.58E-31
6528	6528	SLC5A5	-0.932147604	0.879443952	0.819303361
84709	84709	MGARP	0.028996859	0.994587468	0.988257014
54344	54344	DPM3	0.490837219	1.40E-06	3.01E-07
8325	8325	FZD8	0.925403352	0.859278379	0.718747131
91433	91433	RCCD1	-0.066449783	0.584314316	0.416790195
203522	203522	INTS6L	0.36260209	0.079912448	0.039043725
133746	133746	JMY	-0.029084908	0.879443952	0.755548429
29125	29125	C11orf21	2.902164222	0.402941669	0.257660583
283150	283150	FOXR1	0.991405748	0.879443952	0.808033715
94121	94121	SYTL4	6.299671471	2.02E-06	4.43E-07
23363	23363	OBSL1	0.213106167	3.62E-05	9.32E-06
1820	1820	ARID3A	0.335274875	0.19630016	0.108643799
352999	352999	C6orf58	2.918335091	0.20031764	0.111276219
56132	56132	PCDHB3	-0.967470076	0.700207567	0.527612388
81792	81792	ADAMTS12	0.991405748	0.879443952	0.808033715
147686	147686	ZNF418	0.359357641	0.682444351	0.507523364
9889	9889	ZBED4	-0.221690619	0.009967413	0.003890063
57335	57335	ZNF286A	0.250484614	0.001485265	0.000493636
84172	84172	POLR1B	0.004608418	0.954037089	0.916121479
8448	8448	DOC2A	0.728302699	0.217396511	0.122323882
163255	163255	ZNF540	1.328544285	0.025898431	0.011087884
4319	4319	MMP10	-3.429617765	0.002766507	0.000967113
56971	56971	CEACAM19	1.332728049	1.90E-08	3.31E-09
514	514	ATP5F1E	-0.343830577	7.55E-18	6.40E-19
6101	6101	RP1	0.991405748	0.879443952	0.808033715
26268	26268	FBXO9	0.216925755	6.07E-05	1.62E-05
6879	6879	TAF7	-0.308009688	6.61E-15	6.71E-16
59352	59352	LGR6	3.46993852	0.147051479	0.078009703
9637	9637	FEZ2	-0.124895455	0.219818471	0.124198277
9374	9374	PPT2	0.468894599	0.000109971	3.03E-05
377007	377007	KLHL30	3.736781734	0.03362015	0.014839106
221092	221092	HNRNPUL2	-0.351935995	1.42E-26	7.63E-28
94107	94107	TMEM203	0.280689305	6.37E-05	1.70E-05
258010	258010	SVIP	1.523929015	0.704852111	0.534371285
5047	5047	PAEP	0.029638362	0.994587468	0.992471767
4883	4883	NPR3	1.031515359	0.643578547	0.469874743
64132	64132	XYLT2	-1.080546943	6.31E-36	2.25E-37
3866	3866	KRT15	-3.740764611	0	0
4285	4285	MIPEP	-0.69061914	3.60E-16	3.37E-17
55869	55869	HDAC8	-0.182222885	0.063973715	0.030517699
282973	282973	JAKMIP3	-2.187798183	0.409923542	0.263205398
84269	84269	CHCHD5	-0.419294162	5.13E-05	1.35E-05
80148	80148	SLC66A2	-0.361878135	0.000292627	8.58E-05
338094	338094	FAM151A	1.928715022	0.50963461	0.347118926
59349	59349	KLHL12	-0.176015704	0.086073784	0.04247683
4140	4140	MARK3	0.029746871	0.716901974	0.557570099
388722	388722	C1orf53	0.426067389	0.332233606	0.203375458
196441	196441	ZFC3H1	0.181868914	0.001065396	0.000344371
5311	5311	PKD2	0.830062601	1.63E-17	1.41E-18
11270	11270	NRM	0.087094174	0.22065347	0.124768586
151651	151651	EFHB	-0.206836131	0.879443952	0.78243452
2591	2591	GALNT3	0.000754728	0.994587468	0.988104125
644353	644353	ZCCHC18	0.991405748	0.879443952	0.808033715
9570	9570	GOSR2	0.316201126	2.52E-08	4.45E-09
100462983	100462983	MTRNR2L3	1.438526854	3.34E-29	1.59E-30
170692	170692	ADAMTS18	0.926006058	0.869327538	0.733783053
27132	27132	CPNE7	0.571024868	0.680367126	0.505718152
5361	5361	PLXNA1	-0.074706958	0.119548009	0.061745019
1544	1544	CYP1A2	-0.168072482	0.928667721	0.885006831
8560	8560	DEGS1	0.488836896	1.19E-10	1.65E-11
9341	9341	VAMP3	-0.391730841	4.36E-07	8.80E-08
57819	57819	LSM2	-0.145688563	0.212450618	0.118964757
101059938	101059938	NPIPA7	0.126740607	0.376817543	0.237205634
7760	7760	ZNF213	0.005006828	0.988987698	0.958010857
116931	116931	MED12L	-1.332776082	0.087718991	0.043371199
643338	643338	C15orf62	1.86449515	0.060735603	0.028794782
150365	150365	MEI1	2.467357461	0.511849482	0.350386374
4600	4600	MX2	4.318534788	0.006434025	0.002412144
92283	92283	ZNF461	0.925403324	0.859278379	0.718842604
3929	3929	LBP	0.991405748	0.879443952	0.808033715
105	105	ADARB2	0.029638361	0.994587468	0.992472229
117245	117245	PLAAT5	-0.932147604	0.879443952	0.819303361
54625	54625	PARP14	1.176008474	2.74E-65	4.41E-67
11261	11261	CHP1	0.090751887	0.11440887	0.058749584
9513	9513	FXR2	0.089299509	0.172443259	0.093646942
11065	11065	UBE2C	-0.042870369	0.406216219	0.260272755
401474	401474	SAMD12	0.429740639	0.000721194	0.000226167
90427	90427	BMF	1.229261771	0.000235547	6.78E-05
149420	149420	PDIK1L	0.17950186	0.208541624	0.116376763
100288142	100288142	NBPF20	0.149657484	0.101450844	0.051269047
134187	134187	POU5F2	0.029638393	0.994587468	0.992456541
55313	55313	CPPED1	-0.48009956	1.12E-10	1.55E-11
1471	1471	CST3	0.066427813	0.442502331	0.289054853
107	107	ADCY1	1.894578851	0.705547902	0.537217387
138716	138716	RPP25L	-0.621159295	9.14E-07	1.91E-07
55561	55561	CDC42BPG	0.09307457	0.200081745	0.111094125
85461	85461	TANC1	-0.200773422	0.002053521	0.000702017
2820	2820	GPD2	0.165210851	0.003027848	0.001066971
1393	1393	CRHBP	0.991405748	0.879443952	0.808033715
80177	80177	MYCT1	0.991405748	0.879443952	0.808033715
80817	80817	CEP44	0.03967983	0.879443952	0.764065676
7507	7507	XPA	1.195901817	1.69E-28	8.29E-30
100188893	100188893	TOMM6	-0.293451145	6.85E-08	1.27E-08
84000	84000	TMPRSS13	1.15835723	3.75E-13	4.30E-14
65999	65999	LRRC61	0.256663545	0.890127131	0.833628247
55848	55848	PLGRKT	0.288568826	1.17E-09	1.78E-10
79442	79442	LRRC2	4.385824685	0.000567299	0.000174684
79148	79148	MMP28	-0.799353855	0.000356867	0.000106154
339500	339500	ZNF678	-0.020177221	0.940404266	0.900210922
6122	6122	RPL3	-0.097983559	0.000282492	8.25E-05
140680	140680	C20orf96	-0.268761847	0.265004357	0.155290254
55777	55777	MBD5	-0.214256365	0.266457114	0.156226546
83696	83696	TRAPPC9	0.182139523	0.098989291	0.049848269
51351	51351	ZNF117	0.66955684	5.53E-09	9.13E-10
22918	22918	CD93	-0.868713592	0.879443952	0.750498508
144983	144983	HNRNPA1L2	0.252744142	0.020841912	0.008736425
653269	653269	POTEI	-0.350739609	0.552028679	0.387723513
84316	84316	NAA38	-0.476536533	1.61E-08	2.78E-09
10608	10608	MXD4	0.539865256	0.006872947	0.00259292
10113	10113	PREB	-0.322594038	3.45E-06	7.76E-07
4627	4627	MYH9	0.040416264	0.280292294	0.165858084
51400	51400	PPME1	0.090859306	0.585955778	0.418272847
5598	5598	MAPK7	0.373305408	3.81E-05	9.84E-06
89849	89849	ATG16L2	0.544085946	1.29E-07	2.45E-08
5636	5636	PRPSAP2	0.009043868	0.941265747	0.901286858
55294	55294	FBXW7	0.408766276	0.000197248	5.62E-05
2256	2256	FGF11	0.083216232	0.600669586	0.431573204
5784	5784	PTPN14	0.23346084	1.63E-11	2.10E-12
1164	1164	CKS2	-0.698723835	1.98E-43	5.56E-45
64135	64135	IFIH1	2.601648269	5.42E-227	1.04E-229
51227	51227	PIGP	-0.402338483	0.011957217	0.004747494
170958	170958	ZNF525	0.030460274	0.994587468	0.981260387
51057	51057	WDPCP	0.074505476	0.851248767	0.70729237
56257	56257	MEPCE	-0.101596533	0.11976611	0.061869479
26035	26035	GLCE	0.581485909	9.14E-11	1.25E-11
5739	5739	PTGIR	2.887502429	0.325926958	0.198620836
29760	29760	BLNK	-0.743966741	9.35E-05	2.55E-05
80833	80833	APOL3	2.041080269	2.28E-05	5.68E-06
65265	65265	C8orf33	-0.335553732	1.03E-06	2.16E-07
4814	4814	NINJ1	-0.531672135	7.73E-08	1.43E-08
6416	6416	MAP2K4	-0.056254702	0.575123274	0.408742562
22981	22981	NINL	0.651146881	0.067050175	0.032147813
7705	7705	ZNF146	0.134760401	0.007512003	0.002855577
7260	7260	EIPR1	0.04263884	0.684608661	0.509656996
8458	8458	TTF2	-0.012221655	0.879443952	0.787442022
5500	5500	PPP1CB	-0.54592889	3.70E-34	1.41E-35
118	118	ADD1	-0.336044234	6.17E-08	1.13E-08
3174	3174	HNF4G	2.883885891	0.32702555	0.199580087
57523	57523	NYNRIN	-0.865259799	0.879443952	0.751292315
4300	4300	MLLT3	0.426579261	0.095724945	0.047947963
347454	347454	SOWAHD	-0.57787939	0.300626633	0.180230231
4942	4942	OAT	-0.462876018	1.72E-35	6.24E-37
113178	113178	SCAMP4	0.201200261	0.000722156	0.000226514
23141	23141	ANKLE2	0.303395609	4.12E-11	5.48E-12
3113	3113	HLA-DPA1	1.88038462	0.706137294	0.5420952
2782	2782	GNB1	-0.169688551	5.02E-08	9.13E-09
94081	94081	SFXN1	-0.143627037	0.00125058	0.000409494
2592	2592	GALT	-0.391302228	0.075948195	0.036937295
4661	4661	MYT1	0.991405748	0.879443952	0.808033715
288	288	ANK3	0.316216163	0.054322094	0.02542493
51334	51334	PRR16	-0.232819974	0.916954017	0.868637864
162979	162979	ZNF296	-0.321587542	0.315363853	0.190775416
85315	85315	PAQR8	0.033882499	0.878665604	0.747910161
83860	83860	TAF3	-0.055797101	0.73504351	0.579604034
140730	140730	RIMS4	0.017650967	0.995361715	0.993972798
54847	54847	SIDT1	-0.932147604	0.879443952	0.819303361
221496	221496	LEMD2	-0.16904919	0.01510988	0.0061361
79005	79005	SCNM1	0.108159015	0.343404397	0.211725153
51520	51520	LARS1	-0.276432532	2.46E-16	2.28E-17
118490	118490	MSS51	-0.157640721	0.74014572	0.5867907
2254	2254	FGF9	3.698787875	0.09755765	0.04902776
50943	50943	FOXP3	-0.555955719	0.854187775	0.710442729
645811	645811	CCDC154	-0.557202505	0.858878549	0.716919228
5184	5184	PEPD	-0.314916936	0.00196842	0.000670664
55752	55752	SEPTIN11	-0.083177376	0.201947798	0.112259066
4833	4833	NME4	0.150618708	0.015656227	0.006387819
56925	56925	LXN	-3.413035546	0.152805313	0.081549454
10690	10690	FUT9	3.248832961	0.092727571	0.046245481
7556	7556	ZNF10	0.523456126	0.00918986	0.003557289
2678	2678	GGT1	1.029000821	0.039636024	0.017822701
56941	56941	HMCES	-0.43181198	2.14E-20	1.57E-21
8394	8394	PIP5K1A	0.420843595	2.13E-21	1.47E-22
128077	128077	LIX1L	-1.859644333	1.06E-31	4.44E-33
221154	221154	MICU2	-0.077455117	0.381649434	0.241318524
115703	115703	ARHGAP33	0.06270534	0.716855875	0.557488516
7580	7580	ZNF32	0.288221263	0.029255094	0.012697861
9938	9938	ARHGAP25	0.991405748	0.879443952	0.808033715
1041	1041	CDSN	1.615653382	0.223817851	0.127100441
6874	6874	TAF4	-0.09546938	0.322045674	0.195577623
9052	9052	GPRC5A	-0.710721173	3.79E-113	2.37E-115
79962	79962	DNAJC22	0.329335575	0.007529261	0.002862799
9377	9377	COX5A	-0.140438975	0.010288283	0.004025793
54977	54977	SLC25A38	0.070271301	0.485311647	0.325656623
55284	55284	UBE2W	0.243170248	0.002565649	0.000892478
401152	401152	C4orf3	0.071576278	0.506391733	0.343581429
222236	222236	NAPEPLD	0.93079342	7.36E-11	1.00E-11
610	610	HCN2	0.136981729	0.527218789	0.364778515
84335	84335	AKT1S1	-0.217443074	0.000142889	4.00E-05
23645	23645	PPP1R15A	-0.130994294	0.008466004	0.00325333
84437	84437	MSANTD4	0.433197989	4.41E-06	1.01E-06
90827	90827	ZNF479	0.991405748	0.879443952	0.808033715
57608	57608	JCAD	3.09539231	0.130075404	0.067784255
7429	7429	VIL1	0.025681218	0.994587468	0.989039572
374955	374955	SPATA21	0.022696069	0.994587468	0.989041849
55207	55207	ARL8B	0.318385315	1.37E-06	2.94E-07
27089	27089	UQCRQ	-0.329397552	7.38E-10	1.11E-10
9128	9128	PRPF4	-0.001932657	0.991004402	0.960596574
2876	2876	GPX1	-0.460951502	2.53E-35	9.24E-37
65997	65997	RASL11B	-1.826468568	0.739235113	0.585785824
388698	388698	FLG2	-0.932147604	0.879443952	0.819303361
339512	339512	CCDC190	0.919545098	0.85975215	0.720874933
774	774	CACNA1B	1.510988851	0.705930053	0.539039133
114801	114801	TMEM200A	4.209371246	0.02876917	0.012459422
4199	4199	ME1	0.03852686	0.766288883	0.614360722
55150	55150	C19orf73	-0.138192082	0.869327538	0.733320104
9785	9785	DHX38	-0.279175556	1.92E-09	3.00E-10
57547	57547	ZNF624	-0.02568863	0.928657897	0.884938228
1915	1915	EEF1A1	-0.294923362	1.44E-48	3.47E-50
84650	84650	EBPL	-0.663008104	3.38E-17	2.97E-18
337882	337882	KRTAP19-1	1.901904577	0.723604182	0.565367697
644150	644150	WIPF3	-1.293084335	0.253464352	0.14730941
23382	23382	AHCYL2	0.45958814	3.34E-05	8.55E-06
23729	23729	SHPK	-0.215751295	0.004888871	0.001792004
6999	6999	TDO2	-0.932147604	0.879443952	0.819303361
51124	51124	IER3IP1	-0.061345424	0.621042558	0.449302874
5734	5734	PTGER4	1.322814106	3.04E-09	4.87E-10
5990	5990	RFX2	-0.176479879	0.218298358	0.123102672
7375	7375	USP4	-0.46326148	4.24E-13	4.88E-14
284323	284323	ZNF780A	0.478938484	7.57E-07	1.57E-07
10111	10111	RAD50	0.022658045	0.785335041	0.634189608
60314	60314	MYG1	-0.42221966	1.81E-10	2.56E-11
63897	63897	HEATR6	-0.400425931	2.27E-06	4.99E-07
135644	135644	TRIM40	-0.932147604	0.879443952	0.819303361
8909	8909	ENDOU	2.510564311	0.288618378	0.171623861
128240	128240	NAXE	-0.191142067	0.001825685	0.000617724
253012	253012	HEPACAM2	0.029638362	0.994587468	0.992471767
79852	79852	EPHX3	2.027295621	0.221284448	0.12521007
11283	11283	CYP4F8	1.901904577	0.723604182	0.565367697
4705	4705	NDUFA10	-0.11624451	0.057999057	0.027349389
79989	79989	TTC26	0.223335333	0.04793776	0.022091246
6700	6700	SPRR2A	1.61218692	0.495785467	0.334867091
1893	1893	ECM1	0.293384984	0.115116038	0.059129519
51735	51735	RAPGEF6	0.293127468	0.0042862	0.001551957
9310	9310	ZNF235	0.692178654	6.17E-05	1.64E-05
26262	26262	TSPAN17	0.045551818	0.447436128	0.293790512
3399	3399	ID3	-0.808010697	1.49E-13	1.66E-14
619279	619279	ZNF704	2.129570339	8.28E-73	1.16E-74
440387	440387	CTRB2	0.10264199	0.74933576	0.596418875
387707	387707	CC2D2B	1.681937048	0.125166654	0.064962739
81847	81847	RNF146	0.135423632	0.318922673	0.193375862
55677	55677	IWS1	-0.47321756	6.16E-17	5.51E-18
4621	4621	MYH3	0.601307226	0.001236838	0.0004046
1397	1397	CRIP2	-0.501159802	2.25E-12	2.73E-13
54531	54531	MIER2	-0.007188056	0.972614438	0.937745255
57231	57231	SNX14	0.234927423	2.14E-06	4.71E-07
26273	26273	FBXO3	0.400783422	1.91E-09	2.99E-10
51271	51271	UBAP1	-0.295076752	6.36E-05	1.70E-05
8073	8073	PTP4A2	0.445919138	1.41E-26	7.57E-28
10603	10603	SH2B2	-0.101059758	0.661208444	0.486373729
22818	22818	COPZ1	-0.322808144	6.15E-12	7.66E-13
923	923	CD6	0.991405748	0.879443952	0.808033715
126123	126123	IZUMO2	-0.932147604	0.879443952	0.819303361
51763	51763	INPP5K	0.194058699	0.015950695	0.006522324
8701	8701	DNAH11	1.820330333	0.009982666	0.003897927
4051	4051	CYP4F3	-0.301043517	0.338126072	0.207759015
283948	283948	NHLRC4	0.711774316	0.72693342	0.56986135
8490	8490	RGS5	0.174119462	0.757767092	0.605257196
5540	5540	NPY4R	1.108495476	0.140467291	0.074032965
90871	90871	DMAC1	-0.114361803	0.018473445	0.007654059
253512	253512	SLC25A30	-0.048915098	0.783036511	0.631534231
8396	8396	PIP4K2B	0.066962258	0.359055706	0.223459267
57178	57178	ZMIZ1	-0.435850886	3.00E-14	3.20E-15
347365	347365	ITIH6	0.93833132	0.866812127	0.729783913
64407	64407	RGS18	-1.828840147	0.715419528	0.555106424
8754	8754	ADAM9	0.065008714	0.250781222	0.145561311
64127	64127	NOD2	-1.450099698	0.703713618	0.531784193
727866	727866	FAM156B	0.160038673	0.537291334	0.374623264
6993	6993	DYNLT1	0.173812249	0.012236636	0.004870144
9064	9064	MAP3K6	-0.730516315	1.37E-16	1.24E-17
5030	5030	P2RY4	3.628131742	0.042183894	0.019111382
55105	55105	GPATCH2	0.158975467	0.019759574	0.008228534
3107	3107	HLA-C	0.404070777	8.58E-22	5.73E-23
414060	414060	TBC1D3C	-4.734939104	0.005661332	0.002101872
51192	51192	CKLF	0.597014398	1.36E-11	1.75E-12
1822	1822	ATN1	0.041558269	0.394100867	0.251026866
164045	164045	HFM1	1.15812148	0.139042665	0.073175681
6670	6670	SP3	0.218784309	9.00E-06	2.14E-06
79780	79780	CCDC82	0.311372904	0.00013126	3.66E-05
26095	26095	PTPN20	0.767710904	0.784489477	0.63321428
57659	57659	ZBTB4	0.157423244	0.01376969	0.005539147
4046	4046	LSP1	2.289362845	0.036407239	0.016241122
28999	28999	KLF15	0.614187703	0.371998697	0.233650113
5507	5507	PPP1R3C	-0.866948554	0.869327538	0.736331037
3902	3902	LAG3	-0.20778382	0.859193216	0.717507852
91582	91582	RPS19BP1	0.01358554	0.879443952	0.81121734
54432	54432	YIPF1	0.008020518	0.97345426	0.938679165
90488	90488	TMEM263	-0.121962076	0.218805715	0.123472528
9079	9079	LDB2	0.991405748	0.879443952	0.808033715
26505	26505	CNNM3	-0.33253148	0.000642321	0.000199916
57181	57181	SLC39A10	-0.167654317	0.093617482	0.046719161
2556	2556	GABRA3	0.175893431	0.215751305	0.121280971
171483	171483	FAM9B	3.203164662	0.038550166	0.017300358
57092	57092	PCNP	-0.036982376	0.527151979	0.364560769
170689	170689	ADAMTS15	-0.554514427	0.246670508	0.142549554
4241	4241	MELTF	-0.586303061	3.73E-37	1.26E-38
7292	7292	TNFSF4	0.517481953	0.227927876	0.129839186
255101	255101	CFAP65	0.991405748	0.879443952	0.808033715
197358	197358	NLRC3	-0.384995054	0.880669289	0.821119056
51605	51605	TRMT6	0.13244179	0.031734121	0.013899367
8996	8996	NOL3	-0.318310078	0.002808337	0.000983885
799	799	CALCR	5.282455378	0.000203839	5.82E-05
23065	23065	EMC1	-0.165591358	0.022458777	0.009487243
9735	9735	KNTC1	-0.087304052	0.155750586	0.083320006
59339	59339	PLEKHA2	-0.12920129	0.175077445	0.095333077
7029	7029	TFDP2	-0.268890019	0.003770282	0.001351683
391112	391112	OR6Y1	-1.828635492	0.715419528	0.555176385
23190	23190	UBXN4	0.2142917	3.44E-06	7.74E-07
55057	55057	CRYBG2	-0.050120156	0.608373345	0.438381096
1960	1960	EGR3	-1.422969533	0.023678412	0.010047767
388533	388533	KRTDAP	-0.932147604	0.879443952	0.819303361
283349	283349	RASSF3	-0.148606664	0.044442923	0.020286285
6405	6405	SEMA3F	-0.824441537	6.63E-07	1.36E-07
3078	3078	CFHR1	1.887173753	0.705930053	0.539759991
390595	390595	UBAP1L	0.169652136	0.654577554	0.480493998
9314	9314	KLF4	1.460612797	9.84E-122	5.46E-124
79415	79415	CYBC1	-0.318364243	4.99E-06	1.15E-06
9627	9627	SNCAIP	-1.364023747	0.210342211	0.117448671
8527	8527	DGKD	0.281228236	3.12E-07	6.17E-08
81875	81875	ISG20L2	0.222017917	2.02E-06	4.42E-07
84062	84062	DTNBP1	-0.289049071	0.097072286	0.048740493
4168	4168	MCF2	2.564319195	0.000260683	7.56E-05
8848	8848	TSC22D1	0.092762919	0.175231361	0.095462862
10741	10741	RBBP9	0.315697338	1.12E-05	2.68E-06
58497	58497	PRUNE1	0.078201947	0.505504459	0.342914929
6185	6185	RPN2	-0.066492424	0.045525997	0.020852045
401251	401251	SAPCD1	-0.297924385	0.440152323	0.286733575
107984153	107984153	LOC107984153	1.027286317	0.74207745	0.589104526
2064	2064	ERBB2	0.003023406	0.982957882	0.95047688
54872	54872	PIGG	0.213315269	0.007499254	0.002850252
9907	9907	AP5Z1	0.567628614	1.46E-15	1.42E-16
55347	55347	ABHD10	-0.033820635	0.741776282	0.588603927
10412	10412	NSA2	-0.311765095	1.91E-09	2.98E-10
340527	340527	NHSL2	-0.932147604	0.879443952	0.819303361
57121	57121	LPAR5	0.218665956	0.671516302	0.496697596
10478	10478	SLC25A17	-0.046075096	0.70213932	0.529560677
202500	202500	TCTE1	-0.320174379	0.861008415	0.722322127
6900	6900	CNTN2	0.991405748	0.879443952	0.808033715
100507650	100507650	RNF212B	0.991405748	0.879443952	0.808033715
64222	64222	TOR3A	-0.292368424	3.94E-05	1.02E-05
84451	84451	MAP3K21	0.007835075	0.981515146	0.948831367
2235	2235	FECH	-0.018767331	0.879443952	0.788198233
90204	90204	ZSWIM1	-0.044226606	0.856461797	0.712825789
11052	11052	CPSF6	0.313807594	2.13E-12	2.58E-13
2245	2245	FGD1	0.033605605	0.994048675	0.964802555
5091	5091	PC	-0.102969126	0.363743228	0.227251625
51274	51274	KLF3	0.225494645	0.008455011	0.003248567
54623	54623	PAF1	-0.371900823	7.03E-10	1.05E-10
127602	127602	DNAH14	-0.932147604	0.879443952	0.819303361
405754	405754	ERVFRD-1	1.887840955	0.72693342	0.570009288
493829	493829	TRIM72	1.098677385	0.310623312	0.187199207
51291	51291	GMIP	-0.065258522	0.708735514	0.545037472
55614	55614	KIF16B	-0.239807971	0.042629433	0.019332269
51230	51230	PHF20	-0.09233008	0.193611312	0.106896268
23584	23584	VSIG2	0.991405748	0.879443952	0.808033715
101410538	101410538	MMP24OS	0.02113606	0.939585955	0.899067959
23507	23507	LRRC8B	0.174583919	0.365357198	0.228686197
8601	8601	RGS20	0.383950883	0.014192424	0.005728213
51617	51617	NSG2	-0.932147604	0.879443952	0.819303361
80834	80834	TAS1R2	-1.451245905	0.686392746	0.512692821
55515	55515	ASIC4	0.034498596	0.994587468	0.987626658
6772	6772	STAT1	-0.296531506	8.84E-10	1.33E-10
202243	202243	CCDC125	-0.008401141	0.964411375	0.928334602
78999	78999	LRFN4	-0.060096783	0.518303402	0.356160006
1351	1351	COX8A	-0.346002351	2.15E-18	1.77E-19
5228	5228	PGF	-0.137368773	0.794570642	0.644211634
79037	79037	PVRIG	0.743670269	1.10E-11	1.41E-12
155435	155435	RBM33	-0.202667898	0.001028072	0.000330929
10107	10107	TRIM10	2.522018988	0.327774714	0.200144142
7102	7102	TSPAN7	-0.932147604	0.879443952	0.819303361
284257	284257	BOD1L2	-0.932147604	0.879443952	0.819303361
6529	6529	SLC6A1	-0.932147604	0.879443952	0.819303361
3841	3841	KPNA5	0.402740092	5.58E-09	9.21E-10
90673	90673	PPP1R3E	0.644790644	6.94E-06	1.62E-06
57332	57332	CBX8	0.291432287	0.039837031	0.017921073
573	573	BAG1	-0.263435621	0.001225049	0.000400352
754	754	PTTG1IP	0.032720984	0.501517236	0.33963428
64699	64699	TMPRSS3	0.029638361	0.994587468	0.992472229
448831	448831	FRG2	1.894578851	0.705547902	0.537217387
351	351	APP	-0.100749503	0.000441638	0.00013337
23761	23761	PISD	-0.367163051	3.33E-13	3.81E-14
283377	283377	SPRYD4	0.13979649	0.315231208	0.190675065
2002	2002	ELK1	-0.154323872	0.013184443	0.005282848
55556	55556	ENOSF1	0.122277973	0.090848931	0.045134695
728763	728763	CROCC2	-0.932147604	0.879443952	0.819303361
107987545	107987545	LOC107987545	-0.002530482	0.996245517	0.995251844
81545	81545	FBXO38	-0.062288224	0.523671246	0.360616937
342918	342918	C19orf81	0.029638336	0.994587468	0.992484663
51690	51690	LSM7	-0.701961258	1.03E-24	5.87E-26
2015	2015	ADGRE1	-2.412895496	0.526753533	0.363747576
5462	5462	POU5F1B	2.734791786	0.2175222	0.122442963
8613	8613	PLPP3	-0.52237835	0.009148349	0.003538303
10668	10668	CGRRF1	0.183639711	0.484132839	0.324711194
55171	55171	TBCCD1	0.014038054	0.920031157	0.872667981
10392	10392	NOD1	-0.039334933	0.815146288	0.666895327
29901	29901	SAC3D1	-0.235299921	0.05969904	0.028219564
3661	3661	IRF3	-0.290392094	1.19E-06	2.54E-07
57129	57129	MRPL47	-0.184229728	0.000700018	0.000219035
1562	1562	CYP2C18	0.029576819	0.994587468	0.989879169
89884	89884	LHX4	0.423498877	0.092577642	0.046164802
55578	55578	SUPT20H	-0.095796749	0.243496389	0.140418944
284467	284467	TAFA3	0.362940861	0.690121112	0.517297353
84939	84939	PWWP3A	-0.458713982	2.53E-10	3.62E-11
114659	114659	LRRC37B	0.355392106	0.106393631	0.054106279
9820	9820	CUL7	-0.244732418	0.001615789	0.000541242
29914	29914	UBIAD1	0.091713962	0.4751469	0.316956567
145407	145407	ARMH4	-0.932147604	0.879443952	0.819303361
282618	282618	IFNL1	8.15483842	1.50E-10	2.10E-11
9145	9145	SYNGR1	0.75604546	2.86E-15	2.84E-16
26025	26025	PCDHGA12	0.074614387	0.901268084	0.848010147
57003	57003	CCDC47	0.40222422	2.58E-23	1.59E-24
4173	4173	MCM4	-0.265082848	1.60E-18	1.30E-19
5167	5167	ENPP1	0.991405748	0.879443952	0.808033715
54108	54108	CHRAC1	0.19497084	0.027986782	0.012081306
5894	5894	RAF1	-0.15439784	0.001501156	0.000499587
10616	10616	RBCK1	0.185625402	0.001436863	0.000475899
6373	6373	CXCL11	3.775280801	1.44E-07	2.75E-08
57214	57214	CEMIP	-2.854205094	3.89E-37	1.32E-38
101	101	ADAM8	0.561083536	0.00135036	0.000444664
123355	123355	LRRC28	0.12401746	0.368847851	0.231387979
222643	222643	UNC5CL	-1.079157183	0.137456899	0.072273061
84206	84206	MEX3B	0.872463262	0.167879717	0.090815259
10299	10299	MARCHF6	0.235633165	1.64E-07	3.16E-08
64091	64091	POPDC2	0.445614591	0.857593848	0.714041522
80005	80005	DOCK5	0.514775362	5.27E-30	2.40E-31
2058	2058	EPRS1	0.148663177	1.01E-05	2.42E-06
1362	1362	CPD	-0.184070307	0.00319837	0.001130121
9798	9798	IST1	-0.107297776	0.045967037	0.021095105
143384	143384	CACUL1	-0.181780697	0.003527992	0.001258068
23157	23157	SEPTIN6	-0.212226249	0.045979487	0.021105632
2697	2697	GJA1	-0.205558351	0.298930748	0.178982376
105376335	105376335	LOC105376335	-0.932147604	0.879443952	0.819303361
150084	150084	IGSF5	-2.414305506	0.526603095	0.363274168
84253	84253	GARNL3	0.627130561	0.109652752	0.055980542
171546	171546	SPTSSA	-0.16996804	0.021748342	0.009149675
7443	7443	VRK1	-0.068493878	0.49834098	0.336911056
116844	116844	LRG1	-1.110272826	4.77E-10	7.04E-11
129138	129138	ANKRD54	0.169951193	0.108143262	0.055127125
25816	25816	TNFAIP8	-0.580124194	1.14E-09	1.73E-10
1890	1890	TYMP	1.449183022	2.95E-07	5.82E-08
90678	90678	LRSAM1	0.204093736	0.015847858	0.006477241
51561	51561	IL23A	1.507381606	0.000408459	0.000122647
157807	157807	CLVS1	-0.932147604	0.879443952	0.819303361
143187	143187	VTI1A	0.459317969	3.16E-06	7.07E-07
3622	3622	ING2	-0.252884432	0.206899578	0.115381226
54862	54862	CC2D1A	-0.308692541	7.64E-08	1.42E-08
8976	8976	WASL	0.24206939	0.00069006	0.000215699
9560	9560	CCL4L2	4.971577702	0.002696407	0.000940543
23024	23024	PDZRN3	0.991405748	0.879443952	0.808033715
146923	146923	RUNDC1	0.040238846	0.823314091	0.675625954
10233	10233	LRRC23	-0.818115436	2.92E-05	7.41E-06
29968	29968	PSAT1	1.4396376	7.41E-222	1.61E-224
79590	79590	MRPL24	-0.690343719	5.04E-34	1.94E-35
256380	256380	SCML4	-0.932147604	0.879443952	0.819303361
55312	55312	RFK	0.320491946	5.99E-06	1.39E-06
57379	57379	AICDA	0.991405748	0.879443952	0.808033715
51143	51143	DYNC1LI1	-0.292391707	1.98E-06	4.34E-07
56970	56970	ATXN7L3	0.224497051	0.00015522	4.37E-05
55321	55321	TMEM74B	-0.932147604	0.879443952	0.819303361
55823	55823	VPS11	0.07340325	0.464332803	0.308261768
157638	157638	LRATD2	0.208620037	1.36E-06	2.92E-07
23283	23283	CSTF2T	0.0640739	0.506093553	0.343346832
4881	4881	NPR1	1.925698888	0.510374709	0.348219768
57053	57053	CHRNA10	-0.026675239	0.976712179	0.942942212
729978	729978	NPIPB2	-0.444863901	2.00E-06	4.36E-07
10678	10678	B3GNT2	0.087581171	0.457076449	0.301777739
57580	57580	PREX1	0.721289541	4.60E-08	8.36E-09
56413	56413	LTB4R2	0.308209928	0.098419808	0.049523823
30818	30818	KCNIP3	3.25170013	0.09965101	0.050238704
64073	64073	C19orf33	-0.765143091	3.93E-06	8.93E-07
123207	123207	C15orf40	0.134533497	0.000123334	3.42E-05
685	685	BTC	2.13533236	4.67E-05	1.22E-05
27242	27242	TNFRSF21	-0.811073206	1.71E-33	6.77E-35
3730	3730	ANOS1	0.684307001	4.36E-09	7.12E-10
146691	146691	TOM1L2	-0.271529158	1.11E-05	2.65E-06
51130	51130	ASB3	-0.60290409	0.000238174	6.86E-05
9245	9245	GCNT3	-1.787126837	0.461996087	0.306228928
10884	10884	MRPS30	-0.50594577	2.72E-11	3.58E-12
23138	23138	N4BP3	1.955761856	2.43E-38	7.93E-40
1406	1406	CRX	0.032918387	0.994587468	0.980469409
51667	51667	NUB1	0.203188657	0.001258819	0.000412673
2250	2250	FGF5	0.55785366	0.721737666	0.56257416
51133	51133	KCTD3	-0.054639829	0.102424876	0.051826621
118487	118487	CHCHD1	-0.189473229	0.04212708	0.01907758
26086	26086	GPSM1	0.57876755	1.30E-06	2.79E-07
1031	1031	CDKN2C	-0.338686553	0.000879988	0.000280126
340307	340307	CTAGE6	-0.932147604	0.879443952	0.819303361
127018	127018	LYPLAL1	0.109258754	0.329710509	0.201515462
391195	391195	OR2T33	-0.253495111	0.809853644	0.661425521
124817	124817	CNTD1	0.031083898	0.994587468	0.989366311
390667	390667	PTX4	1.872271846	0.730918811	0.575139292
1460	1460	CSNK2B	-0.021388573	0.801667374	0.651878924
653641	653641	GOLGA6C	-2.411621909	0.526973684	0.364175379
285636	285636	C5orf51	0.424373845	9.18E-11	1.26E-11
8715	8715	NOL4	-1.826896065	0.739235113	0.585646153
2299	2299	FOXI1	0.991405748	0.879443952	0.808033715
10901	10901	DHRS4	-0.55134745	1.39E-11	1.79E-12
7123	7123	CLEC3B	-0.965465523	0.767077226	0.615188498
55526	55526	DHTKD1	0.54618045	2.17E-45	5.78E-47
9141	9141	PDCD5	-0.198696509	0.003359594	0.001192017
23171	23171	GPD1L	-0.979149417	6.65E-39	2.12E-40
100421372	100421372	LOC100421372	0.109093959	0.213636345	0.119860402
81704	81704	DOCK8	-3.413719316	0.157472318	0.084411832
4524	4524	MTHFR	0.667038603	3.83E-07	7.66E-08
201780	201780	SLC10A4	-1.559228271	0.536049278	0.373244314
54991	54991	C1orf159	0.024398853	0.879443952	0.809448405
23185	23185	LARP4B	0.17741382	5.03E-06	1.16E-06
119392	119392	SFR1	-0.032809983	0.883120792	0.824945108
11138	11138	TBC1D8	-0.224801505	0.000200906	5.73E-05
55072	55072	RNF31	0.067510265	0.403722894	0.258314661
126295	126295	ZNF57	-0.351930489	0.041523032	0.018769597
51176	51176	LEF1	0.991405748	0.879443952	0.808033715
80778	80778	ZNF34	0.082203953	0.849368144	0.704754494
1653	1653	DDX1	-0.393706939	1.12E-18	9.12E-20
114785	114785	MBD6	0.32113247	6.38E-06	1.49E-06
5264	5264	PHYH	-0.122577772	0.5216445	0.358988317
27238	27238	GPKOW	-0.581879926	1.76E-16	1.61E-17
54558	54558	SPATA6	0.926006197	0.869327538	0.733882935
6622	6622	SNCA	1.013511147	1.55E-06	3.34E-07
26528	26528	DAZAP1	-0.182189363	4.71E-06	1.08E-06
1912	1912	PHC2	-0.012998024	0.879443952	0.782665195
84824	84824	FCRLA	0.925403324	0.859278379	0.718842604
401427	401427	OR2A7	0.162351583	0.649114286	0.47524143
84752	84752	B3GNT9	-0.329825555	0.053307562	0.024878676
463	463	ZFHX3	0.383066559	5.12E-06	1.18E-06
153241	153241	CEP120	0.151159079	0.171844648	0.093245125
151056	151056	PLB1	0.468245925	0.180659517	0.098849892
23075	23075	SWAP70	0.012858013	0.897443434	0.842941893
55915	55915	LANCL2	-0.120923102	0.31604939	0.191311091
27040	27040	LAT	-0.036595679	0.946336538	0.907411392
393	393	ARHGAP4	0.083865599	0.492617035	0.331690023
53820	53820	RIPPLY3	-0.932147604	0.879443952	0.819303361
23443	23443	SLC35A3	0.355238583	2.30E-06	5.08E-07
9774	9774	BCLAF1	-0.021074037	0.707201719	0.543258682
57524	57524	CASKIN1	1.028253394	0.294698304	0.175999332
54345	54345	SOX18	-0.224543215	0.71699594	0.557871873
6013	6013	RLN1	1.613029802	0.510949187	0.348792246
23643	23643	LY96	-1.557277673	0.544872292	0.38147317
5303	5303	PIN4	-0.189190408	0.273780813	0.16130643
5460	5460	POU5F1	0.295333235	0.879443952	0.770069645
10632	10632	ATP5MG	-0.121184214	0.009228451	0.003574583
200186	200186	CRTC2	0.171163023	0.023651731	0.010034936
114904	114904	C1QTNF6	-0.064117724	0.33307789	0.204039178
118812	118812	MORN4	0.249594421	0.212629012	0.119118907
84955	84955	NUDCD1	-0.086795635	0.214299482	0.120327463
26610	26610	ELP4	-0.665371545	3.19E-10	4.63E-11
7692	7692	ZNF133	0.012038048	0.929567063	0.886101086
128272	128272	ARHGEF19	-1.062220138	3.26E-11	4.31E-12
6945	6945	MLX	-0.095729923	0.156699917	0.083937816
124583	124583	CANT1	0.019847375	0.85352703	0.70946192
6364	6364	CCL20	0.223021347	0.899005291	0.845211787
667	667	DST	0.242411848	2.51E-14	2.67E-15
29994	29994	BAZ2B	0.345294118	0.000179684	5.09E-05
8029	8029	CUBN	0.355412201	0.879443952	0.808209139
9501	9501	RPH3AL	-0.00160894	0.996245517	0.995292232
151790	151790	WDR49	0.991405748	0.879443952	0.808033715
222229	222229	LRWD1	-0.387385835	3.31E-07	6.55E-08
268	268	AMH	0.234344844	0.49477202	0.333866958
388743	388743	CAPN8	1.601147246	0.000569544	0.000175485
91283	91283	MSANTD3	0.422520087	1.26E-12	1.49E-13
346606	346606	MOGAT3	2.481872119	0.508552968	0.345566867
57670	57670	KIAA1549	0.133499307	0.232054304	0.132636295
23187	23187	PHLDB1	-0.050169761	0.455078852	0.300057095
84231	84231	TRAF7	-0.387635257	7.53E-21	5.39E-22
60468	60468	BACH2	1.207193493	0.00440968	0.001600042
51132	51132	RLIM	0.189766634	1.54E-05	3.77E-06
150921	150921	TCF23	0.351975469	0.882665213	0.824218767
5509	5509	PPP1R3D	0.154454924	0.296116605	0.176978596
1174	1174	AP1S1	-0.155610146	0.000298975	8.78E-05
81556	81556	INTS14	-0.037968506	0.710400483	0.546661916
25799	25799	ZNF324	0.48078165	0.000785527	0.000247845
22844	22844	FRMPD1	-2.866410872	0.17555892	0.095663025
7593	7593	MZF1	-0.484228906	2.43E-05	6.08E-06
7450	7450	VWF	1.549446273	0.00045817	0.000138714
28231	28231	SLCO4A1	0.187210208	0.051547777	0.023958733
23515	23515	MORC3	-0.498427003	5.81E-10	8.62E-11
94122	94122	SYTL5	-0.974124223	0.412679128	0.265466722
8776	8776	MTMR1	0.309932921	4.44E-07	8.97E-08
6097	6097	RORC	-2.190035981	0.440325531	0.287025186
9961	9961	MVP	-0.4104158	5.18E-16	4.89E-17
9532	9532	BAG2	-0.102568887	0.923927227	0.878426346
341276	341276	OR10A2	-0.644861673	0.759680098	0.60736608
389	389	RHOC	-0.280328457	1.97E-12	2.38E-13
55174	55174	INTS10	-0.441684216	2.48E-14	2.63E-15
8995	8995	TNFSF18	0.534955278	0.582315832	0.414767622
51602	51602	NOP58	0.053451656	0.447866546	0.294101699
53942	53942	CNTN5	0.926006197	0.869327538	0.733882935
9605	9605	VPS9D1	0.784102591	1.49E-05	3.64E-06
729020	729020	RPEL1	0.412393522	0.588964223	0.420871219
11282	11282	MGAT4B	0.007280303	0.910237744	0.859662529
23060	23060	ZNF609	-0.185074581	0.00045385	0.000137319
79671	79671	NLRX1	-0.339865573	9.76E-05	2.67E-05
6801	6801	STRN	0.116788157	0.080539705	0.039391294
340371	340371	NRBP2	0.695474445	1.42E-10	2.00E-11
285141	285141	ERICH2	0.05677821	0.879443952	0.793572807
26263	26263	FBXO22	-0.055679854	0.547831696	0.383859616
51003	51003	MED31	0.100664082	0.532014705	0.369247257
9643	9643	MORF4L2	-0.268041082	3.75E-16	3.52E-17
55627	55627	SMPD4	-0.166211323	5.87E-05	1.56E-05
6335	6335	SCN9A	2.890791666	0.324869763	0.197748614
5223	5223	PGAM1	-0.534092532	5.85E-97	4.85E-99
1244	1244	ABCC2	1.221236007	5.24E-11	7.05E-12
130749	130749	CPO	1.385698263	0.272192712	0.160040841
440603	440603	BCL2L15	1.129759115	0.406955841	0.260954333
1735	1735	DIO3	0.991405748	0.879443952	0.808033715
5338	5338	PLD2	-0.223785088	0.002370981	0.000819921
256329	256329	LMNTD2	0.080770689	0.859179777	0.717389902
308	308	ANXA5	-0.056870252	0.232889515	0.133202819
6827	6827	SUPT4H1	0.209779887	0.000544294	0.000166802
54854	54854	FAM83E	1.763968069	4.98E-05	1.31E-05
3212	3212	HOXB2	0.565318753	0.003645123	0.001303557
26043	26043	UBXN7	-0.050095998	0.527953465	0.365350803
7525	7525	YES1	-0.010223032	0.905294743	0.853203913
79172	79172	CENPO	0.066485729	0.494665325	0.333653671
60560	60560	NAA35	0.337175649	9.88E-10	1.49E-10
54733	54733	SLC35F2	-0.022977094	0.828480438	0.681481054
6337	6337	SCNN1A	-0.527769746	2.42E-37	8.10E-39
51513	51513	ETV7	-0.346478962	0.583281137	0.415756599
5825	5825	ABCD3	0.086024809	0.269525952	0.15823216
25858	25858	CATSPERZ	1.83160197	0.451132727	0.296563074
55558	55558	PLXNA3	1.566510542	1.52E-36	5.24E-38
9262	9262	STK17B	-0.104297425	0.480082749	0.321290388
392517	392517	NCBP2L	-0.932147604	0.879443952	0.819303361
5425	5425	POLD2	-0.752539117	3.44E-94	3.05E-96
80217	80217	CFAP43	-0.509708354	0.715419528	0.554707021
79660	79660	PPP1R3B	-0.262847839	0.230148959	0.131341707
7768	7768	ZNF225	0.113905258	0.669526348	0.494798593
4255	4255	MGMT	-0.55988152	0.879443952	0.775690877
11224	11224	RPL35	-0.434076421	1.42E-29	6.63E-31
10000	10000	AKT3	0.819332918	8.61E-34	3.34E-35
55758	55758	RCOR3	0.113457888	0.542441786	0.379146581
4605	4605	MYBL2	-0.582032556	7.67E-44	2.12E-45
375775	375775	PNPLA7	2.691939796	5.94E-09	9.83E-10
54065	54065	SMIM11A	0.114366191	0.890133114	0.833690634
84263	84263	HSDL2	-0.237475366	6.99E-05	1.88E-05
79633	79633	FAT4	-0.804988179	7.07E-11	9.61E-12
154064	154064	RAET1L	4.899970036	8.36E-62	1.47E-63
23474	23474	ETHE1	0.191362321	0.091384734	0.045453354
3816	3816	KLK1	0.029638336	0.994587468	0.992484663
7047	7047	TGM4	1.517394615	0.016629005	0.00682833
79017	79017	GGCT	0.157801957	0.000908139	0.000289833
729974	729974	RFPL4AL1	1.519150962	0.685478775	0.510696305
4033	4033	IRAG2	0.991405748	0.879443952	0.808033715
51154	51154	MRTO4	-0.302787798	1.06E-06	2.24E-07
8455	8455	ATRN	-0.63615374	5.51E-23	3.44E-24
51209	51209	RAB9B	5.976543989	3.68E-05	9.47E-06
81611	81611	ANP32E	-0.067974987	0.130557916	0.068077341
8877	8877	SPHK1	-0.515707781	4.63E-12	5.71E-13
390	390	RND3	-0.247427857	7.55E-07	1.56E-07
7013	7013	TERF1	-0.394972625	6.41E-05	1.71E-05
55658	55658	RNF126	0.113439123	0.062808128	0.029913593
55593	55593	OTUD5	0.029462685	0.736184516	0.580597676
4616	4616	GADD45B	-0.665710432	3.97E-13	4.56E-14
4152	4152	MBD1	0.537544508	3.47E-26	1.88E-27
85285	85285	KRTAP4-1	0.608369534	0.822588131	0.674741834
6415	6415	SELENOW	-0.531868046	2.66E-10	3.82E-11
134147	134147	CMBL	-0.05171771	0.621890732	0.450549442
442572	442572	SPDYE21	0.029638362	0.994587468	0.992471767
728661	728661	SLC35E2B	0.624743917	1.14E-26	6.05E-28
51279	51279	C1RL	-0.14162157	0.095412622	0.047767177
8796	8796	SCEL	-0.652303401	1.18E-06	2.51E-07
112724	112724	RDH13	0.161155606	0.216054297	0.12149264
55216	55216	NKAPD1	0.05451815	0.645067431	0.471126373
160622	160622	TAMALIN	-0.534390807	0.50374023	0.341461067
64924	64924	SLC30A5	-0.070657382	0.42312685	0.273618071
7850	7850	IL1R2	2.017124155	9.76E-10	1.48E-10
80727	80727	TTYH3	0.120623102	0.012009242	0.00476932
4291	4291	MLF1	1.352183066	0.622311715	0.450933833
2804	2804	GOLGB1	0.059650839	0.480071082	0.321251955
51755	51755	CDK12	-0.019299771	0.825188241	0.677782594
80381	80381	CD276	-0.58435035	8.77E-29	4.25E-30
55133	55133	SRBD1	-0.35044646	0.000240069	6.92E-05
64645	64645	MFSD14A	0.319149663	5.30E-11	7.13E-12
7294	7294	TXK	1.098645571	0.021321958	0.008955331
55773	55773	TBC1D23	-0.231976588	4.28E-05	1.12E-05
157506	157506	RDH10	-0.598853277	2.28E-05	5.69E-06
51669	51669	SARAF	0.291315997	1.64E-08	2.84E-09
55588	55588	MED29	0.469081326	1.19E-09	1.82E-10
7980	7980	TFPI2	0.029638361	0.994587468	0.992472229
54842	54842	MFSD6	0.157123218	0.050077755	0.023182845
143244	143244	EIF5AL1	-1.349376328	0.350948251	0.217361353
254225	254225	RNF169	0.399058559	1.43E-09	2.20E-10
84816	84816	RTN4IP1	-0.832002426	1.53E-09	2.36E-10
137392	137392	CIBAR1	-0.641439033	1.98E-09	3.10E-10
10914	10914	PAPOLA	0.007170264	0.893126046	0.837234451
7091	7091	TLE4	0.597130493	0.000541265	0.000165805
5427	5427	POLE2	-0.503423448	0.000218104	6.24E-05
11179	11179	ZNF277	0.247239483	0.082014417	0.040238127
10939	10939	AFG3L2	-0.157300701	0.00105858	0.000341898
4988	4988	OPRM1	1.293605579	0.006814396	0.002569526
5202	5202	PFDN2	-0.665066683	5.14E-28	2.56E-29
105375355	105375355	UPK3B	-0.077553957	0.356695556	0.221626353
9696	9696	CROCC	-0.353491271	0.047945867	0.022098041
6899	6899	TBX1	2.394055403	0.006680943	0.002513238
169200	169200	TMEM64	0.286847689	0.022693297	0.00959918
80270	80270	HSD3B7	0.048209932	0.732612722	0.577313406
10773	10773	ZBTB6	0.260554675	0.000819688	0.000259721
84058	84058	WDR54	-0.493625561	3.61E-09	5.83E-10
645027	645027	EVPLL	1.406460872	0.000336708	9.98E-05
256364	256364	EML3	-0.01461843	0.879443952	0.759210374
90956	90956	ADCK2	-0.522197498	9.86E-11	1.36E-11
8407	8407	TAGLN2	-0.232502824	2.79E-11	3.67E-12
4714	4714	NDUFB8	-0.316450264	4.18E-10	6.13E-11
201633	201633	TIGIT	0.991405748	0.879443952	0.808033715
23161	23161	SNX13	0.181382977	0.022693297	0.00959934
2530	2530	FUT8	-0.153510729	0.145597509	0.077136216
10475	10475	TRIM38	0.832881541	0.403404435	0.258007966
10787	10787	NCKAP1	-0.003436024	0.957383278	0.920118608
64816	64816	CYP3A43	-0.932147604	0.879443952	0.819303361
2539	2539	G6PD	-0.206568251	2.02E-05	5.00E-06
378108	378108	TRIM74	0.408981705	2.72E-06	6.06E-07
3038	3038	HAS3	-1.871164481	1.40E-147	5.71E-150
7633	7633	ZNF79	0.797869881	0.000190641	5.41E-05
340385	340385	ZNF517	0.315446844	0.232473218	0.132900438
7008	7008	TEF	-0.51472376	0.000165552	4.68E-05
100505989	100505989	SMIM31	1.351314716	0.611249511	0.44089042
57336	57336	ZNF287	-1.867791854	0.552028679	0.387786413
8336	8336	H2AC17	0.001587918	0.997654231	0.997087253
387837	387837	CLEC12B	0.991405748	0.879443952	0.808033715
107985149	107985149	LOC107985149	0.029638326	0.994587468	0.992489428
57099	57099	AVEN	-0.331341353	0.010671851	0.004192902
153129	153129	SLC38A9	0.765355874	1.14E-13	1.26E-14
5613	5613	PRKX	-0.243764658	0.010756125	0.004230816
119587	119587	CPXM2	-1.828635492	0.715419528	0.555176385
112770	112770	GLMP	0.117727924	0.298012514	0.178282812
6733	6733	SRPK2	0.055463583	0.574787664	0.408467375
4946	4946	OAZ1	-0.435038298	1.47E-38	4.75E-40
6882	6882	TAF11	0.060628446	0.706137294	0.540921914
8812	8812	CCNK	-0.100362742	0.198649519	0.110146825
79758	79758	DHRS12	1.201984032	3.85E-05	9.96E-06
9353	9353	SLIT2	0.719338638	3.81E-20	2.84E-21
7485	7485	GET1	-0.512329582	0.000113368	3.13E-05
116441	116441	TM4SF18	1.901904577	0.723604182	0.565367697
146894	146894	CD300LG	0.991405748	0.879443952	0.808033715
6928	6928	HNF1B	-0.932147604	0.879443952	0.819303361
5906	5906	RAP1A	-0.038188315	0.671510782	0.496650677
27333	27333	GOLIM4	-0.077897673	0.457848963	0.302572823
3755	3755	KCNG1	2.894383525	0.361015861	0.225254921
5274	5274	SERPINI1	0.683014009	0.705930053	0.539133469
390664	390664	C1QTNF8	-0.932147604	0.879443952	0.819303361
2956	2956	MSH6	-0.343469134	1.17E-15	1.12E-16
22944	22944	KIN	0.13761568	0.217462366	0.122395411
344148	344148	NCKAP5	-0.593580996	0.477567491	0.318887059
53834	53834	FGFRL1	-2.396621419	5.31E-124	2.88E-126
53635	53635	PTOV1	-0.039447397	0.730625767	0.57365029
51442	51442	VGLL1	1.010688923	0.047635357	0.021933657
26054	26054	SENP6	-0.03465871	0.677890155	0.503416032
7410	7410	VAV2	-0.953087133	4.62E-64	7.60E-66
23071	23071	ERP44	0.315172588	6.43E-08	1.19E-08
152877	152877	FAM53A	-0.161768684	0.755237556	0.602426707
7419	7419	VDAC3	-0.340059136	1.02E-10	1.41E-11
6340	6340	SCNN1G	-0.704539863	0.807513314	0.658454076
10962	10962	MLLT11	2.052274959	2.68E-11	3.53E-12
149465	149465	CFAP57	0.498395033	0.476593758	0.31810414
9295	9295	SRSF11	0.110451775	0.004720954	0.001723829
221960	221960	CCZ1B	-0.085473746	0.104262652	0.052916156
11105	11105	PRDM7	0.030480209	0.994587468	0.989081712
84284	84284	NTPCR	-0.225633244	0.075626257	0.036766248
56978	56978	PRDM8	0.970625427	0.131748217	0.068790464
84705	84705	GTPBP3	0.164091573	0.041018777	0.018515493
5222	5222	PGA5	0.991405748	0.879443952	0.808033715
25909	25909	AHCTF1	0.178015034	4.11E-06	9.35E-07
140885	140885	SIRPA	-0.401633475	0.00014642	4.11E-05
122945	122945	NOXRED1	0.52405937	0.442719807	0.289225156
28978	28978	TMEM14A	0.145469823	0.009227877	0.003573772
5648	5648	MASP1	0.991405748	0.879443952	0.808033715
57470	57470	LRRC47	0.040372534	0.554641759	0.389978635
1991	1991	ELANE	0.991405748	0.879443952	0.808033715
389677	389677	RBM12B	-0.188713572	0.02381531	0.010113455
574414	574414	PRR9	0.991405748	0.879443952	0.808033715
3119	3119	HLA-DQB1	0.991405748	0.879443952	0.808033715
9040	9040	UBE2M	0.003509371	0.973550549	0.938958328
5688	5688	PSMA7	-0.266427054	2.69E-14	2.86E-15
11234	11234	HPS5	0.267552929	3.87E-05	1.00E-05
54540	54540	FAM193B	-0.500972528	1.50E-15	1.46E-16
5189	5189	PEX1	-0.353029479	6.11E-07	1.25E-07
81027	81027	TUBB1	-0.866948554	0.869327538	0.736331037
8933	8933	RTL8C	3.472360823	0.141798559	0.074834108
57488	57488	ESYT2	0.240890158	1.54E-08	2.66E-09
53371	53371	NUP54	0.060024053	0.516274464	0.354502318
6390	6390	SDHB	-0.329783612	2.37E-09	3.74E-10
10204	10204	NUTF2	-0.19719408	2.45E-06	5.42E-07
83874	83874	TBC1D10A	-0.653572935	1.46E-07	2.79E-08
58489	58489	ABHD17C	-0.38633729	8.62E-07	1.80E-07
8672	8672	EIF4G3	0.046277726	0.494318551	0.333371761
149428	149428	BNIPL	0.267731437	0.789979641	0.639300952
84128	84128	WDR75	-0.098112014	0.119548009	0.061749185
286006	286006	LSMEM1	0.674754133	0.144438995	0.076439519
2969	2969	GTF2I	-0.069008952	0.048218666	0.022239153
89777	89777	SERPINB12	0.029638327	0.994587468	0.992488963
8737	8737	RIPK1	0.32426733	4.74E-06	1.08E-06
56649	56649	TMPRSS4	-1.25698989	1.65E-17	1.43E-18
79585	79585	CORO7	-0.31256167	0.001197616	0.0003907
23135	23135	KDM6B	-0.489630829	2.66E-08	4.69E-09
117143	117143	TADA1	-0.212054045	0.105370765	0.053539049
165545	165545	DQX1	-0.608446111	0.314983017	0.19046466
283643	283643	TEDC1	-0.39664843	0.000146785	4.12E-05
55806	55806	HR	0.802054403	4.40E-19	3.49E-20
79098	79098	C1orf116	-0.177060443	0.037228029	0.016664269
51246	51246	SHISA5	-0.671934141	2.45E-63	4.11E-65
343578	343578	ARHGAP40	-1.451121345	0.703713618	0.531766197
83715	83715	ESPN	1.13439615	1.16E-10	1.61E-11
55139	55139	ANKZF1	-0.362586939	1.60E-05	3.91E-06
65094	65094	JMJD4	0.157678016	0.311227592	0.187737185
23635	23635	SSBP2	-0.696323263	0.165439365	0.089308294
503542	503542	SPRN	2.026637845	0.090908213	0.045169946
8677	8677	STX10	-0.346764297	2.60E-07	5.09E-08
10134	10134	BCAP31	-0.224274739	2.41E-10	3.46E-11
9333	9333	TGM5	-0.351220426	0.85592229	0.712158359
105371932	105371932	LOC105371932	0.597833517	0.470569773	0.31319208
147372	147372	CCBE1	-1.842387656	0.273239373	0.160882841
487	487	ATP2A1	0.274731038	0.013184443	0.005283534
121457	121457	IKBIP	-0.139230687	0.079991496	0.03908809
25839	25839	COG4	-0.360899822	2.13E-13	2.41E-14
6150	6150	MRPL23	-0.501791795	1.54E-14	1.61E-15
132160	132160	PPM1M	0.411595731	0.320018746	0.194224186
10190	10190	TXNDC9	0.042236582	0.705547902	0.535608461
25970	25970	SH2B1	0.123210321	0.086202547	0.042567869
125965	125965	COX6B2	0.030143622	0.985514506	0.953327466
4297	4297	KMT2A	0.391369173	3.44E-23	2.14E-24
1657	1657	DMXL1	0.250034691	0.011216938	0.00442853
53354	53354	PANK1	0.491736	8.19E-06	1.94E-06
124045	124045	SPATA33	0.290132697	0.08986688	0.044618138
7096	7096	TLR1	0.559737687	0.255908418	0.149013271
29993	29993	PACSIN1	2.565025843	0.011551817	0.004572533
266743	266743	NPAS4	0.991405748	0.879443952	0.808033715
51421	51421	AMOTL2	0.26598402	1.42E-12	1.69E-13
25792	25792	CIZ1	-0.405958336	2.49E-18	2.06E-19
64146	64146	PDF	0.504270714	8.70E-12	1.10E-12
6519	6519	SLC3A1	0.031083898	0.994587468	0.989366311
8641	8641	PCDHGB4	-0.866948554	0.869327538	0.736331037
153527	153527	ZMAT2	-0.115919086	0.15837632	0.084947614
257364	257364	SNX33	-0.268818969	0.000256486	7.43E-05
151126	151126	ZNF385B	3.465212677	0.154978543	0.082857564
197135	197135	PATL2	2.381961074	0.002986768	0.00105078
5288	5288	PIK3C2G	1.029477712	0.022451263	0.009481204
2624	2624	GATA2	1.428000022	0.000123555	3.43E-05
84441	84441	MAML2	0.065445633	0.859278379	0.718039785
26048	26048	ZNF500	0.12444252	0.557901073	0.393402325
4007	4007	PRICKLE3	-0.043559039	0.739063385	0.5843294
10081	10081	PDCD7	0.280129795	0.000623724	0.00019365
8985	8985	PLOD3	-0.112241796	0.048461022	0.022357114
9220	9220	TIAF1	-0.643621163	3.40E-06	7.64E-07
9692	9692	PRORP	-0.204801552	0.002751716	0.000961767
6184	6184	RPN1	-0.29880957	3.83E-17	3.39E-18
54619	54619	CCNJ	0.525451361	0.000197691	5.63E-05
66008	66008	TRAK2	0.28079106	0.000642065	0.00019974
5002	5002	SLC22A18	0.586032458	0.000168813	4.77E-05
29126	29126	CD274	2.229112829	2.79E-218	6.40E-221
50861	50861	STMN3	-0.480702201	0.001731597	0.000582796
121268	121268	RHEBL1	0.829601709	0.00019468	5.54E-05
93210	93210	PGAP3	0.300696704	0.004477322	0.001627157
9373	9373	PLAA	0.044009418	0.654812524	0.480833565
90102	90102	PHLDB2	0.530601934	5.27E-36	1.87E-37
23352	23352	UBR4	-0.099209673	0.036806499	0.016454449
55061	55061	SUSD4	0.758677714	0.198751375	0.110279374
4299	4299	AFF1	-0.275453224	0.000329667	9.75E-05
23016	23016	EXOSC7	-0.317159632	9.86E-05	2.70E-05
54937	54937	SOHLH2	0.029467126	0.994587468	0.971491232
668	668	FOXL2	0.940143595	0.489587232	0.329025356
10912	10912	GADD45G	0.524471448	0.203770709	0.11336338
2746	2746	GLUD1	-0.171688302	2.15E-05	5.32E-06
375316	375316	RBM44	-0.484461117	0.339628181	0.208920295
118663	118663	BTBD16	0.394228969	0.869530176	0.737636402
23174	23174	ZCCHC14	-0.000175104	0.998316754	0.997993809
64446	64446	DNAI2	0.991405748	0.879443952	0.808033715
256987	256987	SERINC5	0.273828321	0.011035928	0.004350729
112268395	112268395	LOC112268395	-0.291304853	0.904386939	0.851899067
84189	84189	SLITRK6	0.76688941	0.023373554	0.009904983
8436	8436	CAVIN2	-1.451245896	0.68675593	0.513051716
5132	5132	PDC	-0.932147604	0.879443952	0.819303361
392	392	ARHGAP1	-0.115962322	0.001364752	0.000449926
132014	132014	IL17RE	-0.155291964	0.292636451	0.174338595
5706	5706	PSMC6	-0.31802661	1.27E-08	2.19E-09
253782	253782	CERS6	0.078206568	0.246656571	0.142524574
3400	3400	ID4	0.991405748	0.879443952	0.808033715
285753	285753	CEP57L1	-0.347075433	0.001550388	0.000517554
26013	26013	L3MBTL1	0.76668996	0.784811756	0.63361684
50807	50807	ASAP1	0.742412339	9.90E-78	1.18E-79
9182	9182	RASSF9	3.095528948	0.122208813	0.06325608
29930	29930	PCDHB1	-0.932147604	0.879443952	0.819303361
23397	23397	NCAPH	-0.024173617	0.773224189	0.621647388
80832	80832	APOL4	0.346548179	0.470569773	0.313212874
55974	55974	SLC50A1	-0.088623484	0.322571597	0.195958747
10587	10587	TXNRD2	0.402484619	1.76E-09	2.73E-10
55356	55356	SLC22A15	1.16169277	3.19E-10	4.62E-11
221078	221078	NSUN6	-0.294110385	0.008151066	0.003121386
163589	163589	TDRD5	0.991405748	0.879443952	0.808033715
91703	91703	ACY3	0.033063067	0.994587468	0.980118661
9595	9595	CYTIP	-0.932147604	0.879443952	0.819303361
8888	8888	MCM3AP	-0.094393649	0.044442923	0.020287928
23019	23019	CNOT1	-0.234215892	1.33E-12	1.58E-13
55559	55559	HAUS7	-1.284660971	4.45E-26	2.42E-27
29115	29115	SAP30BP	0.073209265	0.259049591	0.151238955
1555	1555	CYP2B6	0.029638336	0.994587468	0.992484663
3159	3159	HMGA1	-0.465591668	6.64E-48	1.63E-49
157570	157570	ESCO2	-0.162589841	0.075243274	0.036560858
283417	283417	DPY19L2	-0.559184927	0.732573843	0.577236037
80003	80003	PCNX2	0.851803761	1.52E-15	1.48E-16
10149	10149	ADGRG2	2.239463814	0.417138524	0.269044131
7286	7286	TUFT1	0.961535772	8.71E-35	3.23E-36
3916	3916	LAMP1	0.129560891	0.000429483	0.000129343
163175	163175	LGI4	0.185252625	0.719328725	0.560237586
3938	3938	LCT	0.991405748	0.879443952	0.808033715
55166	55166	CENPQ	0.294167532	0.038940575	0.0174855
3552	3552	IL1A	-0.868886023	4.96E-22	3.26E-23
170572	170572	HTR3C	0.029638394	0.994587468	0.992456081
23181	23181	DIP2A	-0.134605925	0.06682371	0.032024455
54934	54934	KANSL2	-0.315333306	0.000406573	0.000122055
4891	4891	SLC11A2	0.155308062	0.044378981	0.020250246
84330	84330	ZNF414	-0.009744845	0.976656974	0.942790588
51449	51449	PCYOX1	0.073729541	0.34410132	0.212264594
23064	23064	SETX	0.276551878	6.35E-08	1.17E-08
51545	51545	ZNF581	0.328379497	0.013767055	0.005537208
124935	124935	SLC43A2	-1.345877363	3.16E-15	3.15E-16
9825	9825	SPATA2	0.071680421	0.511364944	0.34931064
84923	84923	FAM104A	-0.059511893	0.584785573	0.417213693
3735	3735	KARS1	-0.556246872	9.03E-70	1.34E-71
7539	7539	ZFP37	0.241457115	0.175698951	0.095762429
163227	163227	ZNF100	0.360189162	0.148019077	0.078579661
4293	4293	MAP3K9	-0.478947807	1.51E-13	1.69E-14
284805	284805	C20orf203	-0.785855641	0.73209036	0.576714969
9410	9410	SNRNP40	-0.490736091	1.22E-15	1.18E-16
51661	51661	FKBP7	-0.385237816	0.417807114	0.269724929
84166	84166	NLRC5	0.437873841	5.69E-10	8.44E-11
84548	84548	TMEM185A	-0.119834773	0.50011609	0.338557792
152002	152002	XXYLT1	-1.0872928	3.81E-14	4.10E-15
116804918	116804918	TBCEL-TECTA	-3.999514056	0.379709797	0.239534969
27158	27158	NDOR1	0.240061554	5.69E-07	1.16E-07
56975	56975	FAM20C	0.607394416	0.160497285	0.086258588
23313	23313	KIAA0930	-0.525914862	2.48E-13	2.82E-14
23650	23650	TRIM29	-0.437235514	2.30E-24	1.34E-25
1040	1040	CDS1	-0.003991199	0.990167724	0.959469746
65125	65125	WNK1	0.039199487	0.440736402	0.287451453
114818	114818	KLHL29	0.460648429	0.001208417	0.000394455
2099	2099	ESR1	0.28144385	0.643474852	0.469690349
57498	57498	KIDINS220	-0.393589602	6.68E-09	1.11E-09
23484	23484	LEPROTL1	0.349874794	5.29E-06	1.22E-06
90592	90592	ZNF700	-0.184787758	0.10067395	0.050837904
81544	81544	GDPD5	0.712045854	5.51E-12	6.83E-13
4927	4927	NUP88	-0.441404566	5.25E-22	3.46E-23
2844	2844	GPR21	-1.449974628	0.703713618	0.532184546
2130	2130	EWSR1	-0.210699637	3.51E-09	5.66E-10
55901	55901	THSD1	-0.326461791	0.002805528	0.000982364
9169	9169	SCAF11	-0.202024305	0.000157297	4.43E-05
51406	51406	NOL7	-0.187137748	0.001494695	0.000497151
342979	342979	PALM3	2.234248705	0.000797143	0.000251815
91298	91298	C12orf29	0.156341835	0.138384734	0.072802941
6239	6239	RREB1	-0.161812364	0.096671115	0.048526729
29844	29844	TFPT	-0.162710385	0.446422242	0.292726092
3763	3763	KCNJ6	-0.932147604	0.879443952	0.819303361
57537	57537	SORCS2	0.462127371	9.34E-09	1.58E-09
106707243	106707243	PRH1-TAS2R14	0.868576771	0.114648424	0.058882015
148206	148206	ZNF714	0.49070258	5.90E-10	8.76E-11
10352	10352	WARS2	-0.237949899	0.001366857	0.000450707
57593	57593	EBF4	0.028942554	0.994587468	0.982498124
644974	644974	ALG1L2	-1.106576635	0.490445676	0.329915135
22978	22978	NT5C2	0.424728799	1.09E-16	9.91E-18
84957	84957	RELT	0.054048203	0.627648348	0.455881863
327	327	APEH	-1.398850278	5.80E-54	1.21E-55
57038	57038	RARS2	-0.308444495	0.000130769	3.64E-05
84124	84124	ZNF394	-0.207768144	0.051413542	0.023886503
22890	22890	ZBTB1	0.213480935	0.022115436	0.009326506
90843	90843	TCEAL8	0.623315956	0.879443952	0.759265694
2768	2768	GNA12	-0.269422999	2.31E-05	5.75E-06
2796	2796	GNRH1	-0.355029336	0.516834265	0.354952647
2972	2972	BRF1	-0.0844591	0.473305877	0.315456736
57191	57191	VN1R1	1.06310271	0.019788942	0.008243289
5924	5924	RASGRF2	0.444416925	0.879443952	0.798989905
5481	5481	PPID	-0.388139277	1.02E-07	1.91E-08
6231	6231	RPS26	-0.528124199	2.04E-35	7.42E-37
8529	8529	CYP4F2	-0.932147604	0.879443952	0.819303361
11140	11140	CDC37	-0.110006568	0.001792888	0.000605712
9466	9466	IL27RA	0.515490681	1.70E-11	2.20E-12
137868	137868	SGCZ	0.991405748	0.879443952	0.808033715
8807	8807	IL18RAP	1.510988767	0.705930053	0.538935931
114034	114034	TOE1	0.205738958	0.047994631	0.022129701
4921	4921	DDR2	1.068178033	0.029881628	0.013004112
64897	64897	C12orf43	0.189764866	0.125910493	0.065388959
5328	5328	PLAU	-0.458248472	1.74E-21	1.19E-22
162968	162968	ZNF497	0.289439775	0.472966826	0.315170417
9205	9205	ZMYM5	0.378883604	0.001764936	0.00059503
55218	55218	EXD2	-0.203965113	0.029704155	0.012921194
1486	1486	CTBS	0.249266702	0.065328008	0.031226254
222662	222662	LHFPL5	2.030318782	0.332871922	0.203851139
25929	25929	GEMIN5	-0.481681172	8.43E-16	8.04E-17
6804	6804	STX1A	0.660336439	1.45E-06	3.13E-07
4166	4166	CHST6	0.801566359	0.2645004	0.154876829
1628	1628	DBP	-1.303714544	1.30E-15	1.26E-16
30850	30850	CDR2L	0.438398382	7.46E-06	1.75E-06
64856	64856	VWA1	-0.463482743	1.69E-15	1.66E-16
4829	4829	NMBR	1.032073534	0.73080418	0.57383699
7328	7328	UBE2H	-0.116711665	0.015000898	0.006088014
374354	374354	NHLRC2	-0.052379124	0.586463596	0.418710166
7517	7517	XRCC3	-0.179793082	0.027394983	0.011797878
6156	6156	RPL30	-0.095086308	0.014975205	0.006073847
95681	95681	CEP41	-0.62530347	2.33E-08	4.10E-09
54799	54799	MBTD1	0.128353482	0.211525223	0.118257658
54413	54413	NLGN3	0.842846999	0.15251004	0.081372415
83549	83549	UCK1	-0.003285551	0.992683056	0.96273032
221914	221914	GPC2	-0.828415283	0.219403149	0.123949623
90736	90736	FAM104B	-0.451439727	0.000523575	0.000160152
374470	374470	C12orf42	-3.634237248	0.481664143	0.32250235
391211	391211	OR2G6	-0.411965036	0.661238129	0.486479928
115701	115701	ALPK2	-0.47754871	0.466096632	0.309670606
474381	474381	H2AB2	-0.932147604	0.879443952	0.819303361
8315	8315	BRAP	-0.004302723	0.992673905	0.962594796
797	797	CALCB	0.029638327	0.994587468	0.992488963
81606	81606	LBH	2.49718521	0.184101265	0.100964441
219749	219749	ZNF25	-1.059014511	4.24E-08	7.66E-09
4660	4660	PPP1R12B	0.409206327	0.000543759	0.000166604
4064	4064	CD180	-0.461556989	0.869327538	0.734392016
80019	80019	UBTD1	-0.354031471	0.022435262	0.009473016
23318	23318	TUT4	0.105027411	0.163324135	0.088007079
9048	9048	ARTN	-0.173114994	0.895048519	0.840297633
942	942	CD86	1.901904577	0.723604182	0.565367697
83742	83742	MARVELD1	-0.657564414	2.04E-43	5.73E-45
55632	55632	G2E3	0.308669982	0.000507397	0.000154945
79869	79869	CPSF7	0.247820747	1.23E-07	2.33E-08
440585	440585	FAM183A	-0.338780758	0.52567024	0.362429444
1123	1123	CHN1	0.316873269	0.035691872	0.015874185
8045	8045	RASSF7	-0.187883282	0.084808379	0.041734176
80070	80070	ADAMTS20	1.450559119	0.01571122	0.006414379
80031	80031	SEMA6D	2.467357461	0.511849482	0.350386374
80762	80762	NDFIP1	-0.329941745	7.07E-08	1.31E-08
66000	66000	TMEM108	-0.932147604	0.879443952	0.819303361
84299	84299	MIEN1	-0.29704202	0.000393296	0.000117818
80308	80308	FLAD1	-0.32231885	5.88E-05	1.56E-05
84275	84275	SLC25A33	0.409288187	0.00020982	6.00E-05
127687	127687	C1orf122	0.119326493	0.129403314	0.067400999
6402	6402	SELL	0.834021372	0.705547902	0.535969939
1002	1002	CDH4	0.991405748	0.879443952	0.808033715
1081	1081	CGA	6.907364012	7.97E-15	8.15E-16
51201	51201	ZDHHC2	0.176050894	0.115229555	0.059209879
22862	22862	FNDC3A	1.401206398	4.11E-197	1.10E-199
100131244	100131244	ANKRD63	0.348842127	0.879443952	0.815189559
10714	10714	POLD3	0.226459972	0.00071414	0.000223863
5606	5606	MAP2K3	-0.226044668	8.91E-05	2.43E-05
8491	8491	MAP4K3	0.327130914	4.63E-05	1.21E-05
80775	80775	TMEM177	-0.263859322	0.050596697	0.023442448
883	883	KYAT1	-0.104628381	0.405025595	0.259329031
284417	284417	TMEM150B	0.991405748	0.879443952	0.808033715
79731	79731	NARS2	-0.400623929	6.55E-07	1.35E-07
64951	64951	MRPS24	-0.06022227	0.347966484	0.215181621
9736	9736	USP34	0.09199525	0.087526449	0.043266296
84074	84074	QRICH2	1.351380147	0.000307274	9.03E-05
8659	8659	ALDH4A1	0.040519276	0.838105871	0.692362276
285704	285704	RGMB	0.188598223	0.198673496	0.110172793
10129	10129	FRY	-0.932147604	0.879443952	0.819303361
55742	55742	PARVA	-0.364562958	4.79E-08	8.71E-09
1468	1468	SLC25A10	-0.015296479	0.880578416	0.820978155
26469	26469	PTPN18	-0.607013554	3.62E-06	8.18E-07
53343	53343	NUDT9	-0.064489929	0.728762627	0.572094468
55182	55182	RNF220	0.02047815	0.791034847	0.640508122
147670	147670	SMIM17	-1.449975701	0.703713618	0.531829413
221504	221504	ZBTB9	-0.089964468	0.597367996	0.428629447
83547	83547	RILP	0.188743175	0.493646041	0.332697782
89872	89872	AQP10	-1.83084279	0.739063385	0.584355937
441027	441027	TMEM150C	0.94872099	0.120976008	0.062548516
537	537	ATP6AP1	0.003640651	0.977824155	0.944386034
9915	9915	ARNT2	1.330588337	0.001542177	0.000514518
4978	4978	OPCML	-1.828635492	0.715419528	0.555176385
7569	7569	ZNF182	0.287596446	0.057086924	0.026842799
41	41	ASIC1	-0.043930431	0.804614171	0.655199023
347273	347273	CAVIN4	1.185412822	0.010851177	0.004275818
8602	8602	NOP14	-0.000704885	0.994587468	0.9914878
151194	151194	METTL21A	0.113554294	0.111711815	0.057195651
9358	9358	ITGBL1	3.370835767	3.78E-45	1.02E-46
4832	4832	NME3	0.252689273	0.000982416	0.000315418
374977	374977	MROH7	-0.561210915	0.879443952	0.783221368
6188	6188	RPS3	-0.436505189	3.00E-45	8.03E-47
126208	126208	ZNF787	0.059530721	0.532327848	0.369566469
79815	79815	NIPAL2	-0.014571673	0.96920241	0.933651075
54676	54676	GTPBP2	0.183667775	0.012861768	0.005138636
2202	2202	EFEMP1	1.612615793	0.212629012	0.11910636
3959	3959	LGALS3BP	-0.182922014	3.07E-07	6.07E-08
54926	54926	UBE2R2	-0.155642253	0.02928376	0.012712171
7789	7789	ZXDA	0.066167464	0.869327538	0.737073924
54993	54993	ZSCAN2	-0.080359956	0.814366814	0.666101766
9293	9293	GPR52	1.029418047	0.730918811	0.574996011
11169	11169	WDHD1	-0.485034952	4.00E-09	6.51E-10
6236	6236	RRAD	0.15427743	0.914461932	0.86569374
56949	56949	XAB2	-0.353796795	1.86E-07	3.60E-08
27152	27152	INTU	0.057808384	0.869327538	0.732592975
2566	2566	GABRG2	-0.932147604	0.879443952	0.819303361
54852	54852	PAQR5	2.894669891	0.355977453	0.221021214
9611	9611	NCOR1	0.018931325	0.806456566	0.657162298
6227	6227	RPS21	-0.273968579	0.001044969	0.000336769
116372	116372	LYPD1	-0.260961897	0.085824847	0.042315657
57120	57120	GOPC	0.145472174	0.083462717	0.041004162
647087	647087	STMP1	0.038751189	0.70430278	0.533039486
222223	222223	ELAPOR2	0.721114131	3.05E-13	3.48E-14
94056	94056	SYAP1	-0.027826241	0.735691432	0.58016187
389177	389177	TMEM212	0.403583467	0.036057171	0.016061394
2833	2833	CXCR3	0.991405748	0.879443952	0.808033715
11182	11182	SLC2A6	0.114277155	0.636750014	0.463955005
3775	3775	KCNK1	1.378051224	2.37E-46	6.04E-48
54863	54863	TOR4A	-0.163271283	0.14940905	0.079441466
10017	10017	BCL2L10	0.991405748	0.879443952	0.808033715
27010	27010	TPK1	0.236444341	0.639654379	0.466224263
5440	5440	POLR2K	-0.123799734	0.109293098	0.055755097
23074	23074	UHRF1BP1L	0.044017045	0.767783612	0.615950925
340156	340156	MYLK4	0.936475997	0.110092942	0.056254432
54512	54512	EXOSC4	0.001900488	0.994587468	0.980620495
2822	2822	GPLD1	0.315135327	0.879443952	0.750730818
84513	84513	PLPP5	0.183289582	0.121100757	0.062628466
6932	6932	TCF7	-0.50923909	6.85E-05	1.84E-05
80012	80012	PHC3	0.058226797	0.583798016	0.416173949
26003	26003	GORASP2	-0.153818975	0.001823926	0.000617012
4584	4584	MUC3A	-0.932147604	0.879443952	0.819303361
80346	80346	REEP4	0.048181082	0.565795213	0.400344508
54897	54897	CASZ1	0.285461453	0.057696137	0.027166062
201232	201232	SLC16A13	0.068823514	0.826224797	0.678857833
55226	55226	NAT10	-0.045835586	0.364980328	0.228334997
158427	158427	TSTD2	0.232173884	0.010339155	0.004047678
284723	284723	SLC25A34	0.029547279	0.984256164	0.951983411
3270	3270	HRC	0.029638336	0.994587468	0.992484663
55785	55785	FGD6	0.657231464	4.66E-21	3.28E-22
26061	26061	HACL1	0.04274112	0.704405956	0.533391659
100130086	100130086	HSFX2	5.344946516	0.000602324	0.000186199
105371095	105371095	LOC105371095	-0.865138867	0.869327538	0.736957635
284612	284612	SYPL2	0.612784354	0.879443952	0.763407471
2968	2968	GTF2H4	-0.404216667	5.59E-10	8.27E-11
29979	29979	UBQLN1	0.03727904	0.386397739	0.245011069
8803	8803	SUCLA2	0.009381026	0.92545474	0.880862041
23594	23594	ORC6	0.17109883	0.039884746	0.017946333
84861	84861	KLHL22	-0.169464411	0.324869763	0.197659209
2159	2159	F10	1.88038462	0.706137294	0.5420952
643008	643008	SMIM5	2.441761269	0.085992071	0.042424384
2870	2870	GRK6	-0.335379491	2.59E-12	3.15E-13
284021	284021	MILR1	-0.502747453	0.22793051	0.129857577
9091	9091	PIGQ	0.544881332	1.10E-09	1.67E-10
23212	23212	RRS1	0.076052728	0.242771655	0.139908085
6128	6128	RPL6	-0.516770212	4.23E-65	6.86E-67
55357	55357	TBC1D2	-0.398316786	6.21E-21	4.41E-22
54106	54106	TLR9	1.027227494	0.540169907	0.377149691
23632	23632	CA14	0.338617632	0.75531808	0.602722242
4123	4123	MAN2C1	0.058154323	0.603880485	0.434378359
3684	3684	ITGAM	0.649179601	0.573992274	0.407828907
5198	5198	PFAS	-0.43553152	1.46E-20	1.06E-21
6468	6468	FBXW4	-0.141285795	0.241796585	0.139238184
10905	10905	MAN1A2	0.39862168	1.19E-10	1.65E-11
4061	4061	LY6E	0.004067852	0.947650496	0.908961014
84203	84203	TXNDC2	0.456680551	0.525585927	0.362337785
11280	11280	SCN11A	-3.635215078	0.102926571	0.052152702
57602	57602	USP36	0.034279134	0.711916448	0.548152049
84312	84312	BRMS1L	0.135855784	0.273803822	0.161337452
23314	23314	SATB2	-0.253226279	0.074999391	0.036418434
100526737	100526737	RBM14-RBM4	-0.162455231	0.600623648	0.431421072
5707	5707	PSMD1	-0.349733427	2.36E-19	1.83E-20
84171	84171	LOXL4	-2.516465912	6.91E-15	7.03E-16
745	745	MYRF	1.135500648	0.05763045	0.027124105
54657	54657	UGT1A4	-1.868904708	0.584314316	0.416802927
5810	5810	RAD1	0.351335489	5.13E-06	1.18E-06
84883	84883	AIFM2	-0.204918845	0.001141278	0.000370719
83854	83854	ANGPTL6	0.444519845	0.879443952	0.791912721
1417	1417	CRYBB3	-1.081541206	0.019513222	0.008113497
124808	124808	CCDC43	-0.113318373	0.212328604	0.118842254
3784	3784	KCNQ1	2.477341172	0.50963461	0.34707107
84698	84698	CAPS2	0.464998361	0.088431554	0.043803969
54677	54677	CROT	-0.17971912	0.044874491	0.020504975
9895	9895	TECPR2	0.303352679	0.010750256	0.004227821
605	605	BCL7A	0.315173858	0.000192645	5.47E-05
23272	23272	TASOR	-0.317023966	3.55E-08	6.36E-09
79705	79705	LRRK1	0.638863349	7.75E-06	1.83E-06
79637	79637	ARMC7	0.05141064	0.785985972	0.634848552
375	375	ARF1	-0.464188499	2.66E-35	9.73E-37
444882	444882	IGFL4	0.39642989	2.52E-07	4.92E-08
29118	29118	DDX25	0.919544879	0.85975215	0.720884299
127064	127064	OR2T12	0.029638336	0.994587468	0.992484663
6249	6249	CLIP1	-0.204354403	4.83E-05	1.26E-05
3142	3142	HLX	0.991405748	0.879443952	0.808033715
5151	5151	PDE8A	0.447850582	1.67E-07	3.21E-08
6448	6448	SGSH	0.251532117	0.001295314	0.000425381
147658	147658	ZNF534	0.925403327	0.859278379	0.718833287
10210	10210	TOPORS	0.105187043	0.377528105	0.237701097
8685	8685	MARCO	0.601572729	0.879443952	0.779756492
8913	8913	CACNA1G	1.037242924	0.690121112	0.51732669
57472	57472	CNOT6	0.040264972	0.538103616	0.375361255
1464	1464	CSPG4	-1.429913573	0.388021719	0.246387356
126731	126731	CCSAP	-0.795046658	1.93E-10	2.73E-11
155006	155006	TMEM213	-1.828840147	0.715419528	0.555106424
6103	6103	RPGR	-0.127923586	0.560812947	0.396210984
2017	2017	CTTN	-0.119664651	8.88E-05	2.42E-05
5164	5164	PDK2	-0.164324049	0.135188899	0.070871547
117156	117156	SCGB3A2	0.991405748	0.879443952	0.808033715
4438	4438	MSH4	-0.932147604	0.879443952	0.819303361
26190	26190	FBXW2	-0.246432349	2.82E-08	5.00E-09
2257	2257	FGF12	1.029255504	0.552618004	0.388270904
130916	130916	MTERF4	0.229487573	0.008193093	0.003140093
150468	150468	CKAP2L	-0.168363042	0.009485737	0.003684527
57048	57048	PLSCR3	0.475621799	6.76E-18	5.71E-19
114960	114960	TSGA13	2.738601118	0.223094463	0.126618489
440829	440829	SHISA8	-0.741669894	0.595979083	0.42740475
10297	10297	APC2	0.308456337	0.84901278	0.704026354
64220	64220	STRA6	0.252966495	0.832784223	0.686425424
64399	64399	HHIP	-0.932147604	0.879443952	0.819303361
84503	84503	ZNF527	0.11881109	0.654228685	0.480196176
2030	2030	SLC29A1	-0.067221286	0.526716987	0.363636566
7108	7108	TM7SF2	0.720199314	6.55E-21	4.66E-22
55193	55193	PBRM1	-0.284137639	1.66E-05	4.08E-06
4248	4248	MGAT3	1.166816122	0.479788799	0.321032452
2631	2631	NIPSNAP2	0.147954726	0.031099258	0.013583607
55670	55670	PEX26	0.161022806	0.015303286	0.006220499
266722	266722	HS6ST3	3.885701726	0.063101025	0.030081268
26123	26123	TCTN3	-0.131446996	0.162301194	0.087383394
84447	84447	SYVN1	0.140727488	0.077572881	0.037796738
387849	387849	REP15	0.533053828	0.706132298	0.54000472
83690	83690	CRISPLD1	-0.722527568	0.404731992	0.259115225
199675	199675	MCEMP1	0.991405748	0.879443952	0.808033715
283489	283489	CHAMP1	0.3399292	1.40E-06	3.01E-07
23037	23037	PDZD2	-1.631225027	3.37E-18	2.81E-19
84680	84680	ACCS	0.269603642	0.000762417	0.000240018
26	26	AOC1	-1.449975701	0.703713618	0.531829413
9267	9267	CYTH1	0.001189267	0.994587468	0.985146114
687	687	KLF9	-2.411759714	0.526973684	0.364129097
10566	10566	AKAP3	0.440128719	0.864878487	0.726561929
1728	1728	NQO1	-0.206364341	3.28E-10	4.76E-11
51335	51335	NGRN	-0.024909383	0.790685337	0.640124242
64754	64754	SMYD3	0.187849245	0.024270436	0.01032376
11093	11093	ADAMTS13	0.617644375	0.013075895	0.005234195
146227	146227	BEAN1	-1.826468568	0.739235113	0.585785824
55735	55735	DNAJC11	-0.113888534	0.104134086	0.052830976
64968	64968	MRPS6	-0.678304762	1.36E-16	1.24E-17
10312	10312	TCIRG1	0.239007722	0.00023202	6.66E-05
3567	3567	IL5	0.029638403	0.994587468	0.99245183
231	231	AKR1B1	0.778800064	3.34E-81	3.68E-83
162282	162282	ANKFN1	1.510559324	0.669245589	0.494545339
6948	6948	TCN2	0.36690752	0.787560023	0.6367708
55659	55659	ZNF416	0.21562742	0.276712499	0.163333807
53822	53822	FXYD7	1.307717058	0.278976036	0.164919044
23506	23506	BICRAL	0.084035212	0.684629663	0.509803653
342184	342184	FMN1	-0.067770372	0.741437078	0.588240172
80725	80725	SRCIN1	1.219217458	2.41E-05	6.03E-06
3417	3417	IDH1	0.170504367	2.69E-05	6.78E-06
27000	27000	DNAJC2	0.131634345	0.075251249	0.036571963
5786	5786	PTPRA	-0.191076904	0.003227802	0.001141962
3111	3111	HLA-DOA	0.029638327	0.994587468	0.992488963
5480	5480	PPIC	0.546676479	6.01E-05	1.60E-05
165829	165829	GPR156	0.032274142	0.994587468	0.978934922
55924	55924	INKA2	0.222079757	0.536754524	0.374009292
6320	6320	CLEC11A	0.760107569	0.002401024	0.00083115
6047	6047	RNF4	0.021798169	0.827128081	0.679969353
120863	120863	DEPDC4	-0.449137946	0.148557243	0.078910488
84946	84946	LTV1	0.223336281	0.00055241	0.000169642
4602	4602	MYB	-0.559317565	0.016312158	0.006686119
388341	388341	LRRC75A	1.329952051	8.04E-12	1.01E-12
440353	440353	NPIPB12	-0.185657582	0.036238411	0.016156561
7125	7125	TNNC2	1.443384086	0.477109634	0.318509334
8165	8165	AKAP1	-0.418040102	5.74E-15	5.81E-16
64106	64106	NPFFR1	0.29152959	0.879443952	0.756300087
8894	8894	EIF2S2	-0.629296355	8.17E-72	1.18E-73
129530	129530	LYG1	0.128529226	0.882096944	0.82312542
10277	10277	UBE4B	-0.311205296	2.29E-05	5.71E-06
23660	23660	ZKSCAN5	0.32451559	0.001902896	0.000646051
677	677	ZFP36L1	-0.504861388	1.80E-19	1.39E-20
151306	151306	GPBAR1	1.031125029	0.535196921	0.372548406
29934	29934	SNX12	-0.273972447	4.76E-06	1.09E-06
64087	64087	MCCC2	-0.036807274	0.58569971	0.418015333
10841	10841	FTCD	-0.201806339	0.922596133	0.87617811
5175	5175	PECAM1	3.698787875	0.09755765	0.04902776
6322	6322	SCML1	1.230146123	9.19E-31	4.02E-32
23299	23299	BICD2	-0.970807055	7.32E-67	1.14E-68
117166	117166	WFIKKN1	0.348575057	0.462010932	0.306366652
80059	80059	LRRTM4	-0.868713592	0.879443952	0.750498508
2016	2016	EMX1	1.024557016	0.621659909	0.450069376
55437	55437	STRADB	0.668648729	3.93E-07	7.87E-08
1586	1586	CYP17A1	-0.932147604	0.879443952	0.819303361
57465	57465	TBC1D24	0.203745386	0.053098345	0.024753936
51635	51635	DHRS7	0.10751337	0.222348363	0.12606738
7490	7490	WT1	1.88038462	0.706137294	0.5420952
6607	6607	SMN2	0.316547472	0.00019584	5.57E-05
9807	9807	IP6K1	-0.318075233	0.000182123	5.16E-05
6455	6455	SH3GL1	0.012701026	0.879443952	0.755318252
[truncated: 13,677 more rows]
